# Supplementary material for: BCAP31, a cancer/testis antigen-like protein, can act as a probe for non-small-cell lung cancer metastasis
Source: Sci Rep. 2020 Mar 4;10:4025. doi: 10.1038/s41598-020-60905-7 (PMC7055246; doi:10.1038/s41598-020-60905-7)
Supplement: Supplementary file 2 — Supplementary Table S2. [file 41598_2020_60905_MOESM2_ESM.xls]

## Sheet: sheet1 BCAP31-related molecule 
NAME	GS<br> follow link to MSigDB	GS DETAILS	SIZE	ES	NES	NOM p-val	FDR q-val	FWER p-val	RANK AT MAX	LEADING EDGE
GO_CONDENSED_CHROMOSOME	GO_CONDENSED_CHROMOSOME	Details ...	170	0.790548	2.32305	0	0	0	1771	tags=49%, list=5%, signal=51%
GO_REPLICATION_FORK	GO_REPLICATION_FORK	Details ...	62	0.81525	2.3208	0	0	0	2009	tags=63%, list=6%, signal=67%
GO_CONDENSED_NUCLEAR_CHROMOSOME	GO_CONDENSED_NUCLEAR_CHROMOSOME	Details ...	75	0.754755	2.2988	0	0	0	5248	tags=57%, list=15%, signal=67%
GO_SPINDLE_POLE	GO_SPINDLE_POLE	Details ...	113	0.700122	2.26138	0	0	0	3772	tags=47%, list=11%, signal=52%
GO_CHROMOSOME_CENTROMERIC_REGION	GO_CHROMOSOME_CENTROMERIC_REGION	Details ...	153	0.789561	2.2549	0	0	0	1811	tags=53%, list=5%, signal=56%
GO_CHROMOSOMAL_REGION	GO_CHROMOSOMAL_REGION	Details ...	297	0.735698	2.24819	0	0	0	3993	tags=53%, list=11%, signal=60%
GO_SPINDLE	GO_SPINDLE	Details ...	267	0.659363	2.23819	0	0	0	4237	tags=44%, list=12%, signal=50%
GO_MIDBODY	GO_MIDBODY	Details ...	121	0.657301	2.20685	0	0	0	3556	tags=41%, list=10%, signal=46%
GO_CONDENSED_CHROMOSOME_CENTROMERIC_REGION	GO_CONDENSED_CHROMOSOME_CENTROMERIC_REGION	Details ...	83	0.850173	2.19763	0	0	0	1771	tags=61%, list=5%, signal=65%
GO_KINETOCHORE	GO_KINETOCHORE	Details ...	103	0.798481	2.19668	0	0	0	1771	tags=53%, list=5%, signal=56%
GO_PROTEASOME_COMPLEX	GO_PROTEASOME_COMPLEX	Details ...	74	0.838492	2.19631	0	0	0	4005	tags=81%, list=11%, signal=91%
GO_INTERCELLULAR_BRIDGE	GO_INTERCELLULAR_BRIDGE	Details ...	40	0.657869	2.16717	0	0	0	5046	tags=48%, list=14%, signal=55%
GO_SPINDLE_MIDZONE	GO_SPINDLE_MIDZONE	Details ...	25	0.846092	2.13855	0	0.000754315	0.01	657	tags=48%, list=2%, signal=49%
GO_NUCLEAR_CHROMOSOME	GO_NUCLEAR_CHROMOSOME	Details ...	490	0.62546	2.13582	0	0.000700435	0.01	5248	tags=45%, list=15%, signal=53%
GO_PRONUCLEUS	GO_PRONUCLEUS	Details ...	15	0.911575	2.12929	0	0.00065374	0.01	1372	tags=73%, list=4%, signal=76%
GO_MITOTIC_SPINDLE	GO_MITOTIC_SPINDLE	Details ...	50	0.701927	2.11015	0	0.00122576	0.01	1424	tags=36%, list=4%, signal=37%
GO_SYNAPTONEMAL_COMPLEX	GO_SYNAPTONEMAL_COMPLEX	Details ...	32	0.656967	2.09702	0	0.00173049	0.01	4989	tags=41%, list=14%, signal=47%
GO_CENTROSOME	GO_CENTROSOME	Details ...	459	0.529354	2.09434	0	0.00163435	0.01	5128	tags=37%, list=15%, signal=43%
GO_SPINDLE_MICROTUBULE	GO_SPINDLE_MICROTUBULE	Details ...	56	0.751997	2.08805	0	0.00154833	0.01	1338	tags=38%, list=4%, signal=39%
GO_NUCLEAR_REPLICATION_FORK	GO_NUCLEAR_REPLICATION_FORK	Details ...	39	0.752607	2.08522	0	0.00147091	0.01	2009	tags=56%, list=6%, signal=60%
GO_REPLISOME	GO_REPLISOME		29	0.781928	2.08366	0	0.00140087	0.01	2009	tags=66%, list=6%, signal=69%
GO_CAJAL_BODY	GO_CAJAL_BODY		49	0.678671	2.07739	0	0.00195847	0.02	5504	tags=63%, list=16%, signal=75%
GO_SPLICEOSOMAL_COMPLEX	GO_SPLICEOSOMAL_COMPLEX		162	0.696781	2.0709	0	0.00187331	0.02	3828	tags=56%, list=11%, signal=63%
GO_ANAPHASE_PROMOTING_COMPLEX	GO_ANAPHASE_PROMOTING_COMPLEX		20	0.830293	2.06392	0	0.00265909	0.03	4670	tags=75%, list=13%, signal=87%
GO_MICROTUBULE_PLUS_END	GO_MICROTUBULE_PLUS_END		16	0.802985	2.06136	0	0.00255273	0.03	581	tags=31%, list=2%, signal=32%
GO_NUCLEAR_UBIQUITIN_LIGASE_COMPLEX	GO_NUCLEAR_UBIQUITIN_LIGASE_COMPLEX		40	0.723131	2.05885	0	0.00284025	0.04	5746	tags=70%, list=16%, signal=84%
GO_CELL_DIVISION_SITE	GO_CELL_DIVISION_SITE		47	0.690359	2.05607	0	0.00273506	0.04	3772	tags=45%, list=11%, signal=50%
GO_CHROMOSOME_TELOMERIC_REGION	GO_CHROMOSOME_TELOMERIC_REGION		150	0.669083	2.04289	0	0.0029876	0.04	3936	tags=47%, list=11%, signal=52%
GO_EXOSOME_RNASE_COMPLEX_	GO_EXOSOME_RNASE_COMPLEX_		21	0.803533	2.04077	0	0.00322272	0.04	3129	tags=62%, list=9%, signal=68%
GO_KINESIN_COMPLEX	GO_KINESIN_COMPLEX		53	0.633287	2.01561	0	0.00518964	0.08	4026	tags=43%, list=12%, signal=49%
GO_SITE_OF_DOUBLE_STRAND_BREAK	GO_SITE_OF_DOUBLE_STRAND_BREAK		28	0.671989	2.01526	0	0.00502223	0.08	7454	tags=68%, list=21%, signal=86%
GO_PROTEASOME_ACCESSORY_COMPLEX	GO_PROTEASOME_ACCESSORY_COMPLEX		24	0.908637	2.01311	0	0.00486529	0.08	1947	tags=92%, list=6%, signal=97%
GO_CYTOPLASMIC_MICROTUBULE	GO_CYTOPLASMIC_MICROTUBULE		51	0.563402	2.00382	0.0185185	0.00573494	0.1	2052	tags=24%, list=6%, signal=25%
GO_CULLIN_RING_UBIQUITIN_LIGASE_COMPLEX	GO_CULLIN_RING_UBIQUITIN_LIGASE_COMPLEX		142	0.510378	1.9984	0	0.00556626	0.1	5204	tags=35%, list=15%, signal=40%
GO_CATALYTIC_STEP_2_SPLICEOSOME	GO_CATALYTIC_STEP_2_SPLICEOSOME		84	0.75659	1.98836	0	0.0061624	0.12	3491	tags=65%, list=10%, signal=73%
GO_NUCLEAR_CHROMOSOME_TELOMERIC_REGION	GO_NUCLEAR_CHROMOSOME_TELOMERIC_REGION		122	0.676733	1.98276	0	0.00687711	0.13	3936	tags=48%, list=11%, signal=53%
GO_ENDORIBONUCLEASE_COMPLEX	GO_ENDORIBONUCLEASE_COMPLEX		17	0.783238	1.97904	0	0.0069417	0.14	3774	tags=76%, list=11%, signal=86%
GO_MICROTUBULE_ORGANIZING_CENTER_PART	GO_MICROTUBULE_ORGANIZING_CENTER_PART		135	0.510115	1.97629	0	0.00730855	0.15	5025	tags=36%, list=14%, signal=42%
GO_U1_SNRNP	GO_U1_SNRNP		17	0.832479	1.97571	0	0.00712116	0.15	1276	tags=59%, list=4%, signal=61%
GO_MICROTUBULE	GO_MICROTUBULE		382	0.49786	1.97407	0	0.00694313	0.15	5007	tags=32%, list=14%, signal=37%
GO_MICROTUBULE_END	GO_MICROTUBULE_END		21	0.744352	1.97182	0	0.00677378	0.15	581	tags=29%, list=2%, signal=29%
GO_NUCLEAR_ENVELOPE	GO_NUCLEAR_ENVELOPE		385	0.523826	1.97046	0	0.0066125	0.15	5796	tags=42%, list=17%, signal=50%
GO_U12_TYPE_SPLICEOSOMAL_COMPLEX	GO_U12_TYPE_SPLICEOSOMAL_COMPLEX		25	0.802861	1.97014	0	0.00645872	0.15	2821	tags=68%, list=8%, signal=74%
GO_SMALL_NUCLEAR_RIBONUCLEOPROTEIN_COMPLEX	GO_SMALL_NUCLEAR_RIBONUCLEOPROTEIN_COMPLEX		59	0.779009	1.96731	0	0.00631193	0.15	3358	tags=63%, list=10%, signal=69%
GO_MICROTUBULE_ASSOCIATED_COMPLEX	GO_MICROTUBULE_ASSOCIATED_COMPLEX		141	0.515066	1.95442	0	0.00825717	0.16	4026	tags=31%, list=12%, signal=35%
GO_NUCLEAR_PERIPHERY	GO_NUCLEAR_PERIPHERY		118	0.608123	1.95439	0	0.00807767	0.16	4177	tags=46%, list=12%, signal=52%
GO_CYTOPLASMIC_EXOSOME_RNASE_COMPLEX_	GO_CYTOPLASMIC_EXOSOME_RNASE_COMPLEX_		15	0.820177	1.95294	0	0.0079058	0.16	1866	tags=60%, list=5%, signal=63%
GO_NUCLEAR_MEMBRANE	GO_NUCLEAR_MEMBRANE		257	0.499249	1.94389	0	0.00838478	0.17	5790	tags=42%, list=17%, signal=50%
GO_NUCLEAR_MATRIX	GO_NUCLEAR_MATRIX		95	0.564075	1.93785	0	0.00864241	0.17	4177	tags=41%, list=12%, signal=46%
GO_HETEROCHROMATIN	GO_HETEROCHROMATIN		65	0.641578	1.93222	0	0.00894225	0.18	3993	tags=49%, list=11%, signal=55%
GO_NUCLEAR_PORE	GO_NUCLEAR_PORE		74	0.668435	1.91672	0	0.0123294	0.23	3191	tags=50%, list=9%, signal=55%
GO_TRANSFERASE_COMPLEX_TRANSFERRING_PHOSPHORUS_CONTAINING_GROUPS	GO_TRANSFERASE_COMPLEX_TRANSFERRING_PHOSPHORUS_CONTAINING_GROUPS		231	0.546679	1.91599	0	0.0120923	0.23	7031	tags=52%, list=20%, signal=65%
GO_DNA_REPAIR_COMPLEX	GO_DNA_REPAIR_COMPLEX		41	0.593974	1.9103	0	0.0130394	0.23	6077	tags=51%, list=17%, signal=62%
GO_NUCLEAR_TRANSCRIPTION_FACTOR_COMPLEX	GO_NUCLEAR_TRANSCRIPTION_FACTOR_COMPLEX		125	0.567091	1.91005	0	0.0127979	0.23	6279	tags=46%, list=18%, signal=55%
GO_METHYLTRANSFERASE_COMPLEX	GO_METHYLTRANSFERASE_COMPLEX		83	0.683192	1.89899	0	0.0143038	0.26	3115	tags=54%, list=9%, signal=59%
GO_UBIQUITIN_LIGASE_COMPLEX	GO_UBIQUITIN_LIGASE_COMPLEX		251	0.499881	1.89862	0	0.0140484	0.26	5853	tags=39%, list=17%, signal=46%
GO_MITOCHONDRIAL_PROTEIN_COMPLEX	GO_MITOCHONDRIAL_PROTEIN_COMPLEX		127	0.751401	1.89753	0	0.0143646	0.27	4771	tags=69%, list=14%, signal=80%
GO_XY_BODY	GO_XY_BODY		15	0.729814	1.89575	0	0.0145042	0.27	6626	tags=67%, list=19%, signal=82%
GO_CENTRIOLE	GO_CENTRIOLE		93	0.510638	1.89332	0.0188679	0.0145585	0.28	5272	tags=38%, list=15%, signal=44%
GO_NUCLEAR_HETEROCHROMATIN	GO_NUCLEAR_HETEROCHROMATIN		31	0.695551	1.89166	0	0.0151684	0.28	2965	tags=52%, list=8%, signal=56%
GO_SEX_CHROMOSOME	GO_SEX_CHROMOSOME		27	0.752642	1.88282	0	0.0157246	0.29	4860	tags=63%, list=14%, signal=73%
GO_RESPIRATORY_CHAIN	GO_RESPIRATORY_CHAIN		77	0.745962	1.87969	0	0.0160678	0.3	5466	tags=75%, list=16%, signal=89%
GO_CHROMATIN	GO_CHROMATIN		409	0.537336	1.87917	0	0.0161344	0.3	5930	tags=38%, list=17%, signal=46%
GO_RIBONUCLEOPROTEIN_GRANULE	GO_RIBONUCLEOPROTEIN_GRANULE		139	0.521608	1.87479	0	0.0172283	0.34	5328	tags=45%, list=15%, signal=52%
GO_U2_SNRNP	GO_U2_SNRNP		18	0.881794	1.87234	0	0.0175975	0.34	1833	tags=72%, list=5%, signal=76%
GO_ORGANELLAR_RIBOSOME	GO_ORGANELLAR_RIBOSOME		67	0.811131	1.87073	0	0.0175404	0.34	5492	tags=87%, list=16%, signal=103%
GO_PRECATALYTIC_SPLICEOSOME	GO_PRECATALYTIC_SPLICEOSOME		21	0.826641	1.86978	0	0.017879	0.34	1782	tags=71%, list=5%, signal=75%
GO_ORGANELLE_INNER_MEMBRANE	GO_ORGANELLE_INNER_MEMBRANE		486	0.618228	1.86708	0	0.0177571	0.34	5637	tags=54%, list=16%, signal=63%
GO_NUCLEOLAR_PART	GO_NUCLEOLAR_PART		59	0.783866	1.86659	0	0.017624	0.34	4577	tags=73%, list=13%, signal=84%
GO_SMALL_NUCLEOLAR_RIBONUCLEOPROTEIN_COMPLEX	GO_SMALL_NUCLEOLAR_RIBONUCLEOPROTEIN_COMPLEX		18	0.901875	1.85804	0	0.0189105	0.35	2462	tags=89%, list=7%, signal=96%
GO_PRERIBOSOME	GO_PRERIBOSOME		59	0.764023	1.85303	0	0.0196533	0.36	5289	tags=76%, list=15%, signal=90%
GO_EUCHROMATIN	GO_EUCHROMATIN		30	0.672135	1.84706	0	0.0201529	0.37	2824	tags=40%, list=8%, signal=43%
GO_RNA_POLYMERASE_II_TRANSCRIPTION_FACTOR_COMPLEX	GO_RNA_POLYMERASE_II_TRANSCRIPTION_FACTOR_COMPLEX		100	0.562075	1.84705	0	0.0198768	0.37	8412	tags=57%, list=24%, signal=75%
GO_NUCLEAR_EXOSOME_RNASE_COMPLEX_	GO_NUCLEAR_EXOSOME_RNASE_COMPLEX_		15	0.794743	1.84293	0	0.0199836	0.37	3129	tags=67%, list=9%, signal=73%
GO_ORGANELLAR_LARGE_RIBOSOMAL_SUBUNIT	GO_ORGANELLAR_LARGE_RIBOSOMAL_SUBUNIT		30	0.823349	1.84288	0	0.0197172	0.37	5348	tags=90%, list=15%, signal=106%
GO_ORGANELLE_ENVELOPE_LUMEN	GO_ORGANELLE_ENVELOPE_LUMEN		74	0.639057	1.84156	0	0.0195897	0.37	5403	tags=54%, list=15%, signal=64%
GO_MITOCHONDRIAL_MEMBRANE_PART	GO_MITOCHONDRIAL_MEMBRANE_PART		156	0.684078	1.83851	0	0.0198364	0.38	4803	tags=62%, list=14%, signal=71%
GO_PROTEASOME_CORE_COMPLEX	GO_PROTEASOME_CORE_COMPLEX		19	0.89104	1.83826	0	0.0197106	0.38	1414	tags=84%, list=4%, signal=88%
GO_COP9_SIGNALOSOME	GO_COP9_SIGNALOSOME		32	0.639375	1.83443	0	0.0198559	0.38	5019	tags=50%, list=14%, signal=58%
GO_MYELIN_SHEATH	GO_MYELIN_SHEATH		162	0.551742	1.83406	0	0.0196077	0.38	6812	tags=54%, list=19%, signal=67%
GO_INNER_MITOCHONDRIAL_MEMBRANE_PROTEIN_COMPLEX	GO_INNER_MITOCHONDRIAL_MEMBRANE_PROTEIN_COMPLEX		100	0.763194	1.83285	0	0.0193656	0.38	5420	tags=76%, list=16%, signal=90%
GO_NUCLEAR_BODY	GO_NUCLEAR_BODY		334	0.520389	1.83252	0	0.0191295	0.38	7011	tags=47%, list=20%, signal=58%
GO_GAMMA_TUBULIN_COMPLEX	GO_GAMMA_TUBULIN_COMPLEX		19	0.665785	1.83041	0	0.0191521	0.38	4733	tags=47%, list=14%, signal=55%
GO_SPLICEOSOMAL_TRI_SNRNP_COMPLEX	GO_SPLICEOSOMAL_TRI_SNRNP_COMPLEX		26	0.846653	1.82464	0	0.0199802	0.38	3167	tags=77%, list=9%, signal=85%
GO_MEDIATOR_COMPLEX	GO_MEDIATOR_COMPLEX		34	0.606269	1.8157	0.0204082	0.0211159	0.38	8599	tags=62%, list=25%, signal=82%
GO_COPI_COATED_VESICLE	GO_COPI_COATED_VESICLE		22	0.710873	1.81356	0.0204082	0.0211761	0.39	8145	tags=77%, list=23%, signal=101%
GO_PROTON_TRANSPORTING_TWO_SECTOR_ATPASE_COMPLEX	GO_PROTON_TRANSPORTING_TWO_SECTOR_ATPASE_COMPLEX		46	0.653879	1.79865	0.0181818	0.0242746	0.41	7934	tags=70%, list=23%, signal=90%
GO_U2_TYPE_PRESPLICEOSOME	GO_U2_TYPE_PRESPLICEOSOME		16	0.737231	1.79403	0	0.025017	0.42	1833	tags=44%, list=5%, signal=46%
GO_DNA_DIRECTED_RNA_POLYMERASE_II_HOLOENZYME	GO_DNA_DIRECTED_RNA_POLYMERASE_II_HOLOENZYME		94	0.614721	1.78988	0	0.0248495	0.42	6943	tags=57%, list=20%, signal=71%
GO_RNA_POLYMERASE_COMPLEX	GO_RNA_POLYMERASE_COMPLEX		119	0.633495	1.78878	0	0.0245734	0.42	6279	tags=58%, list=18%, signal=70%
GO_U4_U6_X_U5_TRI_SNRNP_COMPLEX	GO_U4_U6_X_U5_TRI_SNRNP_COMPLEX		21	0.825442	1.7855	0	0.0247721	0.42	3167	tags=71%, list=9%, signal=78%
GO_SMN_SM_PROTEIN_COMPLEX	GO_SMN_SM_PROTEIN_COMPLEX		17	0.8364	1.7849	0	0.0248247	0.42	2086	tags=71%, list=6%, signal=75%
GO_CYCLIN_DEPENDENT_PROTEIN_KINASE_HOLOENZYME_COMPLEX	GO_CYCLIN_DEPENDENT_PROTEIN_KINASE_HOLOENZYME_COMPLEX		30	0.610092	1.77826	0.0208333	0.0278988	0.44	6599	tags=53%, list=19%, signal=66%
GO_DNA_DIRECTED_RNA_POLYMERASE_II_CORE_COMPLEX	GO_DNA_DIRECTED_RNA_POLYMERASE_II_CORE_COMPLEX		15	0.740789	1.77058	0	0.02916	0.44	4687	tags=60%, list=13%, signal=69%
GO_RIBOSOME	GO_RIBOSOME		217	0.67768	1.76659	0.0344828	0.0311471	0.46	7112	tags=67%, list=20%, signal=84%
GO_TRANSCRIPTION_ELONGATION_FACTOR_COMPLEX	GO_TRANSCRIPTION_ELONGATION_FACTOR_COMPLEX		40	0.538626	1.76647	0.0212766	0.0308227	0.46	7532	tags=52%, list=22%, signal=67%
GO_PRESPLICEOSOME	GO_PRESPLICEOSOME		21	0.725369	1.76506	0	0.0309791	0.46	1833	tags=43%, list=5%, signal=45%
GO_NADH_DEHYDROGENASE_COMPLEX	GO_NADH_DEHYDROGENASE_COMPLEX		42	0.786354	1.76313	0	0.0310549	0.46	5324	tags=83%, list=15%, signal=98%
GO_COPI_COATED_VESICLE_MEMBRANE	GO_COPI_COATED_VESICLE_MEMBRANE		16	0.751084	1.75916	0.0212766	0.0319037	0.46	8145	tags=88%, list=23%, signal=114%
GO_DNA_REPLICATION_FACTOR_A_COMPLEX	GO_DNA_REPLICATION_FACTOR_A_COMPLEX		15	0.585574	1.74913	0	0.0336548	0.47	5435	tags=60%, list=16%, signal=71%
GO_PROTON_TRANSPORTING_TWO_SECTOR_ATPASE_COMPLEX_CATALYTIC_DOMAIN	GO_PROTON_TRANSPORTING_TWO_SECTOR_ATPASE_COMPLEX_CATALYTIC_DOMAIN		17	0.683577	1.74685	0.0185185	0.0338867	0.47	7934	tags=71%, list=23%, signal=91%
GO_U2_TYPE_SPLICEOSOMAL_COMPLEX	GO_U2_TYPE_SPLICEOSOMAL_COMPLEX		29	0.682681	1.74427	0	0.0342416	0.49	3634	tags=48%, list=10%, signal=54%
GO_NUCLEAR_EUCHROMATIN	GO_NUCLEAR_EUCHROMATIN		23	0.647497	1.7411	0.0178571	0.0353055	0.5	2550	tags=30%, list=7%, signal=33%
GO_SMALL_SUBUNIT_PROCESSOME	GO_SMALL_SUBUNIT_PROCESSOME		32	0.747191	1.73398	0.0217391	0.0369873	0.5	6616	tags=78%, list=19%, signal=96%
GO_SIN3_TYPE_COMPLEX	GO_SIN3_TYPE_COMPLEX		16	0.702162	1.73194	0.0181818	0.0372157	0.5	5841	tags=63%, list=17%, signal=75%
GO_HISTONE_METHYLTRANSFERASE_COMPLEX	GO_HISTONE_METHYLTRANSFERASE_COMPLEX		64	0.618609	1.7315	0.0196078	0.0368646	0.5	6472	tags=61%, list=19%, signal=75%
GO_TRANSCRIPTION_FACTOR_COMPLEX	GO_TRANSCRIPTION_FACTOR_COMPLEX		289	0.424097	1.72898	0.0181818	0.0372676	0.5	6279	tags=35%, list=18%, signal=42%
GO_VESICLE_COAT	GO_VESICLE_COAT		44	0.538776	1.72428	0	0.0384832	0.5	5153	tags=45%, list=15%, signal=53%
GO_RIBOSOMAL_SUBUNIT	GO_RIBOSOMAL_SUBUNIT		158	0.68587	1.72252	0.0333333	0.0384489	0.5	7856	tags=73%, list=22%, signal=93%
GO_GOLGI_ASSOCIATED_VESICLE_MEMBRANE	GO_GOLGI_ASSOCIATED_VESICLE_MEMBRANE		47	0.497447	1.71655	0.0196078	0.0401279	0.52	4961	tags=40%, list=14%, signal=47%
GO_POLYSOME	GO_POLYSOME		38	0.626851	1.70588	0.0384615	0.0431551	0.52	3347	tags=37%, list=10%, signal=41%
GO_INTRINSIC_COMPONENT_OF_MITOCHONDRIAL_MEMBRANE	GO_INTRINSIC_COMPONENT_OF_MITOCHONDRIAL_MEMBRANE		43	0.628453	1.70571	0.0188679	0.0427698	0.52	4803	tags=49%, list=14%, signal=57%
GO_PCG_PROTEIN_COMPLEX	GO_PCG_PROTEIN_COMPLEX		43	0.604373	1.70426	0	0.0428431	0.52	6693	tags=63%, list=19%, signal=78%
GO_PHOSPHATASE_COMPLEX	GO_PHOSPHATASE_COMPLEX		44	0.571325	1.70297	0.04	0.0428311	0.52	5898	tags=43%, list=17%, signal=52%
GO_ORGANELLAR_SMALL_RIBOSOMAL_SUBUNIT	GO_ORGANELLAR_SMALL_RIBOSOMAL_SUBUNIT		25	0.782157	1.70083	0	0.0431011	0.52	5492	tags=80%, list=16%, signal=95%
GO_MITOCHONDRIAL_MATRIX	GO_MITOCHONDRIAL_MATRIX		384	0.590828	1.69566	0	0.0444718	0.54	5500	tags=52%, list=16%, signal=61%
GO_ESC_E_Z_COMPLEX	GO_ESC_E_Z_COMPLEX		16	0.701666	1.69523	0.0169492	0.0440917	0.54	6472	tags=81%, list=19%, signal=100%
GO_U5_SNRNP	GO_U5_SNRNP		16	0.842091	1.6934	0	0.0440402	0.54	3167	tags=75%, list=9%, signal=82%
GO_MLL1_2_COMPLEX	GO_MLL1_2_COMPLEX		26	0.65698	1.69125	0.0188679	0.0449704	0.54	8616	tags=81%, list=25%, signal=107%
GO_CLATHRIN_VESICLE_COAT	GO_CLATHRIN_VESICLE_COAT		23	0.541812	1.68808	0.05	0.0454762	0.55	5153	tags=48%, list=15%, signal=56%
GO_NUCLEOID	GO_NUCLEOID		39	0.711503	1.68216	0	0.0475394	0.57	3658	tags=56%, list=10%, signal=63%
GO_NUCLEAR_CHROMATIN	GO_NUCLEAR_CHROMATIN		276	0.505945	1.6751	0.0196078	0.0505746	0.6	6005	tags=38%, list=17%, signal=46%
GO_TELOMERASE_HOLOENZYME_COMPLEX	GO_TELOMERASE_HOLOENZYME_COMPLEX		19	0.68949	1.67321	0	0.0512844	0.6	2462	tags=58%, list=7%, signal=62%
GO_ROUGH_ENDOPLASMIC_RETICULUM_MEMBRANE	GO_ROUGH_ENDOPLASMIC_RETICULUM_MEMBRANE		19	0.580194	1.67311	0.0185185	0.0508709	0.6	3930	tags=47%, list=11%, signal=53%
GO_NUCLEAR_SPECK	GO_NUCLEAR_SPECK		188	0.484697	1.67139	0	0.0511765	0.61	6215	tags=40%, list=18%, signal=48%
GO_NUCLEAR_CYCLIN_DEPENDENT_PROTEIN_KINASE_HOLOENZYME_COMPLEX	GO_NUCLEAR_CYCLIN_DEPENDENT_PROTEIN_KINASE_HOLOENZYME_COMPLEX		15	0.670418	1.67083	0.0232558	0.0510321	0.61	7475	tags=60%, list=21%, signal=76%
GO_LARGE_RIBOSOMAL_SUBUNIT	GO_LARGE_RIBOSOMAL_SUBUNIT		92	0.713649	1.67015	0.0357143	0.0507163	0.61	7072	tags=73%, list=20%, signal=91%
GO_PROTON_TRANSPORTING_ATP_SYNTHASE_COMPLEX	GO_PROTON_TRANSPORTING_ATP_SYNTHASE_COMPLEX		22	0.757935	1.66987	0.0188679	0.0506565	0.61	5420	tags=77%, list=16%, signal=91%
GO_90S_PRERIBOSOME	GO_90S_PRERIBOSOME		23	0.764622	1.66904	0	0.0503398	0.61	5799	tags=78%, list=17%, signal=94%
GO_CYTOSOLIC_PART	GO_CYTOSOLIC_PART		214	0.543789	1.66669	0.0178571	0.0508594	0.62	7072	tags=54%, list=20%, signal=67%
GO_NUCLEAR_INNER_MEMBRANE	GO_NUCLEAR_INNER_MEMBRANE		46	0.493788	1.66616	0	0.0505419	0.62	5790	tags=35%, list=17%, signal=42%
GO_OXIDOREDUCTASE_COMPLEX	GO_OXIDOREDUCTASE_COMPLEX		89	0.672457	1.66391	0	0.0509081	0.62	5003	tags=63%, list=14%, signal=73%
GO_MRNA_CLEAVAGE_FACTOR_COMPLEX	GO_MRNA_CLEAVAGE_FACTOR_COMPLEX		17	0.693307	1.66243	0	0.0510732	0.62	7361	tags=76%, list=21%, signal=97%
GO_PRERIBOSOME_LARGE_SUBUNIT_PRECURSOR	GO_PRERIBOSOME_LARGE_SUBUNIT_PRECURSOR		21	0.812279	1.66197	0	0.0512289	0.62	2986	tags=76%, list=9%, signal=83%
GO_CARBOXY_TERMINAL_DOMAIN_PROTEIN_KINASE_COMPLEX	GO_CARBOXY_TERMINAL_DOMAIN_PROTEIN_KINASE_COMPLEX		22	0.635505	1.66109	0	0.0513714	0.62	7475	tags=64%, list=21%, signal=81%
GO_AXON_CYTOPLASM	GO_AXON_CYTOPLASM		29	0.594438	1.65815	0.0212766	0.0518427	0.62	7495	tags=66%, list=21%, signal=83%
GO_INTRINSIC_COMPONENT_OF_MITOCHONDRIAL_INNER_MEMBRANE	GO_INTRINSIC_COMPONENT_OF_MITOCHONDRIAL_INNER_MEMBRANE		16	0.780143	1.65301	0.0217391	0.0531226	0.63	4508	tags=69%, list=13%, signal=79%
GO_INO80_TYPE_COMPLEX	GO_INO80_TYPE_COMPLEX		21	0.65667	1.64954	0	0.0541174	0.63	5088	tags=52%, list=15%, signal=61%
GO_CYTOPLASMIC_MRNA_PROCESSING_BODY	GO_CYTOPLASMIC_MRNA_PROCESSING_BODY		62	0.478735	1.64638	0.0392157	0.0547169	0.63	5063	tags=44%, list=14%, signal=51%
GO_CHD_TYPE_COMPLEX	GO_CHD_TYPE_COMPLEX		17	0.674432	1.64218	0.08	0.0567558	0.63	4532	tags=53%, list=13%, signal=61%
GO_CUL4_RING_E3_UBIQUITIN_LIGASE_COMPLEX	GO_CUL4_RING_E3_UBIQUITIN_LIGASE_COMPLEX		25	0.586132	1.63852	0.06	0.0586319	0.65	5190	tags=48%, list=15%, signal=56%
GO_PIGMENT_GRANULE	GO_PIGMENT_GRANULE		101	0.539545	1.63789	0.0408163	0.0587075	0.65	6661	tags=49%, list=19%, signal=60%
GO_H4_HISTONE_ACETYLTRANSFERASE_COMPLEX	GO_H4_HISTONE_ACETYLTRANSFERASE_COMPLEX		18	0.605286	1.63508	0.0576923	0.0593686	0.66	2259	tags=39%, list=6%, signal=42%
GO_TRANSCRIPTIONALLY_ACTIVE_CHROMATIN	GO_TRANSCRIPTIONALLY_ACTIVE_CHROMATIN		16	0.5522	1.63298	0.0384615	0.0597566	0.66	6942	tags=50%, list=20%, signal=62%
GO_ACETYLTRANSFERASE_COMPLEX	GO_ACETYLTRANSFERASE_COMPLEX		85	0.522959	1.63198	0.08	0.0597828	0.67	5404	tags=45%, list=15%, signal=53%
GO_PML_BODY	GO_PML_BODY		93	0.457627	1.6213	0.0566038	0.06341	0.67	7577	tags=45%, list=22%, signal=58%
GO_ENDOPLASMIC_RETICULUM_SUBCOMPARTMENT	GO_ENDOPLASMIC_RETICULUM_SUBCOMPARTMENT		15	0.555082	1.61829	0.0217391	0.0642318	0.67	3342	tags=27%, list=10%, signal=29%
GO_SCF_UBIQUITIN_LIGASE_COMPLEX	GO_SCF_UBIQUITIN_LIGASE_COMPLEX		34	0.471588	1.61315	0.0392157	0.0660977	0.69	5602	tags=35%, list=16%, signal=42%
GO_PROTEIN_DNA_COMPLEX	GO_PROTEIN_DNA_COMPLEX		153	0.575384	1.59817	0.0701754	0.0725185	0.69	5824	tags=38%, list=17%, signal=45%
GO_NUCLEAR_TRANSCRIPTIONAL_REPRESSOR_COMPLEX	GO_NUCLEAR_TRANSCRIPTIONAL_REPRESSOR_COMPLEX		22	0.631736	1.58016	0.104167	0.0824938	0.7	4532	tags=50%, list=13%, signal=57%
GO_SMALL_RIBOSOMAL_SUBUNIT	GO_SMALL_RIBOSOMAL_SUBUNIT		66	0.659374	1.57938	0.0508475	0.0822932	0.7	7723	tags=70%, list=22%, signal=89%
GO_PROTON_TRANSPORTING_TWO_SECTOR_ATPASE_COMPLEX_PROTON_TRANSPORTING_DOMAIN	GO_PROTON_TRANSPORTING_TWO_SECTOR_ATPASE_COMPLEX_PROTON_TRANSPORTING_DOMAIN		21	0.637985	1.57796	0.0566038	0.082866	0.7	4020	tags=52%, list=11%, signal=59%
GO_DNA_DIRECTED_RNA_POLYMERASE_III_COMPLEX	GO_DNA_DIRECTED_RNA_POLYMERASE_III_COMPLEX		18	0.679244	1.57728	0.0192308	0.0824612	0.7	4577	tags=61%, list=13%, signal=70%
GO_SWI_SNF_SUPERFAMILY_TYPE_COMPLEX	GO_SWI_SNF_SUPERFAMILY_TYPE_COMPLEX		71	0.527968	1.57532	0.111111	0.082818	0.7	6924	tags=48%, list=20%, signal=60%
GO_TRANSCRIPTION_FACTOR_TFIID_COMPLEX	GO_TRANSCRIPTION_FACTOR_TFIID_COMPLEX		23	0.593188	1.57528	0.0434783	0.0823603	0.7	6211	tags=52%, list=18%, signal=63%
GO_PROTEIN_KINASE_COMPLEX	GO_PROTEIN_KINASE_COMPLEX		88	0.429924	1.5751	0.0576923	0.0820386	0.7	7031	tags=44%, list=20%, signal=55%
GO_OUTER_MEMBRANE	GO_OUTER_MEMBRANE		168	0.443639	1.57049	0	0.0842272	0.7	5042	tags=33%, list=14%, signal=39%
GO_SNARE_COMPLEX	GO_SNARE_COMPLEX		52	0.471331	1.54978	0.0952381	0.0955202	0.72	8076	tags=50%, list=23%, signal=65%
GO_ESCRT_COMPLEX	GO_ESCRT_COMPLEX		24	0.620394	1.54681	0.0625	0.096891	0.74	5270	tags=50%, list=15%, signal=59%
GO_CYTOSOLIC_RIBOSOME	GO_CYTOSOLIC_RIBOSOME		111	0.627973	1.54306	0.1	0.0982156	0.75	9669	tags=75%, list=28%, signal=103%
GO_EXON_EXON_JUNCTION_COMPLEX	GO_EXON_EXON_JUNCTION_COMPLEX		20	0.578041	1.53628	0.0566038	0.102121	0.75	2366	tags=35%, list=7%, signal=38%
GO_INCLUSION_BODY	GO_INCLUSION_BODY		66	0.443346	1.53526	0.0576923	0.102468	0.75	7014	tags=48%, list=20%, signal=61%
GO_PROTEIN_PHOSPHATASE_TYPE_2A_COMPLEX	GO_PROTEIN_PHOSPHATASE_TYPE_2A_COMPLEX		19	0.564322	1.53227	0.0833333	0.103336	0.75	5722	tags=47%, list=16%, signal=57%
GO_PROTON_TRANSPORTING_V_TYPE_ATPASE_COMPLEX	GO_PROTON_TRANSPORTING_V_TYPE_ATPASE_COMPLEX		22	0.525202	1.5283	0.0689655	0.104474	0.76	7934	tags=55%, list=23%, signal=71%
GO_COATED_PIT	GO_COATED_PIT		65	0.421653	1.51454	0.0491803	0.114415	0.78	5528	tags=34%, list=16%, signal=40%
GO_CELL_PROJECTION_CYTOPLASM	GO_CELL_PROJECTION_CYTOPLASM		48	0.468336	1.51388	0.0425532	0.11447	0.78	6307	tags=42%, list=18%, signal=51%
GO_CYTOPLASMIC_STRESS_GRANULE	GO_CYTOPLASMIC_STRESS_GRANULE		31	0.508753	1.50924	0.0816327	0.116552	0.8	5328	tags=48%, list=15%, signal=57%
GO_GOLGI_ASSOCIATED_VESICLE	GO_GOLGI_ASSOCIATED_VESICLE		77	0.430578	1.50727	0.0408163	0.117348	0.8	4961	tags=35%, list=14%, signal=41%
GO_CYTOCHROME_COMPLEX	GO_CYTOCHROME_COMPLEX		20	0.666479	1.50187	0.037037	0.120731	0.81	4523	tags=60%, list=13%, signal=69%
GO_COATED_MEMBRANE	GO_COATED_MEMBRANE		82	0.442201	1.49855	0.0566038	0.122691	0.81	8273	tags=49%, list=24%, signal=64%
GO_CYTOSOLIC_LARGE_RIBOSOMAL_SUBUNIT	GO_CYTOSOLIC_LARGE_RIBOSOMAL_SUBUNIT		60	0.659941	1.48851	0.105263	0.128164	0.82	8594	tags=72%, list=25%, signal=95%
GO_HISTONE_DEACETYLASE_COMPLEX	GO_HISTONE_DEACETYLASE_COMPLEX		60	0.458946	1.48836	0.0925926	0.127493	0.82	5930	tags=38%, list=17%, signal=46%
GO_DESMOSOME	GO_DESMOSOME		26	0.511917	1.48539	0.0961538	0.128575	0.82	9875	tags=65%, list=28%, signal=91%
GO_BAF_TYPE_COMPLEX	GO_BAF_TYPE_COMPLEX		23	0.52866	1.4697	0.111111	0.140088	0.84	6924	tags=52%, list=20%, signal=65%
GO_ENDOLYSOSOME	GO_ENDOLYSOSOME		15	0.593594	1.4687	0.125	0.139979	0.84	4848	tags=47%, list=14%, signal=54%
GO_PORE_COMPLEX	GO_PORE_COMPLEX		17	0.591017	1.46794	0.0576923	0.139638	0.84	2972	tags=47%, list=8%, signal=51%
GO_CYTOPLASMIC_DYNEIN_COMPLEX	GO_CYTOPLASMIC_DYNEIN_COMPLEX		15	0.57208	1.4624	0.0689655	0.143161	0.85	6815	tags=60%, list=19%, signal=74%
GO_CYTOSOLIC_SMALL_RIBOSOMAL_SUBUNIT	GO_CYTOSOLIC_SMALL_RIBOSOMAL_SUBUNIT		43	0.609992	1.4492	0.129032	0.153532	0.86	9534	tags=74%, list=27%, signal=102%
GO_SWI_SNF_COMPLEX	GO_SWI_SNF_COMPLEX		15	0.588413	1.44797	0.109091	0.153791	0.87	6924	tags=67%, list=20%, signal=83%
GO_GAP_JUNCTION	GO_GAP_JUNCTION		29	0.454249	1.44593	0.0652174	0.154028	0.87	10982	tags=62%, list=31%, signal=90%
GO_AGGRESOME	GO_AGGRESOME		31	0.467824	1.44155	0.0833333	0.156286	0.87	4171	tags=35%, list=12%, signal=40%
GO_BLOC_COMPLEX	GO_BLOC_COMPLEX		16	0.564624	1.44044	0.0727273	0.155883	0.87	9487	tags=69%, list=27%, signal=94%
GO_CELL_SUBSTRATE_JUNCTION	GO_CELL_SUBSTRATE_JUNCTION		388	0.409362	1.43901	0.153846	0.156646	0.87	8224	tags=46%, list=24%, signal=59%
GO_ENDOPLASMIC_RETICULUM_GOLGI_INTERMEDIATE_COMPARTMENT	GO_ENDOPLASMIC_RETICULUM_GOLGI_INTERMEDIATE_COMPARTMENT		97	0.42182	1.42995	0.12766	0.162448	0.87	8223	tags=45%, list=24%, signal=59%
GO_PERICENTRIOLAR_MATERIAL	GO_PERICENTRIOLAR_MATERIAL		18	0.484102	1.42875	0.0754717	0.162325	0.87	2507	tags=22%, list=7%, signal=24%
GO_ANCHORING_JUNCTION	GO_ANCHORING_JUNCTION		474	0.377791	1.4071	0.169811	0.181127	0.87	8224	tags=43%, list=24%, signal=55%
GO_ENDOPLASMIC_RETICULUM_GOLGI_INTERMEDIATE_COMPARTMENT_MEMBRANE	GO_ENDOPLASMIC_RETICULUM_GOLGI_INTERMEDIATE_COMPARTMENT_MEMBRANE		58	0.455082	1.40378	0.145833	0.18262	0.87	8036	tags=50%, list=23%, signal=65%
GO_LAMELLIPODIUM_MEMBRANE	GO_LAMELLIPODIUM_MEMBRANE		19	0.534161	1.40363	0.145833	0.181706	0.87	9438	tags=58%, list=27%, signal=79%
GO_CLATHRIN_COAT	GO_CLATHRIN_COAT		46	0.433878	1.40078	0.157895	0.182338	0.87	5401	tags=37%, list=15%, signal=44%
GO_INTRINSIC_COMPONENT_OF_ORGANELLE_MEMBRANE	GO_INTRINSIC_COMPONENT_OF_ORGANELLE_MEMBRANE		245	0.398073	1.40055	0.0869565	0.181973	0.88	8414	tags=42%, list=24%, signal=56%
GO_GOLGI_STACK	GO_GOLGI_STACK		121	0.372674	1.39997	0.142857	0.18158	0.88	8834	tags=39%, list=25%, signal=52%
GO_GOLGI_CISTERNA	GO_GOLGI_CISTERNA		91	0.368096	1.39876	0.150943	0.181718	0.88	9935	tags=45%, list=28%, signal=63%
GO_LATE_ENDOSOME_MEMBRANE	GO_LATE_ENDOSOME_MEMBRANE		95	0.417204	1.38219	0.156863	0.195951	0.93	8295	tags=44%, list=24%, signal=58%
GO_TRANSCRIPTIONAL_REPRESSOR_COMPLEX	GO_TRANSCRIPTIONAL_REPRESSOR_COMPLEX		74	0.395258	1.37644	0.16	0.200825	0.93	8028	tags=47%, list=23%, signal=61%
GO_SAGA_TYPE_COMPLEX	GO_SAGA_TYPE_COMPLEX		30	0.53362	1.36653	0.159091	0.208725	0.93	6376	tags=57%, list=18%, signal=69%
GO_POLE_PLASM	GO_POLE_PLASM		15	0.498861	1.36483	0.142857	0.208935	0.93	1971	tags=20%, list=6%, signal=21%
GO_HETEROTRIMERIC_G_PROTEIN_COMPLEX	GO_HETEROTRIMERIC_G_PROTEIN_COMPLEX		31	0.404817	1.36343	0.173913	0.209057	0.93	5258	tags=35%, list=15%, signal=42%
GO_PODOSOME	GO_PODOSOME		23	0.53725	1.3605	0.212766	0.210463	0.93	8887	tags=52%, list=25%, signal=70%
GO_TRANSPORT_VESICLE	GO_TRANSPORT_VESICLE		322	0.338556	1.35801	0.12	0.211343	0.93	9098	tags=41%, list=26%, signal=55%
GO_CELL_BODY	GO_CELL_BODY		479	0.315194	1.35012	0.145455	0.217407	0.94	7668	tags=33%, list=22%, signal=42%
GO_RECYCLING_ENDOSOME_MEMBRANE	GO_RECYCLING_ENDOSOME_MEMBRANE		41	0.401074	1.34617	0.137255	0.220072	0.94	9826	tags=54%, list=28%, signal=75%
GO_LIPID_PARTICLE	GO_LIPID_PARTICLE		60	0.411814	1.34573	0.188679	0.219173	0.94	7265	tags=40%, list=21%, signal=50%
GO_COATED_VESICLE_MEMBRANE	GO_COATED_VESICLE_MEMBRANE		134	0.372432	1.3419	0.173077	0.222194	0.95	8196	tags=43%, list=23%, signal=55%
GO_CLATHRIN_COAT_OF_COATED_PIT	GO_CLATHRIN_COAT_OF_COATED_PIT		16	0.489845	1.33823	0.192982	0.223431	0.95	5401	tags=50%, list=15%, signal=59%
GO_INTRINSIC_COMPONENT_OF_ENDOPLASMIC_RETICULUM_MEMBRANE	GO_INTRINSIC_COMPONENT_OF_ENDOPLASMIC_RETICULUM_MEMBRANE		118	0.417515	1.32764	0.104167	0.233067	0.95	8386	tags=47%, list=24%, signal=61%
GO_EUKARYOTIC_TRANSLATION_INITIATION_FACTOR_3_COMPLEX	GO_EUKARYOTIC_TRANSLATION_INITIATION_FACTOR_3_COMPLEX		16	0.657569	1.32097	0.177778	0.239069	0.96	7193	tags=63%, list=21%, signal=79%
GO_PHAGOCYTIC_VESICLE_MEMBRANE	GO_PHAGOCYTIC_VESICLE_MEMBRANE		57	0.438049	1.30704	0.195652	0.251972	0.98	8103	tags=47%, list=23%, signal=62%
GO_CILIARY_BASAL_BODY	GO_CILIARY_BASAL_BODY		75	0.36107	1.30435	0.16129	0.253894	0.98	3178	tags=21%, list=9%, signal=23%
GO_CONNEXON_COMPLEX	GO_CONNEXON_COMPLEX		19	0.459755	1.30028	0.125	0.256496	0.98	10686	tags=63%, list=31%, signal=91%
GO_INTRINSIC_COMPONENT_OF_MITOCHONDRIAL_OUTER_MEMBRANE	GO_INTRINSIC_COMPONENT_OF_MITOCHONDRIAL_OUTER_MEMBRANE		21	0.500885	1.29646	0.170213	0.259129	0.98	8414	tags=52%, list=24%, signal=69%
GO_RETROMER_COMPLEX	GO_RETROMER_COMPLEX		21	0.487199	1.29499	0.169811	0.259492	0.98	2995	tags=33%, list=9%, signal=36%
GO_PRE_AUTOPHAGOSOMAL_STRUCTURE_MEMBRANE	GO_PRE_AUTOPHAGOSOMAL_STRUCTURE_MEMBRANE		15	0.475155	1.29353	0.208333	0.259282	0.98	6366	tags=47%, list=18%, signal=57%
GO_ACTIN_CYTOSKELETON	GO_ACTIN_CYTOSKELETON		426	0.316943	1.28745	0.173077	0.264779	0.98	6589	tags=29%, list=19%, signal=35%
GO_PRE_AUTOPHAGOSOMAL_STRUCTURE	GO_PRE_AUTOPHAGOSOMAL_STRUCTURE		28	0.422183	1.2809	0.227273	0.270134	0.98	6366	tags=36%, list=18%, signal=44%
GO_EXOCYTIC_VESICLE	GO_EXOCYTIC_VESICLE		138	0.343192	1.28079	0.173913	0.268972	0.98	10598	tags=50%, list=30%, signal=71%
GO_NUCLEAR_OUTER_MEMBRANE	GO_NUCLEAR_OUTER_MEMBRANE		19	0.416867	1.25791	0.180328	0.289036	0.99	2001	tags=26%, list=6%, signal=28%
GO_VESICLE_MEMBRANE	GO_VESICLE_MEMBRANE		486	0.30159	1.25647	0.176471	0.289147	0.99	8296	tags=36%, list=24%, signal=47%
GO_ORGANELLE_SUBCOMPARTMENT	GO_ORGANELLE_SUBCOMPARTMENT		295	0.313697	1.25602	0.183673	0.288249	0.99	8213	tags=35%, list=23%, signal=45%
GO_ROUGH_ENDOPLASMIC_RETICULUM	GO_ROUGH_ENDOPLASMIC_RETICULUM		66	0.361037	1.25167	0.1875	0.290944	1	4437	tags=26%, list=13%, signal=29%
GO_TRANSLATION_PREINITIATION_COMPLEX	GO_TRANSLATION_PREINITIATION_COMPLEX		16	0.615042	1.24207	0.26087	0.299479	1	7193	tags=63%, list=21%, signal=79%
GO_PHOTORECEPTOR_INNER_SEGMENT	GO_PHOTORECEPTOR_INNER_SEGMENT		35	0.343322	1.22792	0.291667	0.314602	1	6091	tags=31%, list=17%, signal=38%
GO_PRESYNAPSE	GO_PRESYNAPSE		272	0.300559	1.22447	0.18	0.316674	1	8076	tags=34%, list=23%, signal=44%
GO_AXON	GO_AXON		396	0.300061	1.21965	0.173077	0.319696	1	7614	tags=33%, list=22%, signal=41%
GO_CYTOPLASMIC_REGION	GO_CYTOPLASMIC_REGION		271	0.302532	1.21669	0.207547	0.321565	1	7495	tags=32%, list=21%, signal=41%
GO_CIS_GOLGI_NETWORK	GO_CIS_GOLGI_NETWORK		38	0.351546	1.20329	0.217391	0.336638	1	9806	tags=45%, list=28%, signal=62%
GO_PHOTORECEPTOR_DISC_MEMBRANE	GO_PHOTORECEPTOR_DISC_MEMBRANE		17	0.402884	1.20058	0.169811	0.33878	1	8564	tags=53%, list=24%, signal=70%
GO_AUTOPHAGOSOME	GO_AUTOPHAGOSOME		78	0.341288	1.19764	0.28	0.340377	1	8901	tags=47%, list=25%, signal=63%
GO_ENDOPLASMIC_RETICULUM_LUMEN	GO_ENDOPLASMIC_RETICULUM_LUMEN		191	0.318713	1.19141	0.24	0.346357	1	10601	tags=44%, list=30%, signal=63%
GO_DNA_PACKAGING_COMPLEX	GO_DNA_PACKAGING_COMPLEX		89	0.522772	1.18819	0.383333	0.348343	1	12078	tags=70%, list=35%, signal=106%
GO_GOLGI_CISTERNA_MEMBRANE	GO_GOLGI_CISTERNA_MEMBRANE		73	0.328975	1.18257	0.28	0.354809	1	9935	tags=42%, list=28%, signal=59%
GO_ENDOSOMAL_PART	GO_ENDOSOMAL_PART		407	0.316771	1.17804	0.26	0.358901	1	7934	tags=36%, list=23%, signal=46%
GO_INTERMEDIATE_FILAMENT	GO_INTERMEDIATE_FILAMENT		103	0.336392	1.16848	0.24	0.369153	1	12633	tags=61%, list=36%, signal=95%
GO_RECYCLING_ENDOSOME	GO_RECYCLING_ENDOSOME		119	0.308917	1.16752	0.306122	0.368413	1	6368	tags=29%, list=18%, signal=36%
GO_EARLY_ENDOSOME	GO_EARLY_ENDOSOME		286	0.307149	1.16433	0.32	0.370535	1	7421	tags=33%, list=21%, signal=42%
GO_MAST_CELL_GRANULE	GO_MAST_CELL_GRANULE		21	0.39948	1.15566	0.285714	0.378691	1	7632	tags=43%, list=22%, signal=55%
GO_EXOCYST	GO_EXOCYST		17	0.392465	1.14968	0.333333	0.382599	1	8948	tags=53%, list=26%, signal=71%
GO_GABA_RECEPTOR_COMPLEX	GO_GABA_RECEPTOR_COMPLEX		17	0.398087	1.13683	0.313725	0.396708	1	8495	tags=29%, list=24%, signal=39%
GO_INTERMEDIATE_FILAMENT_CYTOSKELETON	GO_INTERMEDIATE_FILAMENT_CYTOSKELETON		143	0.309286	1.13289	0.26087	0.398857	1	11562	tags=54%, list=33%, signal=80%
GO_PSEUDOPODIUM	GO_PSEUDOPODIUM		16	0.411134	1.13009	0.333333	0.401017	1	3421	tags=25%, list=10%, signal=28%
GO_STEREOCILIUM_BUNDLE	GO_STEREOCILIUM_BUNDLE		39	0.296917	1.12879	0.3	0.40182	1	8390	tags=38%, list=24%, signal=51%
GO_AUTOPHAGOSOME_MEMBRANE	GO_AUTOPHAGOSOME_MEMBRANE		27	0.356686	1.12098	0.311111	0.409667	1	8667	tags=48%, list=25%, signal=64%
GO_TRANSPORT_VESICLE_MEMBRANE	GO_TRANSPORT_VESICLE_MEMBRANE		145	0.293415	1.12094	0.313725	0.408053	1	8296	tags=36%, list=24%, signal=47%
GO_T_CELL_RECEPTOR_COMPLEX	GO_T_CELL_RECEPTOR_COMPLEX		19	0.48289	1.1104	0.428571	0.419881	1	5912	tags=32%, list=17%, signal=38%
GO_AP_TYPE_MEMBRANE_COAT_ADAPTOR_COMPLEX	GO_AP_TYPE_MEMBRANE_COAT_ADAPTOR_COMPLEX		36	0.361857	1.10638	0.357143	0.422942	1	5144	tags=31%, list=15%, signal=36%
GO_COATED_VESICLE	GO_COATED_VESICLE		229	0.28483	1.09675	0.301887	0.432998	1	8196	tags=36%, list=23%, signal=47%
GO_AXON_PART	GO_AXON_PART		207	0.285057	1.08806	0.42	0.442275	1	7564	tags=31%, list=22%, signal=40%
GO_EXOCYTIC_VESICLE_MEMBRANE	GO_EXOCYTIC_VESICLE_MEMBRANE		55	0.320835	1.08798	0.288136	0.44053	1	12396	tags=65%, list=35%, signal=101%
GO_LATERAL_PLASMA_MEMBRANE	GO_LATERAL_PLASMA_MEMBRANE		48	0.314497	1.08693	0.333333	0.439958	1	6240	tags=31%, list=18%, signal=38%
GO_CLATHRIN_ADAPTOR_COMPLEX	GO_CLATHRIN_ADAPTOR_COMPLEX		27	0.378608	1.08587	0.320755	0.439151	1	4473	tags=30%, list=13%, signal=34%
GO_ACROSOMAL_VESICLE	GO_ACROSOMAL_VESICLE		76	0.270712	1.07353	0.339623	0.453986	1	3508	tags=14%, list=10%, signal=16%
GO_EARLY_ENDOSOME_MEMBRANE	GO_EARLY_ENDOSOME_MEMBRANE		107	0.297858	1.06887	0.4	0.457651	1	8489	tags=41%, list=24%, signal=54%
GO_TRANS_GOLGI_NETWORK_TRANSPORT_VESICLE	GO_TRANS_GOLGI_NETWORK_TRANSPORT_VESICLE		27	0.353631	1.0674	0.326923	0.458345	1	4898	tags=26%, list=14%, signal=30%
GO_PHAGOCYTIC_VESICLE	GO_PHAGOCYTIC_VESICLE		85	0.328553	1.05609	0.428571	0.470477	1	8103	tags=35%, list=23%, signal=46%
GO_CILIARY_BASE	GO_CILIARY_BASE		21	0.373743	1.05451	0.375	0.470987	1	6844	tags=33%, list=20%, signal=41%
GO_CONTRACTILE_FIBER	GO_CONTRACTILE_FIBER		204	0.265851	1.05413	0.347826	0.469778	1	6534	tags=28%, list=19%, signal=34%
GO_CELL_CELL_ADHERENS_JUNCTION	GO_CELL_CELL_ADHERENS_JUNCTION		50	0.319229	1.04906	0.442308	0.474376	1	5635	tags=30%, list=16%, signal=36%
GO_CENTRIOLAR_SATELLITE	GO_CENTRIOLAR_SATELLITE		24	0.343236	1.04557	0.403509	0.478294	1	3067	tags=21%, list=9%, signal=23%
GO_SITE_OF_POLARIZED_GROWTH	GO_SITE_OF_POLARIZED_GROWTH		141	0.278442	1.04256	0.411765	0.479199	1	7797	tags=37%, list=22%, signal=47%
GO_ACTIN_FILAMENT	GO_ACTIN_FILAMENT		67	0.310709	1.04163	0.428571	0.478263	1	9438	tags=46%, list=27%, signal=63%
GO_CYTOPLASMIC_SIDE_OF_MEMBRANE	GO_CYTOPLASMIC_SIDE_OF_MEMBRANE		165	0.251414	1.03847	0.470588	0.481077	1	6230	tags=24%, list=18%, signal=29%
GO_DENDRITE	GO_DENDRITE		432	0.248949	1.03765	0.377358	0.480428	1	8034	tags=31%, list=23%, signal=39%
GO_LATE_ENDOSOME	GO_LATE_ENDOSOME		199	0.275174	1.0295	0.48	0.488905	1	8357	tags=34%, list=24%, signal=44%
GO_TRANS_GOLGI_NETWORK	GO_TRANS_GOLGI_NETWORK		180	0.264376	1.02456	0.36	0.494378	1	7973	tags=33%, list=23%, signal=42%
GO_SECRETORY_VESICLE	GO_SECRETORY_VESICLE		433	0.233025	1.02063	0.415094	0.49812	1	9703	tags=37%, list=28%, signal=51%
GO_PRESYNAPTIC_MEMBRANE	GO_PRESYNAPTIC_MEMBRANE		52	0.3021	1.01877	0.454545	0.498999	1	10128	tags=42%, list=29%, signal=59%
GO_ER_TO_GOLGI_TRANSPORT_VESICLE_MEMBRANE	GO_ER_TO_GOLGI_TRANSPORT_VESICLE_MEMBRANE		52	0.343101	1.00881	0.404255	0.508637	1	8036	tags=42%, list=23%, signal=55%
GO_CELL_CORTEX	GO_CELL_CORTEX		226	0.253277	0.985893	0.45098	0.538841	1	7488	tags=29%, list=21%, signal=37%
GO_SARCOPLASM	GO_SARCOPLASM		65	0.252747	0.976779	0.521739	0.549307	1	5727	tags=25%, list=16%, signal=29%
GO_EXCITATORY_SYNAPSE	GO_EXCITATORY_SYNAPSE		191	0.241312	0.97517	0.470588	0.548859	1	10370	tags=43%, list=30%, signal=61%
GO_EXTRINSIC_COMPONENT_OF_PLASMA_MEMBRANE	GO_EXTRINSIC_COMPONENT_OF_PLASMA_MEMBRANE		132	0.259856	0.974677	0.489362	0.547956	1	5604	tags=23%, list=16%, signal=27%
GO_CUL3_RING_UBIQUITIN_LIGASE_COMPLEX	GO_CUL3_RING_UBIQUITIN_LIGASE_COMPLEX		58	0.253992	0.973558	0.52	0.547763	1	4941	tags=19%, list=14%, signal=22%
GO_SARCOPLASMIC_RETICULUM_MEMBRANE	GO_SARCOPLASMIC_RETICULUM_MEMBRANE		35	0.276045	0.970725	0.408163	0.550226	1	5727	tags=29%, list=16%, signal=34%
GO_BLOOD_MICROPARTICLE	GO_BLOOD_MICROPARTICLE		140	0.27145	0.964796	0.54902	0.555937	1	11041	tags=40%, list=32%, signal=58%
GO_LYTIC_VACUOLE_MEMBRANE	GO_LYTIC_VACUOLE_MEMBRANE		255	0.263288	0.961453	0.54902	0.557932	1	8010	tags=33%, list=23%, signal=43%
GO_ER_TO_GOLGI_TRANSPORT_VESICLE	GO_ER_TO_GOLGI_TRANSPORT_VESICLE		68	0.314914	0.960672	0.456522	0.556987	1	8036	tags=37%, list=23%, signal=48%
GO_MICROBODY_MEMBRANE	GO_MICROBODY_MEMBRANE		57	0.304865	0.948984	0.54	0.573316	1	11005	tags=53%, list=31%, signal=77%
GO_NEURONAL_POSTSYNAPTIC_DENSITY	GO_NEURONAL_POSTSYNAPTIC_DENSITY		51	0.291514	0.944172	0.543478	0.578342	1	8529	tags=39%, list=24%, signal=52%
GO_I_BAND	GO_I_BAND		118	0.240207	0.938174	0.55814	0.583771	1	6332	tags=30%, list=18%, signal=36%
GO_ENDOCYTIC_VESICLE_MEMBRANE	GO_ENDOCYTIC_VESICLE_MEMBRANE		148	0.281346	0.937983	0.586956	0.582012	1	8107	tags=35%, list=23%, signal=46%
GO_FILOPODIUM	GO_FILOPODIUM		90	0.249076	0.928932	0.62	0.592423	1	7757	tags=32%, list=22%, signal=41%
GO_SYNAPTIC_MEMBRANE	GO_SYNAPTIC_MEMBRANE		249	0.230323	0.926446	0.592593	0.593858	1	10684	tags=41%, list=31%, signal=59%
GO_EXTRINSIC_COMPONENT_OF_CYTOPLASMIC_SIDE_OF_PLASMA_MEMBRANE	GO_EXTRINSIC_COMPONENT_OF_CYTOPLASMIC_SIDE_OF_PLASMA_MEMBRANE		96	0.251763	0.925752	0.520833	0.592662	1	5604	tags=22%, list=16%, signal=26%
GO_TRANS_GOLGI_NETWORK_MEMBRANE	GO_TRANS_GOLGI_NETWORK_MEMBRANE		76	0.275353	0.924159	0.574468	0.593212	1	11665	tags=51%, list=33%, signal=77%
GO_CELL_CELL_JUNCTION	GO_CELL_CELL_JUNCTION		362	0.217803	0.910648	0.574074	0.613816	1	6285	tags=23%, list=18%, signal=28%
GO_DENDRITE_MEMBRANE	GO_DENDRITE_MEMBRANE		18	0.29766	0.910578	0.62	0.611844	1	6222	tags=39%, list=18%, signal=47%
GO_PERIKARYON	GO_PERIKARYON		97	0.230022	0.909288	0.578947	0.611623	1	7169	tags=28%, list=21%, signal=35%
GO_COSTAMERE	GO_COSTAMERE		19	0.321613	0.905298	0.528302	0.615008	1	6245	tags=32%, list=18%, signal=38%
GO_PRIMARY_CILIUM	GO_PRIMARY_CILIUM		188	0.226975	0.894479	0.637931	0.629188	1	6955	tags=25%, list=20%, signal=31%
GO_ACTIN_BASED_CELL_PROJECTION	GO_ACTIN_BASED_CELL_PROJECTION		171	0.206097	0.892486	0.625	0.630178	1	8091	tags=30%, list=23%, signal=39%
GO_RUFFLE	GO_RUFFLE		152	0.254524	0.884206	0.608696	0.640527	1	8418	tags=33%, list=24%, signal=43%
GO_FILAMENTOUS_ACTIN	GO_FILAMENTOUS_ACTIN		19	0.283397	0.867688	0.58	0.663589	1	5556	tags=32%, list=16%, signal=38%
GO_LAMELLIPODIUM	GO_LAMELLIPODIUM		166	0.243864	0.866879	0.591837	0.66273	1	8264	tags=33%, list=24%, signal=42%
GO_LYTIC_VACUOLE	GO_LYTIC_VACUOLE		494	0.220484	0.865384	0.622641	0.662975	1	8394	tags=32%, list=24%, signal=41%
GO_ACROSOMAL_MEMBRANE	GO_ACROSOMAL_MEMBRANE		18	0.287555	0.864285	0.636364	0.662565	1	11125	tags=56%, list=32%, signal=81%
GO_EXTRINSIC_COMPONENT_OF_ORGANELLE_MEMBRANE	GO_EXTRINSIC_COMPONENT_OF_ORGANELLE_MEMBRANE		23	0.285733	0.849886	0.5625	0.68302	1	7886	tags=35%, list=23%, signal=45%
GO_NEURON_PROJECTION_TERMINUS	GO_NEURON_PROJECTION_TERMINUS		123	0.221111	0.849624	0.636364	0.681054	1	7414	tags=28%, list=21%, signal=35%
GO_SECRETORY_GRANULE	GO_SECRETORY_GRANULE		326	0.193764	0.848897	0.714286	0.679892	1	9627	tags=34%, list=28%, signal=46%
GO_LYSOSOMAL_LUMEN	GO_LYSOSOMAL_LUMEN		85	0.25288	0.848305	0.611111	0.678385	1	8227	tags=29%, list=24%, signal=38%
GO_KERATIN_FILAMENT	GO_KERATIN_FILAMENT		39	0.29418	0.841614	0.608696	0.686032	1	12573	tags=64%, list=36%, signal=100%
GO_PRESYNAPTIC_ACTIVE_ZONE	GO_PRESYNAPTIC_ACTIVE_ZONE		28	0.274263	0.838789	0.684211	0.688498	1	9218	tags=39%, list=26%, signal=53%
GO_EXTRINSIC_COMPONENT_OF_MEMBRANE	GO_EXTRINSIC_COMPONENT_OF_MEMBRANE		240	0.213536	0.833319	0.680851	0.693528	1	6366	tags=24%, list=18%, signal=29%
GO_VESICLE_LUMEN	GO_VESICLE_LUMEN		101	0.236385	0.833217	0.755102	0.691296	1	9611	tags=37%, list=27%, signal=50%
GO_RUFFLE_MEMBRANE	GO_RUFFLE_MEMBRANE		78	0.252308	0.829239	0.659574	0.695082	1	3589	tags=21%, list=10%, signal=23%
GO_CELL_CORTEX_PART	GO_CELL_CORTEX_PART		112	0.228937	0.827693	0.698113	0.695943	1	9700	tags=38%, list=28%, signal=53%
GO_ENDOCYTIC_VESICLE	GO_ENDOCYTIC_VESICLE		250	0.214817	0.823519	0.673077	0.699924	1	8107	tags=30%, list=23%, signal=38%
GO_ENDOCYTIC_VESICLE_LUMEN	GO_ENDOCYTIC_VESICLE_LUMEN		17	0.3266	0.819807	0.64	0.703827	1	3875	tags=24%, list=11%, signal=26%
GO_POSTSYNAPSE	GO_POSTSYNAPSE		363	0.196781	0.817148	0.730769	0.706037	1	10684	tags=39%, list=31%, signal=56%
GO_CELL_PROJECTION_MEMBRANE	GO_CELL_PROJECTION_MEMBRANE		284	0.192322	0.816912	0.759259	0.704131	1	9041	tags=33%, list=26%, signal=45%
GO_SPERM_PART	GO_SPERM_PART		116	0.204562	0.815737	0.614035	0.704412	1	3633	tags=13%, list=10%, signal=14%
GO_MYOFILAMENT	GO_MYOFILAMENT		23	0.269216	0.811473	0.636364	0.707872	1	2210	tags=13%, list=6%, signal=14%
GO_CLUSTER_OF_ACTIN_BASED_CELL_PROJECTIONS	GO_CLUSTER_OF_ACTIN_BASED_CELL_PROJECTIONS		134	0.216257	0.810912	0.807692	0.706523	1	8735	tags=32%, list=25%, signal=43%
GO_CELL_LEADING_EDGE	GO_CELL_LEADING_EDGE		337	0.213063	0.800014	0.680851	0.720421	1	8529	tags=31%, list=24%, signal=41%
GO_CILIUM	GO_CILIUM		412	0.211112	0.798342	0.615385	0.720127	1	6883	tags=25%, list=20%, signal=30%
GO_SIDE_OF_MEMBRANE	GO_SIDE_OF_MEMBRANE		413	0.204775	0.79204	0.66	0.727599	1	7974	tags=28%, list=23%, signal=36%
GO_CLATHRIN_COATED_VESICLE_MEMBRANE	GO_CLATHRIN_COATED_VESICLE_MEMBRANE		78	0.226833	0.785127	0.722222	0.735104	1	8196	tags=29%, list=23%, signal=38%
GO_MICROBODY	GO_MICROBODY		127	0.22082	0.781663	0.755102	0.737425	1	9378	tags=39%, list=27%, signal=53%
GO_NONMOTILE_PRIMARY_CILIUM	GO_NONMOTILE_PRIMARY_CILIUM		124	0.198385	0.781066	0.75	0.736214	1	6844	tags=22%, list=20%, signal=27%
GO_MICROBODY_PART	GO_MICROBODY_PART		92	0.232236	0.779445	0.76	0.736039	1	9601	tags=39%, list=27%, signal=54%
GO_NUCLEAR_NUCLEOSOME	GO_NUCLEAR_NUCLEOSOME		36	0.405638	0.77712	0.692308	0.736678	1	13243	tags=83%, list=38%, signal=134%
GO_PHAGOCYTIC_CUP	GO_PHAGOCYTIC_CUP		17	0.287141	0.776457	0.68	0.735155	1	12052	tags=53%, list=34%, signal=81%
GO_PHOTORECEPTOR_OUTER_SEGMENT	GO_PHOTORECEPTOR_OUTER_SEGMENT		64	0.19921	0.776014	0.836364	0.733653	1	8705	tags=31%, list=25%, signal=42%
GO_LUMENAL_SIDE_OF_MEMBRANE	GO_LUMENAL_SIDE_OF_MEMBRANE		30	0.300435	0.771595	0.642857	0.737784	1	9315	tags=47%, list=27%, signal=64%
GO_NEURON_SPINE	GO_NEURON_SPINE		116	0.190165	0.770327	0.833333	0.737532	1	3249	tags=13%, list=9%, signal=14%
GO_INTRINSIC_COMPONENT_OF_GOLGI_MEMBRANE	GO_INTRINSIC_COMPONENT_OF_GOLGI_MEMBRANE		52	0.214368	0.762357	0.785714	0.745276	1	9098	tags=29%, list=26%, signal=39%
GO_DENDRITIC_SHAFT	GO_DENDRITIC_SHAFT		36	0.223781	0.750241	0.745455	0.760744	1	11262	tags=47%, list=32%, signal=70%
GO_CORTICAL_CYTOSKELETON	GO_CORTICAL_CYTOSKELETON		79	0.221116	0.749392	0.78	0.759956	1	3490	tags=15%, list=10%, signal=17%
GO_LEADING_EDGE_MEMBRANE	GO_LEADING_EDGE_MEMBRANE		129	0.209656	0.743165	0.795455	0.766865	1	9041	tags=37%, list=26%, signal=50%
GO_POSTSYNAPTIC_MEMBRANE	GO_POSTSYNAPTIC_MEMBRANE		197	0.182942	0.725507	0.927273	0.789388	1	10684	tags=37%, list=31%, signal=53%
GO_ACTIN_FILAMENT_BUNDLE	GO_ACTIN_FILAMENT_BUNDLE		50	0.240417	0.722902	0.8	0.790547	1	6332	tags=26%, list=18%, signal=32%
GO_SMOOTH_ENDOPLASMIC_RETICULUM	GO_SMOOTH_ENDOPLASMIC_RETICULUM		33	0.221547	0.719591	0.764706	0.792775	1	9511	tags=33%, list=27%, signal=46%
GO_CILIARY_TIP	GO_CILIARY_TIP		42	0.245356	0.717781	0.759259	0.792054	1	2244	tags=14%, list=6%, signal=15%
GO_APICOLATERAL_PLASMA_MEMBRANE	GO_APICOLATERAL_PLASMA_MEMBRANE		15	0.250316	0.71639	0.765957	0.791394	1	6633	tags=33%, list=19%, signal=41%
GO_CILIARY_PART	GO_CILIARY_PART		275	0.195887	0.715582	0.660377	0.790042	1	6955	tags=24%, list=20%, signal=30%
GO_PLASMA_MEMBRANE_RECEPTOR_COMPLEX	GO_PLASMA_MEMBRANE_RECEPTOR_COMPLEX		171	0.17989	0.707307	0.857143	0.799446	1	10594	tags=38%, list=30%, signal=54%
GO_FILOPODIUM_MEMBRANE	GO_FILOPODIUM_MEMBRANE		18	0.247192	0.704442	0.867924	0.801024	1	7757	tags=39%, list=22%, signal=50%
GO_CLATHRIN_COATED_ENDOCYTIC_VESICLE_MEMBRANE	GO_CLATHRIN_COATED_ENDOCYTIC_VESICLE_MEMBRANE		46	0.230143	0.700838	0.803922	0.802768	1	7973	tags=30%, list=23%, signal=39%
GO_AMPA_GLUTAMATE_RECEPTOR_COMPLEX	GO_AMPA_GLUTAMATE_RECEPTOR_COMPLEX		26	0.244469	0.695155	0.830189	0.80727	1	9984	tags=42%, list=29%, signal=59%
GO_ACTOMYOSIN	GO_ACTOMYOSIN		57	0.221148	0.683797	0.82	0.818849	1	6332	tags=25%, list=18%, signal=30%
GO_IONOTROPIC_GLUTAMATE_RECEPTOR_COMPLEX	GO_IONOTROPIC_GLUTAMATE_RECEPTOR_COMPLEX		46	0.210988	0.683533	0.921569	0.816851	1	10342	tags=43%, list=30%, signal=62%
GO_INTRACILIARY_TRANSPORT_PARTICLE_B	GO_INTRACILIARY_TRANSPORT_PARTICLE_B		18	0.28293	0.680588	0.6875	0.817447	1	2244	tags=17%, list=6%, signal=18%
GO_BRUSH_BORDER	GO_BRUSH_BORDER		101	0.193849	0.675056	0.854545	0.822691	1	6947	tags=24%, list=20%, signal=30%
GO_SECRETORY_GRANULE_LUMEN	GO_SECRETORY_GRANULE_LUMEN		80	0.191979	0.670068	0.916667	0.827412	1	9611	tags=35%, list=27%, signal=48%
GO_MICROVILLUS_MEMBRANE	GO_MICROVILLUS_MEMBRANE		19	0.241899	0.654411	0.960784	0.844082	1	11774	tags=47%, list=34%, signal=71%
GO_IMMUNOLOGICAL_SYNAPSE	GO_IMMUNOLOGICAL_SYNAPSE		31	0.215283	0.621824	0.846154	0.877465	1	2481	tags=10%, list=7%, signal=10%
GO_PHOTORECEPTOR_CONNECTING_CILIUM	GO_PHOTORECEPTOR_CONNECTING_CILIUM		29	0.197245	0.597121	0.962963	0.901834	1	8867	tags=31%, list=25%, signal=42%
GO_EXTERNAL_SIDE_OF_PLASMA_MEMBRANE	GO_EXTERNAL_SIDE_OF_PLASMA_MEMBRANE		228	0.169248	0.581749	0.958333	0.913385	1	8300	tags=28%, list=24%, signal=37%
GO_PRIMARY_LYSOSOME	GO_PRIMARY_LYSOSOME		16	0.209522	0.567902	0.980769	0.921989	1	27643	tags=100%, list=79%, signal=477%
GO_ACETYLCHOLINE_GATED_CHANNEL_COMPLEX	GO_ACETYLCHOLINE_GATED_CHANNEL_COMPLEX		22	0.181832	0.541426	0.983051	0.937611	1	10489	tags=36%, list=30%, signal=52%
GO_IMMUNOGLOBULIN_COMPLEX	GO_IMMUNOGLOBULIN_COMPLEX		24	0.202759	0.484672	0.877193	0.970145	1	27881	tags=100%, list=80%, signal=493%
GO_PROTEIN_LIPID_COMPLEX	GO_PROTEIN_LIPID_COMPLEX		38	0.150347	0.45405	1	0.979631	1	6214	tags=16%, list=18%, signal=19%
GO_VERY_LOW_DENSITY_LIPOPROTEIN_PARTICLE	GO_VERY_LOW_DENSITY_LIPOPROTEIN_PARTICLE		18	0.170537	0.445388	1	0.979313	1	4360	tags=11%, list=12%, signal=13%
GO_TRIGLYCERIDE_RICH_LIPOPROTEIN_PARTICLE	GO_TRIGLYCERIDE_RICH_LIPOPROTEIN_PARTICLE		18	0.170537	0.445388	1	0.976531	1	4360	tags=11%, list=12%, signal=13%
GO_CORNIFIED_ENVELOPE	GO_CORNIFIED_ENVELOPE		26	0.145159	0.398562	1	0.987921	1	8422	tags=23%, list=24%, signal=30%
GO_HIGH_DENSITY_LIPOPROTEIN_PARTICLE	GO_HIGH_DENSITY_LIPOPROTEIN_PARTICLE		25	0.119607	0.335223	1	0.995253	1	8690	tags=20%, list=25%, signal=27%

## Sheet: sheet2 BCAP31-related process
NAME	GS<br> follow link to MSigDB	GS DETAILS	SIZE	ES	NES	NOM p-val	FDR q-val	FWER p-val	RANK AT MAX	LEADING EDGE
REACTOME_CELL_CYCLE_MITOTIC	REACTOME_CELL_CYCLE_MITOTIC	Details ...	303	0.819772	2.58867	0	0	0	3193	tags=68%, list=9%, signal=75%
REACTOME_CELL_CYCLE	REACTOME_CELL_CYCLE	Details ...	390	0.784671	2.48948	0	0	0	3193	tags=58%, list=9%, signal=63%
REACTOME_MITOTIC_PROMETAPHASE	REACTOME_MITOTIC_PROMETAPHASE	Details ...	78	0.853002	2.4331	0	0	0	2281	tags=68%, list=7%, signal=73%
REACTOME_MITOTIC_G2_G2_M_PHASES	REACTOME_MITOTIC_G2_G2_M_PHASES	Details ...	78	0.71375	2.41071	0	0	0	3176	tags=47%, list=9%, signal=52%
REACTOME_DNA_REPLICATION	REACTOME_DNA_REPLICATION	Details ...	181	0.868803	2.40177	0	0	0	2044	tags=75%, list=6%, signal=79%
REACTOME_MITOTIC_M_M_G1_PHASES	REACTOME_MITOTIC_M_M_G1_PHASES	Details ...	161	0.864501	2.39634	0	0	0	2389	tags=76%, list=7%, signal=82%
REACTOME_MITOTIC_G1_G1_S_PHASES	REACTOME_MITOTIC_G1_G1_S_PHASES	Details ...	133	0.840207	2.36722	0	0	0	3193	tags=77%, list=9%, signal=85%
REACTOME_SYNTHESIS_OF_DNA	REACTOME_SYNTHESIS_OF_DNA	Details ...	91	0.882272	2.32552	0	0	0	2009	tags=81%, list=6%, signal=86%
REACTOME_S_PHASE	REACTOME_S_PHASE	Details ...	107	0.864247	2.32036	0	0	0	3193	tags=82%, list=9%, signal=90%
REACTOME_ANTIGEN_PROCESSING_UBIQUITINATION_PROTEASOME_DEGRADATION	REACTOME_ANTIGEN_PROCESSING_UBIQUITINATION_PROTEASOME_DEGRADATION	Details ...	196	0.660936	2.3169	0	0	0	4670	tags=52%, list=13%, signal=60%
REACTOME_GLUCOSE_METABOLISM	REACTOME_GLUCOSE_METABOLISM	Details ...	63	0.695718	2.31413	0	0	0	3843	tags=54%, list=11%, signal=61%
REACTOME_HIV_INFECTION	REACTOME_HIV_INFECTION	Details ...	191	0.747191	2.31313	0	0	0	3986	tags=64%, list=11%, signal=72%
REACTOME_HOST_INTERACTIONS_OF_HIV_FACTORS	REACTOME_HOST_INTERACTIONS_OF_HIV_FACTORS	Details ...	122	0.779412	2.30746	0	0	0	3694	tags=69%, list=11%, signal=77%
REACTOME_DNA_REPAIR	REACTOME_DNA_REPAIR	Details ...	103	0.724227	2.30729	0	0	0	4424	tags=62%, list=13%, signal=71%
REACTOME_G1_S_TRANSITION	REACTOME_G1_S_TRANSITION	Details ...	108	0.858562	2.3062	0	0	0	3193	tags=81%, list=9%, signal=89%
REACTOME_M_G1_TRANSITION	REACTOME_M_G1_TRANSITION	Details ...	79	0.88017	2.30597	0	0	0	2009	tags=84%, list=6%, signal=88%
REACTOME_CELL_CYCLE_CHECKPOINTS	REACTOME_CELL_CYCLE_CHECKPOINTS	Details ...	112	0.849578	2.30253	0	0	0	3694	tags=79%, list=11%, signal=89%
REACTOME_PROCESSING_OF_CAPPED_INTRON_CONTAINING_PRE_MRNA	REACTOME_PROCESSING_OF_CAPPED_INTRON_CONTAINING_PRE_MRNA	Details ...	132	0.764124	2.29868	0	0	0	3532	tags=67%, list=10%, signal=75%
REACTOME_DOWNSTREAM_SIGNALING_EVENTS_OF_B_CELL_RECEPTOR_BCR	REACTOME_DOWNSTREAM_SIGNALING_EVENTS_OF_B_CELL_RECEPTOR_BCR	Details ...	93	0.683124	2.28805	0	0	0	4359	tags=61%, list=12%, signal=70%
REACTOME_HIV_LIFE_CYCLE	REACTOME_HIV_LIFE_CYCLE	Details ...	111	0.746096	2.28077	0	0	0	6002	tags=72%, list=17%, signal=87%
REACTOME_APC_C_CDC20_MEDIATED_DEGRADATION_OF_MITOTIC_PROTEINS	REACTOME_APC_C_CDC20_MEDIATED_DEGRADATION_OF_MITOTIC_PROTEINS		66	0.868413	2.27717	0	0.000475057	0.01	4194	tags=91%, list=12%, signal=103%
REACTOME_LOSS_OF_NLP_FROM_MITOTIC_CENTROSOMES	REACTOME_LOSS_OF_NLP_FROM_MITOTIC_CENTROSOMES		56	0.664685	2.26858	0	0.000453463	0.01	4733	tags=52%, list=14%, signal=60%
REACTOME_RECRUITMENT_OF_MITOTIC_CENTROSOME_PROTEINS_AND_COMPLEXES	REACTOME_RECRUITMENT_OF_MITOTIC_CENTROSOME_PROTEINS_AND_COMPLEXES		63	0.645028	2.26339	0	0.000433747	0.01	4733	tags=48%, list=14%, signal=55%
REACTOME_REGULATION_OF_MRNA_STABILITY_BY_PROTEINS_THAT_BIND_AU_RICH_ELEMENTS	REACTOME_REGULATION_OF_MRNA_STABILITY_BY_PROTEINS_THAT_BIND_AU_RICH_ELEMENTS		82	0.782918	2.24119	0	0.000964679	0.02	3986	tags=72%, list=11%, signal=81%
REACTOME_MRNA_PROCESSING	REACTOME_MRNA_PROCESSING		152	0.739421	2.23369	0	0.000926092	0.02	3532	tags=63%, list=10%, signal=70%
REACTOME_DEADENYLATION_DEPENDENT_MRNA_DECAY	REACTOME_DEADENYLATION_DEPENDENT_MRNA_DECAY		42	0.68938	2.23207	0	0.000890473	0.02	3181	tags=50%, list=9%, signal=55%
REACTOME_MRNA_SPLICING	REACTOME_MRNA_SPLICING		104	0.76586	2.22661	0	0.000857492	0.02	3934	tags=70%, list=11%, signal=79%
REACTOME_ORC1_REMOVAL_FROM_CHROMATIN	REACTOME_ORC1_REMOVAL_FROM_CHROMATIN		66	0.863321	2.21895	0	0.000826868	0.02	3694	tags=86%, list=11%, signal=96%
REACTOME_SIGNALING_BY_THE_B_CELL_RECEPTOR_BCR	REACTOME_SIGNALING_BY_THE_B_CELL_RECEPTOR_BCR		122	0.627614	2.21815	0	0.000798355	0.02	4359	tags=52%, list=12%, signal=59%
REACTOME_GLYCOLYSIS	REACTOME_GLYCOLYSIS		26	0.817729	2.20932	0	0.000771743	0.02	3176	tags=65%, list=9%, signal=72%
REACTOME_REGULATION_OF_MITOTIC_CELL_CYCLE	REACTOME_REGULATION_OF_MITOTIC_CELL_CYCLE		78	0.859506	2.20444	0	0.000746848	0.02	3694	tags=85%, list=11%, signal=94%
REACTOME_LATE_PHASE_OF_HIV_LIFE_CYCLE	REACTOME_LATE_PHASE_OF_HIV_LIFE_CYCLE		97	0.742308	2.2023	0	0.000723509	0.02	6002	tags=72%, list=17%, signal=87%
REACTOME_CLASS_I_MHC_MEDIATED_ANTIGEN_PROCESSING_PRESENTATION	REACTOME_CLASS_I_MHC_MEDIATED_ANTIGEN_PROCESSING_PRESENTATION		234	0.635599	2.20116	0	0.000701585	0.02	5231	tags=50%, list=15%, signal=59%
REACTOME_ACTIVATION_OF_NF_KAPPAB_IN_B_CELLS	REACTOME_ACTIVATION_OF_NF_KAPPAB_IN_B_CELLS		62	0.793862	2.19591	0	0.00068095	0.02	4205	tags=77%, list=12%, signal=88%
REACTOME_E2F_MEDIATED_REGULATION_OF_DNA_REPLICATION	REACTOME_E2F_MEDIATED_REGULATION_OF_DNA_REPLICATION		34	0.869508	2.18656	0	0.000661494	0.02	3176	tags=82%, list=9%, signal=90%
REACTOME_REGULATION_OF_APOPTOSIS	REACTOME_REGULATION_OF_APOPTOSIS		57	0.78654	2.18138	0	0.000643119	0.02	3986	tags=77%, list=11%, signal=87%
REACTOME_APC_C_CDH1_MEDIATED_DEGRADATION_OF_CDC20_AND_OTHER_APC_C_CDH1_TARGETED_PROTEINS_IN_LATE_MITOSIS_EARLY_G1	REACTOME_APC_C_CDH1_MEDIATED_DEGRADATION_OF_CDC20_AND_OTHER_APC_C_CDH1_TARGETED_PROTEINS_IN_LATE_MITOSIS_EARLY_G1		65	0.867898	2.18095	0	0.000625738	0.02	4194	tags=91%, list=12%, signal=103%
REACTOME_TRANSPORT_OF_MATURE_TRANSCRIPT_TO_CYTOPLASM	REACTOME_TRANSPORT_OF_MATURE_TRANSCRIPT_TO_CYTOPLASM		51	0.752915	2.18034	0	0.000609271	0.02	3191	tags=63%, list=9%, signal=69%
REACTOME_AUTODEGRADATION_OF_CDH1_BY_CDH1_APC_C	REACTOME_AUTODEGRADATION_OF_CDH1_BY_CDH1_APC_C		57	0.865695	2.18002	0	0.000593648	0.02	4194	tags=91%, list=12%, signal=103%
REACTOME_ASSEMBLY_OF_THE_PRE_REPLICATIVE_COMPLEX	REACTOME_ASSEMBLY_OF_THE_PRE_REPLICATIVE_COMPLEX		64	0.873796	2.17849	0	0.000828212	0.02	3694	tags=92%, list=11%, signal=103%
REACTOME_ANTIVIRAL_MECHANISM_BY_IFN_STIMULATED_GENES	REACTOME_ANTIVIRAL_MECHANISM_BY_IFN_STIMULATED_GENES		65	0.677364	2.16939	0	0.0013094	0.03	6633	tags=65%, list=19%, signal=80%
REACTOME_APC_C_CDC20_MEDIATED_DEGRADATION_OF_CYCLIN_B	REACTOME_APC_C_CDC20_MEDIATED_DEGRADATION_OF_CYCLIN_B		20	0.85766	2.16724	0	0.00127823	0.03	4194	tags=80%, list=12%, signal=91%
REACTOME_PHOSPHORYLATION_OF_THE_APC_C	REACTOME_PHOSPHORYLATION_OF_THE_APC_C		17	0.86422	2.16605	0	0.0012485	0.03	4194	tags=82%, list=12%, signal=94%
REACTOME_METABOLISM_OF_NON_CODING_RNA	REACTOME_METABOLISM_OF_NON_CODING_RNA		47	0.799725	2.15873	0	0.00122012	0.03	5412	tags=83%, list=15%, signal=98%
REACTOME_CONVERSION_FROM_APC_C_CDC20_TO_APC_C_CDH1_IN_LATE_ANAPHASE	REACTOME_CONVERSION_FROM_APC_C_CDC20_TO_APC_C_CDH1_IN_LATE_ANAPHASE		16	0.836637	2.15325	0	0.00119301	0.03	4194	tags=75%, list=12%, signal=85%
REACTOME_SIGNALING_BY_WNT	REACTOME_SIGNALING_BY_WNT		63	0.783677	2.15017	0	0.00116708	0.03	3986	tags=75%, list=11%, signal=84%
REACTOME_P53_DEPENDENT_G1_DNA_DAMAGE_RESPONSE	REACTOME_P53_DEPENDENT_G1_DNA_DAMAGE_RESPONSE		54	0.839659	2.14723	0	0.00114224	0.03	3986	tags=83%, list=11%, signal=94%
REACTOME_GLUCONEOGENESIS	REACTOME_GLUCONEOGENESIS		30	0.777221	2.13876	0	0.00111845	0.03	3843	tags=63%, list=11%, signal=71%
REACTOME_APOPTOSIS	REACTOME_APOPTOSIS		143	0.645621	2.13638	0	0.00109562	0.03	3193	tags=45%, list=9%, signal=50%
REACTOME_GLUCOSE_TRANSPORT	REACTOME_GLUCOSE_TRANSPORT		37	0.7216	2.12521	0	0.00107371	0.03	6125	tags=68%, list=18%, signal=82%
REACTOME_G2_M_CHECKPOINTS	REACTOME_G2_M_CHECKPOINTS		41	0.884254	2.12477	0	0.00105266	0.03	494	tags=66%, list=1%, signal=67%
REACTOME_PROTEIN_FOLDING	REACTOME_PROTEIN_FOLDING		51	0.682892	2.12469	0	0.00103241	0.03	5007	tags=63%, list=14%, signal=73%
REACTOME_CDT1_ASSOCIATION_WITH_THE_CDC6_ORC_ORIGIN_COMPLEX	REACTOME_CDT1_ASSOCIATION_WITH_THE_CDC6_ORC_ORIGIN_COMPLEX		55	0.868443	2.12262	0	0.00101293	0.03	3986	tags=93%, list=11%, signal=104%
REACTOME_DESTABILIZATION_OF_MRNA_BY_TRISTETRAPROLIN_TTP	REACTOME_DESTABILIZATION_OF_MRNA_BY_TRISTETRAPROLIN_TTP		17	0.719393	2.11881	0	0.000994176	0.03	2103	tags=47%, list=6%, signal=50%
REACTOME_DESTABILIZATION_OF_MRNA_BY_BRF1	REACTOME_DESTABILIZATION_OF_MRNA_BY_BRF1		17	0.759577	2.11487	0	0.0009761	0.03	2103	tags=47%, list=6%, signal=50%
REACTOME_RNA_POL_II_TRANSCRIPTION	REACTOME_RNA_POL_II_TRANSCRIPTION		97	0.701427	2.11481	0	0.000958669	0.03	6577	tags=71%, list=19%, signal=87%
REACTOME_TRNA_AMINOACYLATION	REACTOME_TRNA_AMINOACYLATION		42	0.744741	2.10676	0	0.000941851	0.03	4413	tags=62%, list=13%, signal=71%
REACTOME_REGULATION_OF_ORNITHINE_DECARBOXYLASE_ODC	REACTOME_REGULATION_OF_ORNITHINE_DECARBOXYLASE_ODC		48	0.867263	2.09862	0	0.000925612	0.03	2412	tags=81%, list=7%, signal=87%
REACTOME_ANTIGEN_PROCESSING_CROSS_PRESENTATION	REACTOME_ANTIGEN_PROCESSING_CROSS_PRESENTATION		74	0.764561	2.09852	0	0.000909923	0.03	3986	tags=68%, list=11%, signal=76%
REACTOME_APC_CDC20_MEDIATED_DEGRADATION_OF_NEK2A	REACTOME_APC_CDC20_MEDIATED_DEGRADATION_OF_NEK2A		22	0.861542	2.09823	0	0.000894758	0.03	4194	tags=82%, list=12%, signal=93%
REACTOME_KINESINS	REACTOME_KINESINS		23	0.81356	2.09496	0	0.00088009	0.03	2020	tags=57%, list=6%, signal=60%
REACTOME_CYCLIN_E_ASSOCIATED_EVENTS_DURING_G1_S_TRANSITION_	REACTOME_CYCLIN_E_ASSOCIATED_EVENTS_DURING_G1_S_TRANSITION_		63	0.845094	2.08947	0	0.00102416	0.04	3986	tags=83%, list=11%, signal=93%
REACTOME_P53_INDEPENDENT_G1_S_DNA_DAMAGE_CHECKPOINT	REACTOME_P53_INDEPENDENT_G1_S_DNA_DAMAGE_CHECKPOINT		49	0.862912	2.0846	0	0.00121705	0.04	3986	tags=92%, list=11%, signal=104%
REACTOME_CLEAVAGE_OF_GROWING_TRANSCRIPT_IN_THE_TERMINATION_REGION_	REACTOME_CLEAVAGE_OF_GROWING_TRANSCRIPT_IN_THE_TERMINATION_REGION_		42	0.730668	2.0758	0	0.0014944	0.05	2591	tags=60%, list=7%, signal=64%
REACTOME_CROSS_PRESENTATION_OF_SOLUBLE_EXOGENOUS_ANTIGENS_ENDOSOMES	REACTOME_CROSS_PRESENTATION_OF_SOLUBLE_EXOGENOUS_ANTIGENS_ENDOSOMES		47	0.854487	2.07491	0	0.00147141	0.05	1947	tags=79%, list=6%, signal=83%
REACTOME_REGULATION_OF_GLUCOKINASE_BY_GLUCOKINASE_REGULATORY_PROTEIN	REACTOME_REGULATION_OF_GLUCOKINASE_BY_GLUCOKINASE_REGULATORY_PROTEIN		26	0.781199	2.07411	0	0.00166144	0.06	5796	tags=77%, list=17%, signal=92%
REACTOME_AUTODEGRADATION_OF_THE_E3_UBIQUITIN_LIGASE_COP1	REACTOME_AUTODEGRADATION_OF_THE_E3_UBIQUITIN_LIGASE_COP1		48	0.851242	2.07378	0	0.00163664	0.06	3986	tags=88%, list=11%, signal=99%
REACTOME_INTERACTIONS_OF_VPR_WITH_HOST_CELLULAR_PROTEINS	REACTOME_INTERACTIONS_OF_VPR_WITH_HOST_CELLULAR_PROTEINS		31	0.776974	2.07328	0	0.00161258	0.06	3191	tags=68%, list=9%, signal=74%
REACTOME_MRNA_SPLICING_MINOR_PATHWAY	REACTOME_MRNA_SPLICING_MINOR_PATHWAY		40	0.839588	2.07076	0	0.00158921	0.06	2666	tags=73%, list=8%, signal=78%
REACTOME_G1_PHASE	REACTOME_G1_PHASE		36	0.708337	2.06951	0	0.0015665	0.06	3193	tags=53%, list=9%, signal=58%
REACTOME_DESTABILIZATION_OF_MRNA_BY_AUF1_HNRNP_D0	REACTOME_DESTABILIZATION_OF_MRNA_BY_AUF1_HNRNP_D0		51	0.863465	2.06806	0	0.00154444	0.06	3986	tags=92%, list=11%, signal=104%
REACTOME_TRANSPORT_OF_MATURE_MRNA_DERIVED_FROM_AN_INTRONLESS_TRANSCRIPT	REACTOME_TRANSPORT_OF_MATURE_MRNA_DERIVED_FROM_AN_INTRONLESS_TRANSCRIPT		31	0.773917	2.0669	0	0.00152299	0.06	3191	tags=68%, list=9%, signal=74%
REACTOME_CDK_MEDIATED_PHOSPHORYLATION_AND_REMOVAL_OF_CDC6	REACTOME_CDK_MEDIATED_PHOSPHORYLATION_AND_REMOVAL_OF_CDC6		47	0.873792	2.06561	0	0.00150213	0.06	3986	tags=94%, list=11%, signal=106%
REACTOME_NUCLEOTIDE_EXCISION_REPAIR	REACTOME_NUCLEOTIDE_EXCISION_REPAIR		49	0.725625	2.06503	0	0.00148183	0.06	3961	tags=61%, list=11%, signal=69%
REACTOME_INHIBITION_OF_THE_PROTEOLYTIC_ACTIVITY_OF_APC_C_REQUIRED_FOR_THE_ONSET_OF_ANAPHASE_BY_MITOTIC_SPINDLE_CHECKPOINT_COMPONENTS	REACTOME_INHIBITION_OF_THE_PROTEOLYTIC_ACTIVITY_OF_APC_C_REQUIRED_FOR_THE_ONSET_OF_ANAPHASE_BY_MITOTIC_SPINDLE_CHECKPOINT_COMPONENTS		18	0.865711	2.05693	0	0.0015929	0.06	4194	tags=83%, list=12%, signal=95%
REACTOME_SCF_BETA_TRCP_MEDIATED_DEGRADATION_OF_EMI1	REACTOME_SCF_BETA_TRCP_MEDIATED_DEGRADATION_OF_EMI1		50	0.860921	2.05634	0	0.00157195	0.06	3986	tags=90%, list=11%, signal=101%
REACTOME_FORMATION_OF_TUBULIN_FOLDING_INTERMEDIATES_BY_CCT_TRIC	REACTOME_FORMATION_OF_TUBULIN_FOLDING_INTERMEDIATES_BY_CCT_TRIC		21	0.813523	2.05563	0	0.00155153	0.06	2246	tags=71%, list=6%, signal=76%
REACTOME_ACTIVATION_OF_ATR_IN_RESPONSE_TO_REPLICATION_STRESS	REACTOME_ACTIVATION_OF_ATR_IN_RESPONSE_TO_REPLICATION_STRESS		35	0.878174	2.05533	0	0.00153164	0.06	1131	tags=69%, list=3%, signal=71%
REACTOME_NEP_NS2_INTERACTS_WITH_THE_CELLULAR_EXPORT_MACHINERY	REACTOME_NEP_NS2_INTERACTS_WITH_THE_CELLULAR_EXPORT_MACHINERY		26	0.799271	2.04792	0	0.00163646	0.06	5796	tags=85%, list=17%, signal=101%
REACTOME_TRANSPORT_OF_RIBONUCLEOPROTEINS_INTO_THE_HOST_NUCLEUS	REACTOME_TRANSPORT_OF_RIBONUCLEOPROTEINS_INTO_THE_HOST_NUCLEUS		26	0.798561	2.04501	0	0.00161601	0.06	5796	tags=85%, list=17%, signal=101%
REACTOME_SCFSKP2_MEDIATED_DEGRADATION_OF_P27_P21	REACTOME_SCFSKP2_MEDIATED_DEGRADATION_OF_P27_P21		54	0.859838	2.04318	0	0.00159606	0.06	3986	tags=89%, list=11%, signal=100%
REACTOME_INTRINSIC_PATHWAY_FOR_APOPTOSIS	REACTOME_INTRINSIC_PATHWAY_FOR_APOPTOSIS		29	0.702195	2.04166	0	0.00157659	0.06	6955	tags=66%, list=20%, signal=82%
REACTOME_TRANSCRIPTION	REACTOME_TRANSCRIPTION		195	0.619615	2.04031	0	0.0015576	0.06	5857	tags=48%, list=17%, signal=58%
REACTOME_G1_S_SPECIFIC_TRANSCRIPTION	REACTOME_G1_S_SPECIFIC_TRANSCRIPTION		18	0.919899	2.03295	0	0.0018227	0.06	1515	tags=83%, list=4%, signal=87%
REACTOME_MRNA_3_END_PROCESSING	REACTOME_MRNA_3_END_PROCESSING		33	0.713784	2.02874	0	0.00191862	0.06	2591	tags=58%, list=7%, signal=62%
REACTOME_FANCONI_ANEMIA_PATHWAY	REACTOME_FANCONI_ANEMIA_PATHWAY		20	0.809373	2.02588	0	0.00189631	0.06	4424	tags=75%, list=13%, signal=86%
REACTOME_UNFOLDED_PROTEIN_RESPONSE	REACTOME_UNFOLDED_PROTEIN_RESPONSE		74	0.572067	2.02034	0	0.00222189	0.07	4315	tags=39%, list=12%, signal=45%
REACTOME_PERK_REGULATED_GENE_EXPRESSION	REACTOME_PERK_REGULATED_GENE_EXPRESSION		27	0.655281	2.01864	0	0.00219664	0.07	2729	tags=44%, list=8%, signal=48%
REACTOME_VIF_MEDIATED_DEGRADATION_OF_APOBEC3G	REACTOME_VIF_MEDIATED_DEGRADATION_OF_APOBEC3G		50	0.860078	2.01196	0	0.00239751	0.09	3986	tags=90%, list=11%, signal=101%
REACTOME_METABOLISM_OF_AMINO_ACIDS_AND_DERIVATIVES	REACTOME_METABOLISM_OF_AMINO_ACIDS_AND_DERIVATIVES		191	0.57235	2.0114	0	0.00237087	0.09	5955	tags=45%, list=17%, signal=54%
REACTOME_ER_PHAGOSOME_PATHWAY	REACTOME_ER_PHAGOSOME_PATHWAY		60	0.822223	2.00907	0	0.00234481	0.09	3986	tags=82%, list=11%, signal=92%
REACTOME_RNA_POL_II_PRE_TRANSCRIPTION_EVENTS	REACTOME_RNA_POL_II_PRE_TRANSCRIPTION_EVENTS		55	0.721122	2.00854	0	0.00242776	0.09	6279	tags=71%, list=18%, signal=86%
REACTOME_ELONGATION_ARREST_AND_RECOVERY	REACTOME_ELONGATION_ARREST_AND_RECOVERY		27	0.722745	2.00699	0	0.00240166	0.09	6002	tags=67%, list=17%, signal=80%
REACTOME_TRANSCRIPTION_COUPLED_NER_TC_NER	REACTOME_TRANSCRIPTION_COUPLED_NER_TC_NER		44	0.759123	2.00376	0	0.00237611	0.09	3961	tags=64%, list=11%, signal=72%
REACTOME_GLOBAL_GENOMIC_NER_GG_NER	REACTOME_GLOBAL_GENOMIC_NER_GG_NER		33	0.724878	1.99969	0	0.0023511	0.09	5700	tags=73%, list=16%, signal=87%
REACTOME_FORMATION_OF_RNA_POL_II_ELONGATION_COMPLEX_	REACTOME_FORMATION_OF_RNA_POL_II_ELONGATION_COMPLEX_		39	0.725511	1.99781	0	0.00232661	0.09	6002	tags=67%, list=17%, signal=80%
REACTOME_METABOLISM_OF_NUCLEOTIDES	REACTOME_METABOLISM_OF_NUCLEOTIDES		70	0.630773	1.99166	0	0.00250832	0.09	5500	tags=51%, list=16%, signal=61%
REACTOME_RNA_POL_III_TRANSCRIPTION	REACTOME_RNA_POL_III_TRANSCRIPTION		33	0.688399	1.9876	0	0.00248272	0.09	4577	tags=55%, list=13%, signal=63%
REACTOME_G0_AND_EARLY_G1	REACTOME_G0_AND_EARLY_G1		24	0.825052	1.987	0	0.00255676	0.09	2813	tags=75%, list=8%, signal=82%
REACTOME_SHC1_EVENTS_IN_EGFR_SIGNALING	REACTOME_SHC1_EVENTS_IN_EGFR_SIGNALING		15	0.728942	1.98541	0	0.00253119	0.09	4359	tags=53%, list=12%, signal=61%
REACTOME_FACTORS_INVOLVED_IN_MEGAKARYOCYTE_DEVELOPMENT_AND_PLATELET_PRODUCTION	REACTOME_FACTORS_INVOLVED_IN_MEGAKARYOCYTE_DEVELOPMENT_AND_PLATELET_PRODUCTION		113	0.504968	1.98435	0	0.00250613	0.09	2726	tags=22%, list=8%, signal=24%
REACTOME_ACTIVATION_OF_GENES_BY_ATF4	REACTOME_ACTIVATION_OF_GENES_BY_ATF4		24	0.647014	1.98339	0	0.00248156	0.09	2729	tags=46%, list=8%, signal=50%
REACTOME_DESTABILIZATION_OF_MRNA_BY_KSRP	REACTOME_DESTABILIZATION_OF_MRNA_BY_KSRP		17	0.747833	1.98259	0	0.00245747	0.09	2103	tags=53%, list=6%, signal=56%
REACTOME_CYCLIN_A_B1_ASSOCIATED_EVENTS_DURING_G2_M_TRANSITION	REACTOME_CYCLIN_A_B1_ASSOCIATED_EVENTS_DURING_G2_M_TRANSITION		15	0.879529	1.98251	0	0.00243384	0.09	2033	tags=67%, list=6%, signal=71%
REACTOME_SHC1_EVENTS_IN_ERBB4_SIGNALING	REACTOME_SHC1_EVENTS_IN_ERBB4_SIGNALING		20	0.645878	1.9688	0	0.00263958	0.11	4359	tags=45%, list=12%, signal=51%
REACTOME_MITOCHONDRIAL_PROTEIN_IMPORT	REACTOME_MITOCHONDRIAL_PROTEIN_IMPORT		48	0.746004	1.96689	0	0.0027035	0.12	6812	tags=83%, list=19%, signal=103%
REACTOME_CYTOSOLIC_TRNA_AMINOACYLATION	REACTOME_CYTOSOLIC_TRNA_AMINOACYLATION		24	0.805089	1.96675	0	0.00267824	0.12	4369	tags=79%, list=12%, signal=90%
REACTOME_ACTIVATION_OF_THE_PRE_REPLICATIVE_COMPLEX	REACTOME_ACTIVATION_OF_THE_PRE_REPLICATIVE_COMPLEX		30	0.891848	1.96571	0	0.00280095	0.13	2389	tags=87%, list=7%, signal=93%
REACTOME_MICRORNA_MIRNA_BIOGENESIS	REACTOME_MICRORNA_MIRNA_BIOGENESIS		18	0.810103	1.96388	0	0.00277526	0.13	3869	tags=67%, list=11%, signal=75%
REACTOME_PREFOLDIN_MEDIATED_TRANSFER_OF_SUBSTRATE_TO_CCT_TRIC	REACTOME_PREFOLDIN_MEDIATED_TRANSFER_OF_SUBSTRATE_TO_CCT_TRIC		27	0.802788	1.95616	0	0.00302463	0.13	6061	tags=93%, list=17%, signal=112%
REACTOME_POST_CHAPERONIN_TUBULIN_FOLDING_PATHWAY	REACTOME_POST_CHAPERONIN_TUBULIN_FOLDING_PATHWAY		18	0.75439	1.95113	0	0.00325792	0.13	5007	tags=72%, list=14%, signal=84%
REACTOME_EXTENSION_OF_TELOMERES	REACTOME_EXTENSION_OF_TELOMERES		27	0.905968	1.95082	0	0.00322883	0.13	2462	tags=93%, list=7%, signal=100%
REACTOME_METABOLISM_OF_CARBOHYDRATES	REACTOME_METABOLISM_OF_CARBOHYDRATES		231	0.521197	1.94328	0	0.00338242	0.14	6125	tags=40%, list=18%, signal=48%
REACTOME_DOUBLE_STRAND_BREAK_REPAIR	REACTOME_DOUBLE_STRAND_BREAK_REPAIR		21	0.77427	1.94132	0	0.00335274	0.14	3740	tags=67%, list=11%, signal=75%
REACTOME_CHROMOSOME_MAINTENANCE	REACTOME_CHROMOSOME_MAINTENANCE		113	0.736528	1.93411	0	0.00349994	0.15	2462	tags=42%, list=7%, signal=46%
REACTOME_ABORTIVE_ELONGATION_OF_HIV1_TRANSCRIPT_IN_THE_ABSENCE_OF_TAT	REACTOME_ABORTIVE_ELONGATION_OF_HIV1_TRANSCRIPT_IN_THE_ABSENCE_OF_TAT		19	0.79009	1.93407	0	0.00346977	0.15	3869	tags=68%, list=11%, signal=77%
REACTOME_DNA_STRAND_ELONGATION	REACTOME_DNA_STRAND_ELONGATION		30	0.925455	1.91891	0	0.00423022	0.17	859	tags=87%, list=2%, signal=89%
REACTOME_REGULATORY_RNA_PATHWAYS	REACTOME_REGULATORY_RNA_PATHWAYS		21	0.673206	1.91551	0	0.0042814	0.17	2528	tags=52%, list=7%, signal=56%
REACTOME_FORMATION_OF_THE_HIV1_EARLY_ELONGATION_COMPLEX	REACTOME_FORMATION_OF_THE_HIV1_EARLY_ELONGATION_COMPLEX		29	0.743977	1.91073	0	0.00475926	0.18	6002	tags=69%, list=17%, signal=83%
REACTOME_RNA_POL_I_TRANSCRIPTION_TERMINATION	REACTOME_RNA_POL_I_TRANSCRIPTION_TERMINATION		21	0.759328	1.90551	0	0.00491916	0.18	6943	tags=71%, list=20%, signal=89%
REACTOME_PROCESSING_OF_CAPPED_INTRONLESS_PRE_MRNA	REACTOME_PROCESSING_OF_CAPPED_INTRONLESS_PRE_MRNA		23	0.75912	1.89886	0	0.00541316	0.2	3934	tags=74%, list=11%, signal=83%
REACTOME_LAGGING_STRAND_SYNTHESIS	REACTOME_LAGGING_STRAND_SYNTHESIS		19	0.910361	1.89639	0	0.00553473	0.22	2009	tags=89%, list=6%, signal=95%
REACTOME_TCA_CYCLE_AND_RESPIRATORY_ELECTRON_TRANSPORT	REACTOME_TCA_CYCLE_AND_RESPIRATORY_ELECTRON_TRANSPORT		119	0.712481	1.88878	0.0357143	0.00587284	0.22	5549	tags=72%, list=16%, signal=86%
REACTOME_SIGNALING_BY_TGF_BETA_RECEPTOR_COMPLEX	REACTOME_SIGNALING_BY_TGF_BETA_RECEPTOR_COMPLEX		61	0.527162	1.88824	0	0.00582548	0.22	6388	tags=43%, list=18%, signal=52%
REACTOME_PROCESSIVE_SYNTHESIS_ON_THE_LAGGING_STRAND	REACTOME_PROCESSIVE_SYNTHESIS_ON_THE_LAGGING_STRAND		15	0.89738	1.88711	0	0.00605234	0.22	2009	tags=87%, list=6%, signal=92%
REACTOME_METABOLISM_OF_RNA	REACTOME_METABOLISM_OF_RNA		279	0.669084	1.88324	0	0.00650832	0.24	7072	tags=63%, list=20%, signal=78%
REACTOME_ARMS_MEDIATED_ACTIVATION	REACTOME_ARMS_MEDIATED_ACTIVATION		17	0.609027	1.87922	0	0.00655827	0.25	4359	tags=41%, list=12%, signal=47%
REACTOME_SHC_RELATED_EVENTS	REACTOME_SHC_RELATED_EVENTS		17	0.646616	1.87883	0	0.00650704	0.25	4359	tags=47%, list=12%, signal=54%
REACTOME_MRNA_CAPPING	REACTOME_MRNA_CAPPING		29	0.743686	1.87702	0	0.0064566	0.25	6002	tags=69%, list=17%, signal=83%
REACTOME_ACTIVATION_OF_BH3_ONLY_PROTEINS	REACTOME_ACTIVATION_OF_BH3_ONLY_PROTEINS		16	0.698206	1.87503	0	0.00661911	0.26	8251	tags=69%, list=24%, signal=90%
REACTOME_PYRUVATE_METABOLISM	REACTOME_PYRUVATE_METABOLISM		18	0.709782	1.86835	0	0.00700107	0.28	2581	tags=56%, list=7%, signal=60%
REACTOME_SHC_MEDIATED_SIGNALLING	REACTOME_SHC_MEDIATED_SIGNALLING		15	0.679404	1.86609	0	0.00702361	0.28	4359	tags=53%, list=12%, signal=61%
REACTOME_DOWNREGULATION_OF_TGF_BETA_RECEPTOR_SIGNALING	REACTOME_DOWNREGULATION_OF_TGF_BETA_RECEPTOR_SIGNALING		22	0.592508	1.86022	0	0.00736128	0.29	3193	tags=36%, list=9%, signal=40%
REACTOME_METABOLISM_OF_PROTEINS	REACTOME_METABOLISM_OF_PROTEINS		449	0.569712	1.85975	0.0181818	0.00730635	0.29	8713	tags=59%, list=25%, signal=78%
REACTOME_HOMOLOGOUS_RECOMBINATION_REPAIR_OF_REPLICATION_INDEPENDENT_DOUBLE_STRAND_BREAKS	REACTOME_HOMOLOGOUS_RECOMBINATION_REPAIR_OF_REPLICATION_INDEPENDENT_DOUBLE_STRAND_BREAKS		15	0.810964	1.85451	0	0.00778097	0.3	3138	tags=67%, list=9%, signal=73%
REACTOME_AMINO_ACID_SYNTHESIS_AND_INTERCONVERSION_TRANSAMINATION	REACTOME_AMINO_ACID_SYNTHESIS_AND_INTERCONVERSION_TRANSAMINATION		15	0.707623	1.85072	0	0.00805403	0.3	6395	tags=67%, list=18%, signal=82%
REACTOME_TRANSCRIPTIONAL_ACTIVITY_OF_SMAD2_SMAD3_SMAD4_HETEROTRIMER	REACTOME_TRANSCRIPTIONAL_ACTIVITY_OF_SMAD2_SMAD3_SMAD4_HETEROTRIMER		37	0.551372	1.84777	0.0208333	0.00836256	0.31	6388	tags=46%, list=18%, signal=56%
REACTOME_SIGNALLING_TO_RAS	REACTOME_SIGNALLING_TO_RAS		27	0.6167	1.84619	0	0.00839286	0.31	4359	tags=41%, list=12%, signal=47%
REACTOME_RNA_POL_II_TRANSCRIPTION_PRE_INITIATION_AND_PROMOTER_OPENING	REACTOME_RNA_POL_II_TRANSCRIPTION_PRE_INITIATION_AND_PROMOTER_OPENING		40	0.729592	1.84443	0	0.00862925	0.31	6279	tags=73%, list=18%, signal=88%
REACTOME_SMAD2_SMAD3_SMAD4_HETEROTRIMER_REGULATES_TRANSCRIPTION	REACTOME_SMAD2_SMAD3_SMAD4_HETEROTRIMER_REGULATES_TRANSCRIPTION		26	0.626047	1.83756	0.0204082	0.00960037	0.33	6388	tags=54%, list=18%, signal=66%
REACTOME_RNA_POL_III_TRANSCRIPTION_INITIATION_FROM_TYPE_2_PROMOTER	REACTOME_RNA_POL_III_TRANSCRIPTION_INITIATION_FROM_TYPE_2_PROMOTER		23	0.699065	1.83734	0	0.00953229	0.33	4577	tags=57%, list=13%, signal=65%
REACTOME_INTERFERON_SIGNALING	REACTOME_INTERFERON_SIGNALING		142	0.54771	1.83666	0	0.00952754	0.33	7427	tags=52%, list=21%, signal=66%
REACTOME_PROLONGED_ERK_ACTIVATION_EVENTS	REACTOME_PROLONGED_ERK_ACTIVATION_EVENTS		19	0.581972	1.82412	0	0.0111537	0.38	4359	tags=37%, list=12%, signal=42%
REACTOME_PURINE_METABOLISM	REACTOME_PURINE_METABOLISM		33	0.630033	1.81702	0	0.0119033	0.39	2045	tags=36%, list=6%, signal=39%
REACTOME_MHC_CLASS_II_ANTIGEN_PRESENTATION	REACTOME_MHC_CLASS_II_ANTIGEN_PRESENTATION		87	0.55305	1.81669	0.0434783	0.0119443	0.39	4074	tags=36%, list=12%, signal=40%
REACTOME_GRB2_EVENTS_IN_ERBB2_SIGNALING	REACTOME_GRB2_EVENTS_IN_ERBB2_SIGNALING		22	0.612369	1.81344	0	0.0127213	0.4	4359	tags=41%, list=12%, signal=47%
REACTOME_PYRIMIDINE_METABOLISM	REACTOME_PYRIMIDINE_METABOLISM		23	0.666296	1.81296	0	0.012702	0.4	5399	tags=57%, list=15%, signal=67%
REACTOME_RESOLUTION_OF_AP_SITES_VIA_THE_MULTIPLE_NUCLEOTIDE_PATCH_REPLACEMENT_PATHWAY	REACTOME_RESOLUTION_OF_AP_SITES_VIA_THE_MULTIPLE_NUCLEOTIDE_PATCH_REPLACEMENT_PATHWAY		17	0.800315	1.81192	0	0.0126161	0.4	2587	tags=65%, list=7%, signal=70%
REACTOME_BASE_EXCISION_REPAIR	REACTOME_BASE_EXCISION_REPAIR		19	0.796335	1.80542	0	0.0128313	0.4	5010	tags=79%, list=14%, signal=92%
REACTOME_FORMATION_OF_TRANSCRIPTION_COUPLED_NER_TC_NER_REPAIR_COMPLEX	REACTOME_FORMATION_OF_TRANSCRIPTION_COUPLED_NER_TC_NER_REPAIR_COMPLEX		29	0.655189	1.79827	0	0.0137573	0.4	5700	tags=59%, list=16%, signal=70%
REACTOME_ASSOCIATION_OF_TRIC_CCT_WITH_TARGET_PROTEINS_DURING_BIOSYNTHESIS	REACTOME_ASSOCIATION_OF_TRIC_CCT_WITH_TARGET_PROTEINS_DURING_BIOSYNTHESIS		26	0.607812	1.79752	0.0192308	0.0139008	0.4	4481	tags=50%, list=13%, signal=57%
REACTOME_RESPIRATORY_ELECTRON_TRANSPORT_ATP_SYNTHESIS_BY_CHEMIOSMOTIC_COUPLING_AND_HEAT_PRODUCTION_BY_UNCOUPLING_PROTEINS_	REACTOME_RESPIRATORY_ELECTRON_TRANSPORT_ATP_SYNTHESIS_BY_CHEMIOSMOTIC_COUPLING_AND_HEAT_PRODUCTION_BY_UNCOUPLING_PROTEINS_		82	0.765357	1.77193	0.0555556	0.0182802	0.45	5420	tags=80%, list=16%, signal=95%
REACTOME_METABOLISM_OF_MRNA	REACTOME_METABOLISM_OF_MRNA		235	0.635974	1.76954	0.0588235	0.0186022	0.45	7072	tags=58%, list=20%, signal=73%
REACTOME_RESPIRATORY_ELECTRON_TRANSPORT	REACTOME_RESPIRATORY_ELECTRON_TRANSPORT		66	0.773169	1.76737	0.0545455	0.0186918	0.45	5324	tags=82%, list=15%, signal=96%
REACTOME_DIABETES_PATHWAYS	REACTOME_DIABETES_PATHWAYS		124	0.461337	1.76423	0	0.0190281	0.45	4480	tags=31%, list=13%, signal=36%
REACTOME_RNA_POL_III_TRANSCRIPTION_INITIATION_FROM_TYPE_3_PROMOTER	REACTOME_RNA_POL_III_TRANSCRIPTION_INITIATION_FROM_TYPE_3_PROMOTER		26	0.656318	1.76318	0	0.0190309	0.45	4577	tags=54%, list=13%, signal=62%
REACTOME_GLYCOGEN_BREAKDOWN_GLYCOGENOLYSIS	REACTOME_GLYCOGEN_BREAKDOWN_GLYCOGENOLYSIS		17	0.568803	1.73781	0.0204082	0.0244859	0.5	3562	tags=41%, list=10%, signal=46%
REACTOME_ACTIVATION_OF_CHAPERONE_GENES_BY_XBP1S	REACTOME_ACTIVATION_OF_CHAPERONE_GENES_BY_XBP1S		42	0.524218	1.73287	0.02	0.0248058	0.51	3875	tags=31%, list=11%, signal=35%
REACTOME_CYTOKINE_SIGNALING_IN_IMMUNE_SYSTEM	REACTOME_CYTOKINE_SIGNALING_IN_IMMUNE_SYSTEM		249	0.462622	1.72415	0.0444444	0.026789	0.51	7427	tags=43%, list=21%, signal=55%
REACTOME_SIGNALING_BY_CONSTITUTIVELY_ACTIVE_EGFR	REACTOME_SIGNALING_BY_CONSTITUTIVELY_ACTIVE_EGFR		18	0.574989	1.72335	0.0212766	0.026805	0.51	4359	tags=44%, list=12%, signal=51%
REACTOME_TGF_BETA_RECEPTOR_SIGNALING_ACTIVATES_SMADS	REACTOME_TGF_BETA_RECEPTOR_SIGNALING_ACTIVATES_SMADS		25	0.568984	1.72242	0	0.0267579	0.51	3193	tags=36%, list=9%, signal=40%
REACTOME_SIGNALLING_TO_ERKS	REACTOME_SIGNALLING_TO_ERKS		35	0.526172	1.7189	0	0.0275487	0.52	4359	tags=31%, list=12%, signal=36%
REACTOME_PYRUVATE_METABOLISM_AND_CITRIC_ACID_TCA_CYCLE	REACTOME_PYRUVATE_METABOLISM_AND_CITRIC_ACID_TCA_CYCLE		41	0.612895	1.71804	0.0392157	0.0274728	0.52	3604	tags=51%, list=10%, signal=57%
REACTOME_SIGNALING_BY_SCF_KIT	REACTOME_SIGNALING_BY_SCF_KIT		75	0.443064	1.71249	0.0212766	0.0290162	0.53	4359	tags=29%, list=12%, signal=33%
REACTOME_INCRETIN_SYNTHESIS_SECRETION_AND_INACTIVATION	REACTOME_INCRETIN_SYNTHESIS_SECRETION_AND_INACTIVATION		19	0.57518	1.69918	0.0196078	0.031772	0.55	10415	tags=63%, list=30%, signal=90%
REACTOME_TELOMERE_MAINTENANCE	REACTOME_TELOMERE_MAINTENANCE		72	0.740317	1.69191	0	0.0337764	0.55	2804	tags=42%, list=8%, signal=45%
REACTOME_EGFR_DOWNREGULATION	REACTOME_EGFR_DOWNREGULATION		25	0.592421	1.69027	0	0.0338653	0.55	6114	tags=60%, list=17%, signal=73%
REACTOME_DOWNREGULATION_OF_SMAD2_3_SMAD4_TRANSCRIPTIONAL_ACTIVITY	REACTOME_DOWNREGULATION_OF_SMAD2_3_SMAD4_TRANSCRIPTIONAL_ACTIVITY		20	0.509032	1.67849	0.06	0.0380103	0.58	4658	tags=40%, list=13%, signal=46%
REACTOME_OXYGEN_DEPENDENT_PROLINE_HYDROXYLATION_OF_HYPOXIA_INDUCIBLE_FACTOR_ALPHA	REACTOME_OXYGEN_DEPENDENT_PROLINE_HYDROXYLATION_OF_HYPOXIA_INDUCIBLE_FACTOR_ALPHA		17	0.649589	1.66611	0.0566038	0.041464	0.6	4658	tags=65%, list=13%, signal=75%
REACTOME_ASPARAGINE_N_LINKED_GLYCOSYLATION	REACTOME_ASPARAGINE_N_LINKED_GLYCOSYLATION		80	0.515179	1.66427	0.0444444	0.0416163	0.6	7073	tags=49%, list=20%, signal=61%
REACTOME_RNA_POL_I_TRANSCRIPTION_INITIATION	REACTOME_RNA_POL_I_TRANSCRIPTION_INITIATION		24	0.618737	1.65768	0	0.0437622	0.6	5769	tags=58%, list=16%, signal=70%
REACTOME_TRANSFERRIN_ENDOCYTOSIS_AND_RECYCLING	REACTOME_TRANSFERRIN_ENDOCYTOSIS_AND_RECYCLING		24	0.609056	1.655	0.0784314	0.0444361	0.6	7785	tags=54%, list=22%, signal=70%
REACTOME_MITOCHONDRIAL_TRNA_AMINOACYLATION	REACTOME_MITOCHONDRIAL_TRNA_AMINOACYLATION		21	0.660202	1.6461	0	0.0480626	0.62	5053	tags=48%, list=14%, signal=56%
REACTOME_SYNTHESIS_SECRETION_AND_INACTIVATION_OF_GLP1	REACTOME_SYNTHESIS_SECRETION_AND_INACTIVATION_OF_GLP1		16	0.593346	1.64228	0.0185185	0.0491732	0.62	10415	tags=69%, list=30%, signal=98%
REACTOME_ENDOSOMAL_SORTING_COMPLEX_REQUIRED_FOR_TRANSPORT_ESCRT	REACTOME_ENDOSOMAL_SORTING_COMPLEX_REQUIRED_FOR_TRANSPORT_ESCRT		27	0.644467	1.6378	0.0416667	0.0502189	0.63	5270	tags=56%, list=15%, signal=65%
REACTOME_DEPOSITION_OF_NEW_CENPA_CONTAINING_NUCLEOSOMES_AT_THE_CENTROMERE	REACTOME_DEPOSITION_OF_NEW_CENPA_CONTAINING_NUCLEOSOMES_AT_THE_CENTROMERE		58	0.7165	1.63702	0.0833333	0.0500722	0.63	1449	tags=28%, list=4%, signal=29%
REACTOME_G_PROTEIN_ACTIVATION	REACTOME_G_PROTEIN_ACTIVATION		26	0.513473	1.6278	0.0392157	0.0539497	0.68	5517	tags=38%, list=16%, signal=46%
REACTOME_FATTY_ACYL_COA_BIOSYNTHESIS	REACTOME_FATTY_ACYL_COA_BIOSYNTHESIS		18	0.59292	1.62693	0	0.0538393	0.68	5902	tags=44%, list=17%, signal=53%
REACTOME_CITRIC_ACID_CYCLE_TCA_CYCLE	REACTOME_CITRIC_ACID_CYCLE_TCA_CYCLE		20	0.698014	1.61729	0.0384615	0.0577844	0.72	6645	tags=70%, list=19%, signal=86%
REACTOME_REGULATION_OF_HYPOXIA_INDUCIBLE_FACTOR_HIF_BY_OXYGEN	REACTOME_REGULATION_OF_HYPOXIA_INDUCIBLE_FACTOR_HIF_BY_OXYGEN		24	0.527883	1.61155	0.0833333	0.0595281	0.72	4658	tags=46%, list=13%, signal=53%
REACTOME_INSULIN_RECEPTOR_RECYCLING	REACTOME_INSULIN_RECEPTOR_RECYCLING		22	0.593707	1.60757	0.0566038	0.0613857	0.73	7785	tags=55%, list=22%, signal=70%
REACTOME_SYNTHESIS_AND_INTERCONVERSION_OF_NUCLEOTIDE_DI_AND_TRIPHOSPHATES	REACTOME_SYNTHESIS_AND_INTERCONVERSION_OF_NUCLEOTIDE_DI_AND_TRIPHOSPHATES		18	0.63349	1.60101	0.0545455	0.0639748	0.73	5965	tags=61%, list=17%, signal=74%
REACTOME_RNA_POL_III_TRANSCRIPTION_TERMINATION	REACTOME_RNA_POL_III_TRANSCRIPTION_TERMINATION		19	0.628225	1.59984	0	0.0642577	0.73	4577	tags=53%, list=13%, signal=61%
REACTOME_POST_TRANSLATIONAL_PROTEIN_MODIFICATION	REACTOME_POST_TRANSLATIONAL_PROTEIN_MODIFICATION		179	0.422696	1.59614	0.0425532	0.0650383	0.75	9483	tags=48%, list=27%, signal=66%
REACTOME_SIGNAL_TRANSDUCTION_BY_L1	REACTOME_SIGNAL_TRANSDUCTION_BY_L1		34	0.530631	1.5923	0	0.0668425	0.79	6170	tags=62%, list=18%, signal=75%
REACTOME_BASIGIN_INTERACTIONS	REACTOME_BASIGIN_INTERACTIONS		25	0.498308	1.59228	0.0212766	0.0664831	0.79	7997	tags=52%, list=23%, signal=67%
REACTOME_MEMBRANE_TRAFFICKING	REACTOME_MEMBRANE_TRAFFICKING		124	0.476128	1.58498	0.0638298	0.0701695	0.81	5403	tags=39%, list=15%, signal=46%
REACTOME_ENOS_ACTIVATION_AND_REGULATION	REACTOME_ENOS_ACTIVATION_AND_REGULATION		20	0.619347	1.57904	0	0.071958	0.82	3562	tags=45%, list=10%, signal=50%
REACTOME_INFLUENZA_LIFE_CYCLE	REACTOME_INFLUENZA_LIFE_CYCLE		161	0.628533	1.57382	0.0769231	0.0738151	0.82	8688	tags=63%, list=25%, signal=84%
REACTOME_RNA_POL_III_CHAIN_ELONGATION	REACTOME_RNA_POL_III_CHAIN_ELONGATION		17	0.626451	1.57043	0.0625	0.075137	0.82	4577	tags=53%, list=13%, signal=61%
REACTOME_MEIOSIS	REACTOME_MEIOSIS		105	0.554126	1.56529	0.117647	0.0768707	0.82	4088	tags=29%, list=12%, signal=32%
REACTOME_DEADENYLATION_OF_MRNA	REACTOME_DEADENYLATION_OF_MRNA		17	0.567165	1.56087	0.0588235	0.0793194	0.82	4535	tags=41%, list=13%, signal=47%
REACTOME_THE_ROLE_OF_NEF_IN_HIV1_REPLICATION_AND_DISEASE_PATHOGENESIS	REACTOME_THE_ROLE_OF_NEF_IN_HIV1_REPLICATION_AND_DISEASE_PATHOGENESIS		28	0.543983	1.55972	0.0816327	0.0793121	0.82	7973	tags=57%, list=23%, signal=74%
REACTOME_APOPTOTIC_EXECUTION_PHASE	REACTOME_APOPTOTIC_EXECUTION_PHASE		51	0.462686	1.5589	0.0714286	0.0790377	0.82	6070	tags=37%, list=17%, signal=45%
REACTOME_ADHERENS_JUNCTIONS_INTERACTIONS	REACTOME_ADHERENS_JUNCTIONS_INTERACTIONS		23	0.519573	1.55286	0.0416667	0.0813644	0.82	5518	tags=35%, list=16%, signal=41%
REACTOME_ACTIVATION_OF_THE_MRNA_UPON_BINDING_OF_THE_CAP_BINDING_COMPLEX_AND_EIFS_AND_SUBSEQUENT_BINDING_TO_43S	REACTOME_ACTIVATION_OF_THE_MRNA_UPON_BINDING_OF_THE_CAP_BINDING_COMPLEX_AND_EIFS_AND_SUBSEQUENT_BINDING_TO_43S		66	0.648214	1.55214	0.127273	0.0812133	0.82	9618	tags=76%, list=28%, signal=104%
REACTOME_NEGATIVE_REGULATORS_OF_RIG_I_MDA5_SIGNALING	REACTOME_NEGATIVE_REGULATORS_OF_RIG_I_MDA5_SIGNALING		31	0.5521	1.54274	0.0652174	0.085069	0.83	6940	tags=55%, list=20%, signal=68%
REACTOME_SIGNALING_BY_EGFR_IN_CANCER	REACTOME_SIGNALING_BY_EGFR_IN_CANCER		104	0.398604	1.54233	0.0222222	0.0847123	0.83	5401	tags=37%, list=15%, signal=43%
REACTOME_POST_TRANSLATIONAL_MODIFICATION_SYNTHESIS_OF_GPI_ANCHORED_PROTEINS	REACTOME_POST_TRANSLATIONAL_MODIFICATION_SYNTHESIS_OF_GPI_ANCHORED_PROTEINS		26	0.482729	1.5226	0.106383	0.0965597	0.84	8257	tags=50%, list=24%, signal=65%
REACTOME_LATENT_INFECTION_OF_HOMO_SAPIENS_WITH_MYCOBACTERIUM_TUBERCULOSIS	REACTOME_LATENT_INFECTION_OF_HOMO_SAPIENS_WITH_MYCOBACTERIUM_TUBERCULOSIS		30	0.520333	1.51638	0.0892857	0.0996864	0.85	7785	tags=43%, list=22%, signal=56%
REACTOME_FORMATION_OF_THE_TERNARY_COMPLEX_AND_SUBSEQUENTLY_THE_43S_COMPLEX	REACTOME_FORMATION_OF_THE_TERNARY_COMPLEX_AND_SUBSEQUENTLY_THE_43S_COMPLEX		58	0.661774	1.51577	0.127273	0.099563	0.85	9618	tags=78%, list=28%, signal=107%
REACTOME_NEF_MEDIATES_DOWN_MODULATION_OF_CELL_SURFACE_RECEPTORS_BY_RECRUITING_THEM_TO_CLATHRIN_ADAPTERS	REACTOME_NEF_MEDIATES_DOWN_MODULATION_OF_CELL_SURFACE_RECEPTORS_BY_RECRUITING_THEM_TO_CLATHRIN_ADAPTERS		21	0.58672	1.51483	0.111111	0.0996236	0.85	7973	tags=67%, list=23%, signal=86%
REACTOME_TRAFFICKING_OF_GLUR2_CONTAINING_AMPA_RECEPTORS	REACTOME_TRAFFICKING_OF_GLUR2_CONTAINING_AMPA_RECEPTORS		15	0.492958	1.51174	0.0612245	0.100923	0.85	2503	tags=27%, list=7%, signal=29%
REACTOME_P75_NTR_RECEPTOR_MEDIATED_SIGNALLING	REACTOME_P75_NTR_RECEPTOR_MEDIATED_SIGNALLING		79	0.408532	1.51063	0.0238095	0.100768	0.85	3523	tags=29%, list=10%, signal=32%
REACTOME_SIGNALING_BY_ROBO_RECEPTOR	REACTOME_SIGNALING_BY_ROBO_RECEPTOR		28	0.465944	1.51006	0.0697674	0.100632	0.85	8087	tags=54%, list=23%, signal=70%
REACTOME_RNA_POL_I_RNA_POL_III_AND_MITOCHONDRIAL_TRANSCRIPTION	REACTOME_RNA_POL_I_RNA_POL_III_AND_MITOCHONDRIAL_TRANSCRIPTION		114	0.540681	1.50423	0.122449	0.103824	0.86	12480	tags=74%, list=36%, signal=114%
REACTOME_BIOSYNTHESIS_OF_THE_N_GLYCAN_PRECURSOR_DOLICHOL_LIPID_LINKED_OLIGOSACCHARIDE_LLO_AND_TRANSFER_TO_A_NASCENT_PROTEIN	REACTOME_BIOSYNTHESIS_OF_THE_N_GLYCAN_PRECURSOR_DOLICHOL_LIPID_LINKED_OLIGOSACCHARIDE_LLO_AND_TRANSFER_TO_A_NASCENT_PROTEIN		28	0.537969	1.50227	0.0652174	0.104372	0.86	8386	tags=57%, list=24%, signal=75%
REACTOME_METABOLISM_OF_VITAMINS_AND_COFACTORS	REACTOME_METABOLISM_OF_VITAMINS_AND_COFACTORS		51	0.488047	1.50199	0.0434783	0.10387	0.86	6229	tags=39%, list=18%, signal=48%
REACTOME_TRANSLATION	REACTOME_TRANSLATION		174	0.619917	1.50196	0.0769231	0.103373	0.86	9767	tags=69%, list=28%, signal=95%
REACTOME_NUCLEOTIDE_BINDING_DOMAIN_LEUCINE_RICH_REPEAT_CONTAINING_RECEPTOR_NLR_SIGNALING_PATHWAYS	REACTOME_NUCLEOTIDE_BINDING_DOMAIN_LEUCINE_RICH_REPEAT_CONTAINING_RECEPTOR_NLR_SIGNALING_PATHWAYS		44	0.441606	1.48344	0.0943396	0.115112	0.89	6754	tags=43%, list=19%, signal=53%
REACTOME_FORMATION_OF_INCISION_COMPLEX_IN_GG_NER	REACTOME_FORMATION_OF_INCISION_COMPLEX_IN_GG_NER		21	0.553463	1.48268	0.0425532	0.115163	0.89	5700	tags=57%, list=16%, signal=68%
REACTOME_RECYCLING_PATHWAY_OF_L1	REACTOME_RECYCLING_PATHWAY_OF_L1		26	0.481041	1.48174	0.128205	0.115066	0.89	5242	tags=46%, list=15%, signal=54%
REACTOME_DARPP_32_EVENTS	REACTOME_DARPP_32_EVENTS		23	0.522744	1.47898	0.0888889	0.11561	0.89	4537	tags=43%, list=13%, signal=50%
REACTOME_PKB_MEDIATED_EVENTS	REACTOME_PKB_MEDIATED_EVENTS		28	0.452874	1.47078	0.0816327	0.120243	0.9	3911	tags=36%, list=11%, signal=40%
REACTOME_NOD1_2_SIGNALING_PATHWAY	REACTOME_NOD1_2_SIGNALING_PATHWAY		29	0.479673	1.46536	0.108696	0.123783	0.91	6615	tags=45%, list=19%, signal=55%
REACTOME_RIG_I_MDA5_MEDIATED_INDUCTION_OF_IFN_ALPHA_BETA_PATHWAYS	REACTOME_RIG_I_MDA5_MEDIATED_INDUCTION_OF_IFN_ALPHA_BETA_PATHWAYS		60	0.448314	1.46517	0.136364	0.123259	0.91	6940	tags=45%, list=20%, signal=56%
REACTOME_PTM_GAMMA_CARBOXYLATION_HYPUSINE_FORMATION_AND_ARYLSULFATASE_ACTIVATION	REACTOME_PTM_GAMMA_CARBOXYLATION_HYPUSINE_FORMATION_AND_ARYLSULFATASE_ACTIVATION		25	0.510987	1.46032	0.0384615	0.125465	0.91	9405	tags=52%, list=27%, signal=71%
REACTOME_N_GLYCAN_ANTENNAE_ELONGATION_IN_THE_MEDIAL_TRANS_GOLGI	REACTOME_N_GLYCAN_ANTENNAE_ELONGATION_IN_THE_MEDIAL_TRANS_GOLGI		18	0.512669	1.45718	0.0769231	0.127896	0.91	9806	tags=67%, list=28%, signal=93%
REACTOME_SIGNALING_BY_ERBB4	REACTOME_SIGNALING_BY_ERBB4		86	0.363703	1.45543	0.0232558	0.127995	0.91	4359	tags=28%, list=12%, signal=32%
REACTOME_SIGNALING_BY_INSULIN_RECEPTOR	REACTOME_SIGNALING_BY_INSULIN_RECEPTOR		103	0.370459	1.452	0.0192308	0.12902	0.91	4685	tags=26%, list=13%, signal=30%
REACTOME_ADP_SIGNALLING_THROUGH_P2RY12	REACTOME_ADP_SIGNALLING_THROUGH_P2RY12		21	0.49966	1.44201	0.0930233	0.136337	0.91	5177	tags=38%, list=15%, signal=45%
REACTOME_SIGNALLING_BY_NGF	REACTOME_SIGNALLING_BY_NGF		209	0.360976	1.44165	0.0243902	0.136303	0.91	3978	tags=26%, list=11%, signal=30%
REACTOME_HEMOSTASIS	REACTOME_HEMOSTASIS		432	0.329461	1.44107	0.0465116	0.136083	0.91	6422	tags=26%, list=18%, signal=31%
REACTOME_TRAF6_MEDIATED_INDUCTION_OF_NFKB_AND_MAP_KINASES_UPON_TLR7_8_OR_9_ACTIVATION	REACTOME_TRAF6_MEDIATED_INDUCTION_OF_NFKB_AND_MAP_KINASES_UPON_TLR7_8_OR_9_ACTIVATION		75	0.405803	1.44075	0.0476191	0.135566	0.91	4205	tags=31%, list=12%, signal=35%
REACTOME_ACTIVATION_OF_KAINATE_RECEPTORS_UPON_GLUTAMATE_BINDING	REACTOME_ACTIVATION_OF_KAINATE_RECEPTORS_UPON_GLUTAMATE_BINDING		31	0.426226	1.43623	0.0612245	0.138436	0.92	5744	tags=35%, list=16%, signal=42%
REACTOME_SULFUR_AMINO_ACID_METABOLISM	REACTOME_SULFUR_AMINO_ACID_METABOLISM		24	0.502465	1.43227	0.0816327	0.140504	0.94	4793	tags=42%, list=14%, signal=48%
REACTOME_SRP_DEPENDENT_COTRANSLATIONAL_PROTEIN_TARGETING_TO_MEMBRANE	REACTOME_SRP_DEPENDENT_COTRANSLATIONAL_PROTEIN_TARGETING_TO_MEMBRANE		135	0.604013	1.43053	0.236364	0.141288	0.94	9767	tags=67%, list=28%, signal=92%
REACTOME_ANTIGEN_PRESENTATION_FOLDING_ASSEMBLY_AND_PEPTIDE_LOADING_OF_CLASS_I_MHC	REACTOME_ANTIGEN_PRESENTATION_FOLDING_ASSEMBLY_AND_PEPTIDE_LOADING_OF_CLASS_I_MHC		21	0.576064	1.41449	0.06	0.153718	0.94	7311	tags=52%, list=21%, signal=66%
REACTOME_AMINO_ACID_TRANSPORT_ACROSS_THE_PLASMA_MEMBRANE	REACTOME_AMINO_ACID_TRANSPORT_ACROSS_THE_PLASMA_MEMBRANE		31	0.427905	1.41185	0.0769231	0.154709	0.94	8864	tags=45%, list=25%, signal=60%
REACTOME_CHOLESTEROL_BIOSYNTHESIS	REACTOME_CHOLESTEROL_BIOSYNTHESIS		21	0.635036	1.40843	0.0851064	0.15658	0.94	8606	tags=62%, list=25%, signal=82%
REACTOME_INSULIN_RECEPTOR_SIGNALLING_CASCADE	REACTOME_INSULIN_RECEPTOR_SIGNALLING_CASCADE		83	0.358501	1.40729	0.0192308	0.156958	0.94	4359	tags=24%, list=12%, signal=27%
REACTOME_PRE_NOTCH_PROCESSING_IN_GOLGI	REACTOME_PRE_NOTCH_PROCESSING_IN_GOLGI		16	0.503653	1.40646	0.173913	0.157032	0.94	5727	tags=44%, list=16%, signal=52%
REACTOME_NONSENSE_MEDIATED_DECAY_ENHANCED_BY_THE_EXON_JUNCTION_COMPLEX	REACTOME_NONSENSE_MEDIATED_DECAY_ENHANCED_BY_THE_EXON_JUNCTION_COMPLEX		133	0.570513	1.40412	0.245283	0.158564	0.94	9669	tags=63%, list=28%, signal=87%
REACTOME_CTLA4_INHIBITORY_SIGNALING	REACTOME_CTLA4_INHIBITORY_SIGNALING		21	0.468098	1.38686	0.155556	0.170794	0.94	9162	tags=67%, list=26%, signal=90%
REACTOME_SIGNALING_BY_ERBB2	REACTOME_SIGNALING_BY_ERBB2		96	0.341118	1.38611	0.0612245	0.170285	0.94	4537	tags=27%, list=13%, signal=31%
REACTOME_MEIOTIC_RECOMBINATION	REACTOME_MEIOTIC_RECOMBINATION		78	0.571254	1.38469	0.196078	0.170678	0.94	12033	tags=72%, list=34%, signal=109%
REACTOME_MYD88_MAL_CASCADE_INITIATED_ON_PLASMA_MEMBRANE	REACTOME_MYD88_MAL_CASCADE_INITIATED_ON_PLASMA_MEMBRANE		81	0.376323	1.36988	0.0681818	0.180628	0.94	4446	tags=30%, list=13%, signal=34%
REACTOME_CELL_JUNCTION_ORGANIZATION	REACTOME_CELL_JUNCTION_ORGANIZATION		69	0.395319	1.3687	0.0454545	0.181025	0.94	5989	tags=32%, list=17%, signal=38%
REACTOME_SIGNALING_BY_NOTCH	REACTOME_SIGNALING_BY_NOTCH		96	0.350163	1.36694	0.0476191	0.181996	0.94	4391	tags=26%, list=13%, signal=30%
REACTOME_3_UTR_MEDIATED_TRANSLATIONAL_REGULATION	REACTOME_3_UTR_MEDIATED_TRANSLATIONAL_REGULATION		133	0.591627	1.36435	0.264151	0.183365	0.94	9669	tags=65%, list=28%, signal=89%
REACTOME_PRE_NOTCH_EXPRESSION_AND_PROCESSING	REACTOME_PRE_NOTCH_EXPRESSION_AND_PROCESSING		38	0.38307	1.36194	0.0909091	0.184967	0.94	4022	tags=29%, list=12%, signal=33%
REACTOME_FRS2_MEDIATED_CASCADE	REACTOME_FRS2_MEDIATED_CASCADE		35	0.437364	1.34851	0.102041	0.196064	0.94	4359	tags=23%, list=12%, signal=26%
REACTOME_TRANSPORT_TO_THE_GOLGI_AND_SUBSEQUENT_MODIFICATION	REACTOME_TRANSPORT_TO_THE_GOLGI_AND_SUBSEQUENT_MODIFICATION		33	0.445582	1.3471	0.148936	0.196533	0.94	4136	tags=33%, list=12%, signal=38%
REACTOME_REGULATION_OF_KIT_SIGNALING	REACTOME_REGULATION_OF_KIT_SIGNALING		16	0.462466	1.34116	0.119048	0.200226	0.94	9041	tags=44%, list=26%, signal=59%
REACTOME_TRIF_MEDIATED_TLR3_SIGNALING	REACTOME_TRIF_MEDIATED_TLR3_SIGNALING		73	0.377135	1.33929	0.097561	0.201745	0.94	4205	tags=29%, list=12%, signal=33%
REACTOME_INFLUENZA_VIRAL_RNA_TRANSCRIPTION_AND_REPLICATION	REACTOME_INFLUENZA_VIRAL_RNA_TRANSCRIPTION_AND_REPLICATION		128	0.580696	1.33901	0.283019	0.200924	0.94	9669	tags=63%, list=28%, signal=86%
REACTOME_RNA_POL_I_TRANSCRIPTION	REACTOME_RNA_POL_I_TRANSCRIPTION		82	0.554323	1.33629	0.208333	0.203249	0.94	12617	tags=77%, list=36%, signal=120%
REACTOME_CD28_CO_STIMULATION	REACTOME_CD28_CO_STIMULATION		31	0.419915	1.33584	0.207547	0.203049	0.94	9497	tags=52%, list=27%, signal=71%
REACTOME_OPIOID_SIGNALLING	REACTOME_OPIOID_SIGNALLING		74	0.354148	1.32871	0.106383	0.208879	0.94	6020	tags=31%, list=17%, signal=37%
REACTOME_THROMBOXANE_SIGNALLING_THROUGH_TP_RECEPTOR	REACTOME_THROMBOXANE_SIGNALLING_THROUGH_TP_RECEPTOR		23	0.416489	1.32473	0.159091	0.211931	0.94	5177	tags=39%, list=15%, signal=46%
REACTOME_SIGNAL_AMPLIFICATION	REACTOME_SIGNAL_AMPLIFICATION		31	0.400708	1.31381	0.166667	0.221444	0.95	5177	tags=32%, list=15%, signal=38%
REACTOME_NGF_SIGNALLING_VIA_TRKA_FROM_THE_PLASMA_MEMBRANE	REACTOME_NGF_SIGNALLING_VIA_TRKA_FROM_THE_PLASMA_MEMBRANE		131	0.338093	1.31256	0.0930233	0.221754	0.95	4537	tags=26%, list=13%, signal=30%
REACTOME_NFKB_AND_MAP_KINASES_ACTIVATION_MEDIATED_BY_TLR4_SIGNALING_REPERTOIRE	REACTOME_NFKB_AND_MAP_KINASES_ACTIVATION_MEDIATED_BY_TLR4_SIGNALING_REPERTOIRE		71	0.378429	1.31181	0.142857	0.221314	0.95	6615	tags=37%, list=19%, signal=45%
REACTOME_FATTY_ACID_TRIACYLGLYCEROL_AND_KETONE_BODY_METABOLISM	REACTOME_FATTY_ACID_TRIACYLGLYCEROL_AND_KETONE_BODY_METABOLISM		165	0.32866	1.3096	0.108696	0.222807	0.95	8506	tags=38%, list=24%, signal=49%
REACTOME_PPARA_ACTIVATES_GENE_EXPRESSION	REACTOME_PPARA_ACTIVATES_GENE_EXPRESSION		103	0.339703	1.30827	0.116279	0.223126	0.95	8452	tags=39%, list=24%, signal=51%
REACTOME_SIGNALING_BY_ILS	REACTOME_SIGNALING_BY_ILS		104	0.352189	1.30722	0.148936	0.223234	0.96	6615	tags=30%, list=19%, signal=37%
REACTOME_MEIOTIC_SYNAPSIS	REACTOME_MEIOTIC_SYNAPSIS		67	0.470573	1.30281	0.277778	0.226871	0.96	12617	tags=70%, list=36%, signal=110%
REACTOME_G_BETA_GAMMA_SIGNALLING_THROUGH_PLC_BETA	REACTOME_G_BETA_GAMMA_SIGNALLING_THROUGH_PLC_BETA		20	0.431816	1.3025	0.125	0.226237	0.96	5744	tags=40%, list=16%, signal=48%
REACTOME_MAP_KINASE_ACTIVATION_IN_TLR_CASCADE	REACTOME_MAP_KINASE_ACTIVATION_IN_TLR_CASCADE		49	0.381514	1.29981	0.170732	0.227527	0.96	4205	tags=29%, list=12%, signal=32%
REACTOME_AMINO_ACID_AND_OLIGOPEPTIDE_SLC_TRANSPORTERS	REACTOME_AMINO_ACID_AND_OLIGOPEPTIDE_SLC_TRANSPORTERS		49	0.362292	1.29794	0.102041	0.228169	0.96	8864	tags=41%, list=25%, signal=55%
REACTOME_TRANSCRIPTIONAL_REGULATION_OF_WHITE_ADIPOCYTE_DIFFERENTIATION	REACTOME_TRANSCRIPTIONAL_REGULATION_OF_WHITE_ADIPOCYTE_DIFFERENTIATION		71	0.358808	1.2975	0.162791	0.227734	0.96	8348	tags=38%, list=24%, signal=50%
REACTOME_NRIF_SIGNALS_CELL_DEATH_FROM_THE_NUCLEUS	REACTOME_NRIF_SIGNALS_CELL_DEATH_FROM_THE_NUCLEUS		15	0.478863	1.29029	0.217391	0.234479	0.96	3193	tags=33%, list=9%, signal=37%
REACTOME_IRON_UPTAKE_AND_TRANSPORT	REACTOME_IRON_UPTAKE_AND_TRANSPORT		35	0.445988	1.28846	0.215686	0.235212	0.96	7785	tags=46%, list=22%, signal=59%
REACTOME_PROSTACYCLIN_SIGNALLING_THROUGH_PROSTACYCLIN_RECEPTOR	REACTOME_PROSTACYCLIN_SIGNALLING_THROUGH_PROSTACYCLIN_RECEPTOR		19	0.432785	1.28314	0.166667	0.240518	0.97	5177	tags=37%, list=15%, signal=43%
REACTOME_SLC_MEDIATED_TRANSMEMBRANE_TRANSPORT	REACTOME_SLC_MEDIATED_TRANSMEMBRANE_TRANSPORT		234	0.297172	1.28311	0.191489	0.23961	0.97	6422	tags=25%, list=18%, signal=31%
REACTOME_RNA_POL_I_PROMOTER_OPENING	REACTOME_RNA_POL_I_PROMOTER_OPENING		57	0.588089	1.27991	0.320755	0.241576	0.97	12617	tags=79%, list=36%, signal=123%
REACTOME_LYSOSOME_VESICLE_BIOGENESIS	REACTOME_LYSOSOME_VESICLE_BIOGENESIS		23	0.470885	1.27922	0.204082	0.241602	0.97	8111	tags=57%, list=23%, signal=74%
REACTOME_IL_2_SIGNALING	REACTOME_IL_2_SIGNALING		40	0.386	1.27798	0.2	0.241327	0.97	5015	tags=25%, list=14%, signal=29%
REACTOME_GAP_JUNCTION_TRAFFICKING	REACTOME_GAP_JUNCTION_TRAFFICKING		26	0.448094	1.27528	0.192308	0.243261	0.97	9657	tags=54%, list=28%, signal=74%
REACTOME_L1CAM_INTERACTIONS	REACTOME_L1CAM_INTERACTIONS		83	0.349836	1.27426	0.2	0.243564	0.97	6170	tags=34%, list=18%, signal=41%
REACTOME_NCAM_SIGNALING_FOR_NEURITE_OUT_GROWTH	REACTOME_NCAM_SIGNALING_FOR_NEURITE_OUT_GROWTH		64	0.346171	1.26991	0.204545	0.246983	0.97	10816	tags=50%, list=31%, signal=72%
REACTOME_GRB2_SOS_PROVIDES_LINKAGE_TO_MAPK_SIGNALING_FOR_INTERGRINS_	REACTOME_GRB2_SOS_PROVIDES_LINKAGE_TO_MAPK_SIGNALING_FOR_INTERGRINS_		15	0.473067	1.26867	0.113636	0.247665	0.97	9268	tags=53%, list=27%, signal=73%
REACTOME_INHIBITION_OF_INSULIN_SECRETION_BY_ADRENALINE_NORADRENALINE	REACTOME_INHIBITION_OF_INSULIN_SECRETION_BY_ADRENALINE_NORADRENALINE		25	0.383992	1.26506	0.204545	0.250038	0.97	5177	tags=28%, list=15%, signal=33%
REACTOME_ADP_SIGNALLING_THROUGH_P2RY1	REACTOME_ADP_SIGNALLING_THROUGH_P2RY1		25	0.369161	1.26397	0.173913	0.250011	0.97	5177	tags=32%, list=15%, signal=38%
REACTOME_ACTIVATED_TLR4_SIGNALLING	REACTOME_ACTIVATED_TLR4_SIGNALLING		91	0.356671	1.25117	0.179487	0.261735	0.97	4446	tags=27%, list=13%, signal=31%
REACTOME_CELL_CELL_COMMUNICATION	REACTOME_CELL_CELL_COMMUNICATION		110	0.345309	1.25027	0.146341	0.262163	0.97	6183	tags=29%, list=18%, signal=35%
REACTOME_TAK1_ACTIVATES_NFKB_BY_PHOSPHORYLATION_AND_ACTIVATION_OF_IKKS_COMPLEX	REACTOME_TAK1_ACTIVATES_NFKB_BY_PHOSPHORYLATION_AND_ACTIVATION_OF_IKKS_COMPLEX		23	0.415901	1.24938	0.25	0.262435	0.97	6615	tags=43%, list=19%, signal=54%
REACTOME_ZINC_TRANSPORTERS	REACTOME_ZINC_TRANSPORTERS		15	0.416989	1.24602	0.206897	0.265732	0.97	11193	tags=53%, list=32%, signal=78%
REACTOME_GOLGI_ASSOCIATED_VESICLE_BIOGENESIS	REACTOME_GOLGI_ASSOCIATED_VESICLE_BIOGENESIS		50	0.394838	1.244	0.214286	0.266781	0.97	6534	tags=40%, list=19%, signal=49%
REACTOME_PACKAGING_OF_TELOMERE_ENDS	REACTOME_PACKAGING_OF_TELOMERE_ENDS		45	0.560766	1.24377	0.358491	0.266094	0.97	12617	tags=78%, list=36%, signal=122%
REACTOME_AXON_GUIDANCE	REACTOME_AXON_GUIDANCE		240	0.298628	1.23929	0.166667	0.26925	0.97	8493	tags=36%, list=24%, signal=48%
REACTOME_INTEGRATION_OF_ENERGY_METABOLISM	REACTOME_INTEGRATION_OF_ENERGY_METABOLISM		114	0.311855	1.23312	0.16	0.274668	0.97	8969	tags=40%, list=26%, signal=54%
REACTOME_PEPTIDE_CHAIN_ELONGATION	REACTOME_PEPTIDE_CHAIN_ELONGATION		112	0.563513	1.23032	0.339623	0.275898	0.97	12090	tags=73%, list=35%, signal=112%
REACTOME_NOTCH1_INTRACELLULAR_DOMAIN_REGULATES_TRANSCRIPTION	REACTOME_NOTCH1_INTRACELLULAR_DOMAIN_REGULATES_TRANSCRIPTION		45	0.346373	1.2279	0.2	0.277116	0.97	3277	tags=24%, list=9%, signal=27%
REACTOME_TRANS_GOLGI_NETWORK_VESICLE_BUDDING	REACTOME_TRANS_GOLGI_NETWORK_VESICLE_BUDDING		57	0.390616	1.22692	0.27907	0.276971	0.97	11091	tags=58%, list=32%, signal=85%
REACTOME_INTERFERON_ALPHA_BETA_SIGNALING	REACTOME_INTERFERON_ALPHA_BETA_SIGNALING		51	0.449477	1.22521	0.27451	0.277973	0.97	10951	tags=59%, list=31%, signal=86%
REACTOME_GLUTATHIONE_CONJUGATION	REACTOME_GLUTATHIONE_CONJUGATION		23	0.441867	1.22049	0.217391	0.282277	0.98	3894	tags=26%, list=11%, signal=29%
REACTOME_TOLL_RECEPTOR_CASCADES	REACTOME_TOLL_RECEPTOR_CASCADES		114	0.324807	1.21152	0.186047	0.290911	0.98	4446	tags=25%, list=13%, signal=29%
REACTOME_INTERFERON_GAMMA_SIGNALING	REACTOME_INTERFERON_GAMMA_SIGNALING		60	0.422455	1.20057	0.301887	0.302352	0.98	8923	tags=52%, list=26%, signal=69%
REACTOME_SYNTHESIS_SECRETION_AND_DEACYLATION_OF_GHRELIN	REACTOME_SYNTHESIS_SECRETION_AND_DEACYLATION_OF_GHRELIN		15	0.461455	1.19859	0.214286	0.302946	0.98	11206	tags=60%, list=32%, signal=88%
REACTOME_THROMBIN_SIGNALLING_THROUGH_PROTEINASE_ACTIVATED_RECEPTORS_PARS	REACTOME_THROMBIN_SIGNALLING_THROUGH_PROTEINASE_ACTIVATED_RECEPTORS_PARS		32	0.367461	1.19444	0.184211	0.307167	0.98	5177	tags=31%, list=15%, signal=37%
REACTOME_GLYCOSPHINGOLIPID_METABOLISM	REACTOME_GLYCOSPHINGOLIPID_METABOLISM		36	0.382134	1.1903	0.188679	0.311928	0.98	9027	tags=31%, list=26%, signal=41%
REACTOME_ACTIVATED_TAK1_MEDIATES_P38_MAPK_ACTIVATION	REACTOME_ACTIVATED_TAK1_MEDIATES_P38_MAPK_ACTIVATION		17	0.406865	1.18751	0.26087	0.313365	0.98	6615	tags=35%, list=19%, signal=44%
REACTOME_DEVELOPMENTAL_BIOLOGY	REACTOME_DEVELOPMENTAL_BIOLOGY		379	0.284463	1.18175	0.15	0.319023	0.98	9064	tags=37%, list=26%, signal=49%
REACTOME_GLUCURONIDATION	REACTOME_GLUCURONIDATION		16	0.47167	1.18065	0.285714	0.319264	0.98	12627	tags=69%, list=36%, signal=108%
REACTOME_SIGNALING_BY_NOTCH1	REACTOME_SIGNALING_BY_NOTCH1		68	0.305713	1.17674	0.208333	0.321653	0.98	7403	tags=34%, list=21%, signal=43%
REACTOME_TRAF6_MEDIATED_NFKB_ACTIVATION	REACTOME_TRAF6_MEDIATED_NFKB_ACTIVATION		21	0.370273	1.17595	0.261905	0.321191	0.98	6350	tags=43%, list=18%, signal=52%
REACTOME_P130CAS_LINKAGE_TO_MAPK_SIGNALING_FOR_INTEGRINS	REACTOME_P130CAS_LINKAGE_TO_MAPK_SIGNALING_FOR_INTEGRINS		15	0.437556	1.17588	0.23913	0.320189	0.98	9268	tags=53%, list=27%, signal=73%
REACTOME_INNATE_IMMUNE_SYSTEM	REACTOME_INNATE_IMMUNE_SYSTEM		222	0.306371	1.17475	0.254902	0.320098	0.98	6940	tags=32%, list=20%, signal=40%
REACTOME_SYNTHESIS_OF_GLYCOSYLPHOSPHATIDYLINOSITOL_GPI	REACTOME_SYNTHESIS_OF_GLYCOSYLPHOSPHATIDYLINOSITOL_GPI		17	0.379119	1.17457	0.265306	0.319218	0.98	8167	tags=41%, list=23%, signal=54%
REACTOME_CELL_DEATH_SIGNALLING_VIA_NRAGE_NRIF_AND_NADE	REACTOME_CELL_DEATH_SIGNALLING_VIA_NRAGE_NRIF_AND_NADE		58	0.332202	1.17222	0.210526	0.321808	0.98	3523	tags=24%, list=10%, signal=27%
REACTOME_IL1_SIGNALING	REACTOME_IL1_SIGNALING		38	0.384385	1.17179	0.227273	0.321403	0.98	7229	tags=39%, list=21%, signal=50%
REACTOME_RESPONSE_TO_ELEVATED_PLATELET_CYTOSOLIC_CA2_	REACTOME_RESPONSE_TO_ELEVATED_PLATELET_CYTOSOLIC_CA2_		80	0.336884	1.16133	0.319149	0.332605	0.98	8262	tags=36%, list=24%, signal=47%
REACTOME_CELL_CELL_JUNCTION_ORGANIZATION	REACTOME_CELL_CELL_JUNCTION_ORGANIZATION		49	0.342801	1.15558	0.209302	0.339184	0.98	9928	tags=41%, list=28%, signal=57%
REACTOME_DOWNSTREAM_SIGNAL_TRANSDUCTION	REACTOME_DOWNSTREAM_SIGNAL_TRANSDUCTION		89	0.302413	1.15315	0.170213	0.34074	0.98	4537	tags=24%, list=13%, signal=27%
REACTOME_SEMAPHORIN_INTERACTIONS	REACTOME_SEMAPHORIN_INTERACTIONS		66	0.331129	1.15145	0.292683	0.341691	0.98	7771	tags=39%, list=22%, signal=51%
REACTOME_TRIGLYCERIDE_BIOSYNTHESIS	REACTOME_TRIGLYCERIDE_BIOSYNTHESIS		36	0.367252	1.15024	0.214286	0.341863	0.98	6617	tags=31%, list=19%, signal=38%
REACTOME_SPHINGOLIPID_METABOLISM	REACTOME_SPHINGOLIPID_METABOLISM		63	0.331442	1.14676	0.311111	0.344283	0.98	7466	tags=27%, list=21%, signal=34%
REACTOME_SIGNALING_BY_FGFR_IN_DISEASE	REACTOME_SIGNALING_BY_FGFR_IN_DISEASE		120	0.281529	1.14635	0.333333	0.343768	0.98	4537	tags=21%, list=13%, signal=24%
REACTOME_ACTIVATED_NOTCH1_TRANSMITS_SIGNAL_TO_THE_NUCLEUS	REACTOME_ACTIVATED_NOTCH1_TRANSMITS_SIGNAL_TO_THE_NUCLEUS		26	0.3627	1.14525	0.285714	0.343592	0.98	12337	tags=69%, list=35%, signal=107%
REACTOME_REGULATION_OF_INSULIN_SECRETION	REACTOME_REGULATION_OF_INSULIN_SECRETION		87	0.293176	1.13783	0.301887	0.350467	0.99	8969	tags=40%, list=26%, signal=54%
REACTOME_COSTIMULATION_BY_THE_CD28_FAMILY	REACTOME_COSTIMULATION_BY_THE_CD28_FAMILY		61	0.367555	1.13708	0.36	0.350448	0.99	4220	tags=28%, list=12%, signal=32%
REACTOME_SIGNALING_BY_FGFR	REACTOME_SIGNALING_BY_FGFR		106	0.281754	1.13404	0.3	0.353135	0.99	4537	tags=22%, list=13%, signal=25%
REACTOME_G_BETA_GAMMA_SIGNALLING_THROUGH_PI3KGAMMA	REACTOME_G_BETA_GAMMA_SIGNALLING_THROUGH_PI3KGAMMA		25	0.348209	1.13338	0.294118	0.352819	0.99	5177	tags=32%, list=15%, signal=38%
REACTOME_PLATELET_SENSITIZATION_BY_LDL	REACTOME_PLATELET_SENSITIZATION_BY_LDL		16	0.432619	1.12769	0.395833	0.359193	0.99	3176	tags=31%, list=9%, signal=34%
REACTOME_GAP_JUNCTION_ASSEMBLY	REACTOME_GAP_JUNCTION_ASSEMBLY		17	0.43465	1.11678	0.333333	0.373328	0.99	10686	tags=59%, list=31%, signal=85%
REACTOME_KERATAN_SULFATE_BIOSYNTHESIS	REACTOME_KERATAN_SULFATE_BIOSYNTHESIS		25	0.366556	1.1096	0.321429	0.382153	0.99	9060	tags=48%, list=26%, signal=65%
REACTOME_APOPTOTIC_CLEAVAGE_OF_CELLULAR_PROTEINS	REACTOME_APOPTOTIC_CLEAVAGE_OF_CELLULAR_PROTEINS		37	0.327934	1.1018	0.255319	0.391001	0.99	8196	tags=38%, list=23%, signal=49%
REACTOME_KERATAN_SULFATE_KERATIN_METABOLISM	REACTOME_KERATAN_SULFATE_KERATIN_METABOLISM		29	0.354519	1.09779	0.333333	0.394327	0.99	5061	tags=28%, list=14%, signal=32%
REACTOME_CELL_SURFACE_INTERACTIONS_AT_THE_VASCULAR_WALL	REACTOME_CELL_SURFACE_INTERACTIONS_AT_THE_VASCULAR_WALL		84	0.298303	1.0949	0.333333	0.396853	0.99	9875	tags=42%, list=28%, signal=58%
REACTOME_METABOLISM_OF_STEROID_HORMONES_AND_VITAMINS_A_AND_D	REACTOME_METABOLISM_OF_STEROID_HORMONES_AND_VITAMINS_A_AND_D		34	0.383195	1.09443	0.392857	0.396168	0.99	12657	tags=53%, list=36%, signal=83%
REACTOME_INHIBITION_OF_VOLTAGE_GATED_CA2_CHANNELS_VIA_GBETA_GAMMA_SUBUNITS	REACTOME_INHIBITION_OF_VOLTAGE_GATED_CA2_CHANNELS_VIA_GBETA_GAMMA_SUBUNITS		25	0.331396	1.08405	0.422222	0.408562	0.99	8989	tags=48%, list=26%, signal=65%
REACTOME_SYNTHESIS_OF_PIPS_AT_THE_GOLGI_MEMBRANE	REACTOME_SYNTHESIS_OF_PIPS_AT_THE_GOLGI_MEMBRANE		17	0.341592	1.07637	0.326087	0.418141	0.99	6534	tags=35%, list=19%, signal=43%
REACTOME_METABOLISM_OF_LIPIDS_AND_LIPOPROTEINS	REACTOME_METABOLISM_OF_LIPIDS_AND_LIPOPROTEINS		459	0.256858	1.07325	0.333333	0.422005	0.99	8606	tags=31%, list=25%, signal=40%
REACTOME_TRANSMEMBRANE_TRANSPORT_OF_SMALL_MOLECULES	REACTOME_TRANSMEMBRANE_TRANSPORT_OF_SMALL_MOLECULES		399	0.230771	1.04334	0.367347	0.459247	0.99	6422	tags=23%, list=18%, signal=28%
REACTOME_DOWNSTREAM_SIGNALING_OF_ACTIVATED_FGFR	REACTOME_DOWNSTREAM_SIGNALING_OF_ACTIVATED_FGFR		94	0.264902	1.03904	0.382979	0.465109	0.99	4537	tags=20%, list=13%, signal=23%
REACTOME_STEROID_HORMONES	REACTOME_STEROID_HORMONES		29	0.384713	1.03652	0.442308	0.466528	0.99	12310	tags=55%, list=35%, signal=85%
REACTOME_JNK_C_JUN_KINASES_PHOSPHORYLATION_AND_ACTIVATION_MEDIATED_BY_ACTIVATED_HUMAN_TAK1	REACTOME_JNK_C_JUN_KINASES_PHOSPHORYLATION_AND_ACTIVATION_MEDIATED_BY_ACTIVATED_HUMAN_TAK1		16	0.348532	1.03529	0.404762	0.466428	0.99	6615	tags=38%, list=19%, signal=46%
REACTOME_G_ALPHA_Z_SIGNALLING_EVENTS	REACTOME_G_ALPHA_Z_SIGNALLING_EVENTS		44	0.295381	1.03271	0.428571	0.467432	0.99	5177	tags=25%, list=15%, signal=29%
REACTOME_PEPTIDE_LIGAND_BINDING_RECEPTORS	REACTOME_PEPTIDE_LIGAND_BINDING_RECEPTORS		161	0.27135	1.0326	0.396552	0.466016	0.99	12457	tags=50%, list=36%, signal=78%
REACTOME_G_PROTEIN_BETA_GAMMA_SIGNALLING	REACTOME_G_PROTEIN_BETA_GAMMA_SIGNALLING		28	0.312571	1.02592	0.411765	0.474131	0.99	5744	tags=32%, list=16%, signal=38%
REACTOME_AMYLOIDS	REACTOME_AMYLOIDS		76	0.418792	1.02317	0.44	0.477264	0.99	12617	tags=67%, list=36%, signal=105%
REACTOME_TGF_BETA_RECEPTOR_SIGNALING_IN_EMT_EPITHELIAL_TO_MESENCHYMAL_TRANSITION	REACTOME_TGF_BETA_RECEPTOR_SIGNALING_IN_EMT_EPITHELIAL_TO_MESENCHYMAL_TRANSITION		15	0.388842	1.02304	0.446809	0.476091	0.99	4919	tags=33%, list=14%, signal=39%
REACTOME_GLUCAGON_SIGNALING_IN_METABOLIC_REGULATION	REACTOME_GLUCAGON_SIGNALING_IN_METABOLIC_REGULATION		32	0.310565	1.02022	0.452381	0.479108	0.99	8581	tags=41%, list=25%, signal=54%
REACTOME_SIGNALING_BY_PDGF	REACTOME_SIGNALING_BY_PDGF		116	0.265433	1.01659	0.386364	0.482668	0.99	8689	tags=35%, list=25%, signal=47%
REACTOME_PLATELET_HOMEOSTASIS	REACTOME_PLATELET_HOMEOSTASIS		75	0.255829	1.01293	0.387755	0.486711	0.99	5727	tags=24%, list=16%, signal=29%
REACTOME_INWARDLY_RECTIFYING_K_CHANNELS	REACTOME_INWARDLY_RECTIFYING_K_CHANNELS		31	0.30658	1.01161	0.456522	0.487206	0.99	8989	tags=45%, list=26%, signal=61%
REACTOME_CHONDROITIN_SULFATE_BIOSYNTHESIS	REACTOME_CHONDROITIN_SULFATE_BIOSYNTHESIS		19	0.364818	1.00179	0.52381	0.501812	0.99	9662	tags=42%, list=28%, signal=58%
REACTOME_NUCLEAR_EVENTS_KINASE_AND_TRANSCRIPTION_FACTOR_ACTIVATION	REACTOME_NUCLEAR_EVENTS_KINASE_AND_TRANSCRIPTION_FACTOR_ACTIVATION		24	0.323282	0.999889	0.413043	0.503246	0.99	3668	tags=25%, list=10%, signal=28%
REACTOME_PIP3_ACTIVATES_AKT_SIGNALING	REACTOME_PIP3_ACTIVATES_AKT_SIGNALING		27	0.299089	0.99737	0.5	0.504818	0.99	8423	tags=44%, list=24%, signal=59%
REACTOME_TRAFFICKING_OF_AMPA_RECEPTORS	REACTOME_TRAFFICKING_OF_AMPA_RECEPTORS		26	0.311279	0.995449	0.479167	0.50639	0.99	7251	tags=31%, list=21%, signal=39%
REACTOME_IMMUNOREGULATORY_INTERACTIONS_BETWEEN_A_LYMPHOID_AND_A_NON_LYMPHOID_CELL	REACTOME_IMMUNOREGULATORY_INTERACTIONS_BETWEEN_A_LYMPHOID_AND_A_NON_LYMPHOID_CELL		59	0.361479	0.991862	0.490909	0.509579	0.99	11158	tags=59%, list=32%, signal=87%
REACTOME_TIE2_SIGNALING	REACTOME_TIE2_SIGNALING		17	0.292628	0.985917	0.489796	0.515365	0.99	4359	tags=24%, list=12%, signal=27%
REACTOME_PLATELET_ACTIVATION_SIGNALING_AND_AGGREGATION	REACTOME_PLATELET_ACTIVATION_SIGNALING_AND_AGGREGATION		195	0.244904	0.981371	0.431818	0.519838	0.99	7406	tags=27%, list=21%, signal=34%
REACTOME_RIP_MEDIATED_NFKB_ACTIVATION_VIA_DAI	REACTOME_RIP_MEDIATED_NFKB_ACTIVATION_VIA_DAI		18	0.342626	0.979247	0.530612	0.521841	0.99	9176	tags=50%, list=26%, signal=68%
REACTOME_INFLAMMASOMES	REACTOME_INFLAMMASOMES		16	0.36464	0.968067	0.490566	0.535903	0.99	6754	tags=38%, list=19%, signal=46%
REACTOME_TRANSPORT_OF_VITAMINS_NUCLEOSIDES_AND_RELATED_MOLECULES	REACTOME_TRANSPORT_OF_VITAMINS_NUCLEOSIDES_AND_RELATED_MOLECULES		30	0.311122	0.964653	0.470588	0.539764	1	8931	tags=33%, list=26%, signal=45%
REACTOME_SPHINGOLIPID_DE_NOVO_BIOSYNTHESIS	REACTOME_SPHINGOLIPID_DE_NOVO_BIOSYNTHESIS		27	0.314002	0.956458	0.47619	0.549957	1	3838	tags=22%, list=11%, signal=25%
REACTOME_PI3K_AKT_ACTIVATION	REACTOME_PI3K_AKT_ACTIVATION		36	0.259198	0.95461	0.58	0.551075	1	8472	tags=39%, list=24%, signal=51%
REACTOME_PI3K_CASCADE	REACTOME_PI3K_CASCADE		67	0.258219	0.953824	0.653846	0.550934	1	3911	tags=18%, list=11%, signal=20%
REACTOME_SMOOTH_MUSCLE_CONTRACTION	REACTOME_SMOOTH_MUSCLE_CONTRACTION		24	0.382062	0.951414	0.595745	0.552727	1	3562	tags=25%, list=10%, signal=28%
REACTOME_SIGNALING_BY_HIPPO	REACTOME_SIGNALING_BY_HIPPO		20	0.357384	0.949215	0.564103	0.554617	1	3553	tags=25%, list=10%, signal=28%
REACTOME_ANTIGEN_ACTIVATES_B_CELL_RECEPTOR_LEADING_TO_GENERATION_OF_SECOND_MESSENGERS	REACTOME_ANTIGEN_ACTIVATES_B_CELL_RECEPTOR_LEADING_TO_GENERATION_OF_SECOND_MESSENGERS		29	0.29293	0.937368	0.510204	0.570657	1	5008	tags=24%, list=14%, signal=28%
REACTOME_GLYCOSAMINOGLYCAN_METABOLISM	REACTOME_GLYCOSAMINOGLYCAN_METABOLISM		108	0.264964	0.936923	0.571429	0.569543	1	9060	tags=32%, list=26%, signal=44%
REACTOME_NUCLEAR_SIGNALING_BY_ERBB4	REACTOME_NUCLEAR_SIGNALING_BY_ERBB4		36	0.251681	0.932835	0.55	0.574204	1	3723	tags=19%, list=11%, signal=22%
REACTOME_GAB1_SIGNALOSOME	REACTOME_GAB1_SIGNALOSOME		36	0.269674	0.930327	0.6	0.575993	1	5156	tags=28%, list=15%, signal=33%
REACTOME_CTNNB1_PHOSPHORYLATION_CASCADE	REACTOME_CTNNB1_PHOSPHORYLATION_CASCADE		15	0.327291	0.927992	0.560976	0.578287	1	3176	tags=27%, list=9%, signal=29%
REACTOME_PI3K_EVENTS_IN_ERBB4_SIGNALING	REACTOME_PI3K_EVENTS_IN_ERBB4_SIGNALING		36	0.253749	0.927598	0.530612	0.577496	1	3978	tags=22%, list=11%, signal=25%
REACTOME_GABA_B_RECEPTOR_ACTIVATION	REACTOME_GABA_B_RECEPTOR_ACTIVATION		38	0.276645	0.924171	0.608696	0.58105	1	8989	tags=39%, list=26%, signal=53%
REACTOME_PI3K_EVENTS_IN_ERBB2_SIGNALING	REACTOME_PI3K_EVENTS_IN_ERBB2_SIGNALING		42	0.246656	0.920266	0.6	0.585454	1	3978	tags=21%, list=11%, signal=24%
REACTOME_IL_3_5_AND_GM_CSF_SIGNALING	REACTOME_IL_3_5_AND_GM_CSF_SIGNALING		42	0.268631	0.920195	0.530612	0.583959	1	6581	tags=21%, list=19%, signal=26%
REACTOME_GABA_RECEPTOR_ACTIVATION	REACTOME_GABA_RECEPTOR_ACTIVATION		51	0.266156	0.916896	0.64	0.587162	1	8989	tags=35%, list=26%, signal=47%
REACTOME_G_ALPHA_I_SIGNALLING_EVENTS	REACTOME_G_ALPHA_I_SIGNALLING_EVENTS		172	0.23307	0.906169	0.632653	0.600491	1	10704	tags=39%, list=31%, signal=56%
REACTOME_ENERGY_DEPENDENT_REGULATION_OF_MTOR_BY_LKB1_AMPK	REACTOME_ENERGY_DEPENDENT_REGULATION_OF_MTOR_BY_LKB1_AMPK		17	0.307791	0.900894	0.603774	0.608344	1	3898	tags=24%, list=11%, signal=26%
REACTOME_PHASE_II_CONJUGATION	REACTOME_PHASE_II_CONJUGATION		65	0.265345	0.899572	0.557692	0.608371	1	4353	tags=17%, list=12%, signal=19%
REACTOME_TCR_SIGNALING	REACTOME_TCR_SIGNALING		50	0.283753	0.89837	0.54	0.608705	1	5912	tags=26%, list=17%, signal=31%
REACTOME_CHEMOKINE_RECEPTORS_BIND_CHEMOKINES	REACTOME_CHEMOKINE_RECEPTORS_BIND_CHEMOKINES		49	0.292566	0.897922	0.55	0.607547	1	7639	tags=35%, list=22%, signal=44%
REACTOME_GASTRIN_CREB_SIGNALLING_PATHWAY_VIA_PKC_AND_MAPK	REACTOME_GASTRIN_CREB_SIGNALLING_PATHWAY_VIA_PKC_AND_MAPK		188	0.203848	0.891245	0.7	0.615821	1	10774	tags=40%, list=31%, signal=58%
REACTOME_REGULATION_OF_INSULIN_SECRETION_BY_GLUCAGON_LIKE_PEPTIDE1	REACTOME_REGULATION_OF_INSULIN_SECRETION_BY_GLUCAGON_LIKE_PEPTIDE1		41	0.234642	0.886955	0.686275	0.621388	1	8956	tags=34%, list=26%, signal=46%
REACTOME_ERK_MAPK_TARGETS	REACTOME_ERK_MAPK_TARGETS		21	0.314703	0.884014	0.595238	0.624143	1	3176	tags=24%, list=9%, signal=26%
REACTOME_REGULATION_OF_SIGNALING_BY_CBL	REACTOME_REGULATION_OF_SIGNALING_BY_CBL		18	0.305351	0.861081	0.454545	0.657175	1	6112	tags=22%, list=17%, signal=27%
REACTOME_PLATELET_CALCIUM_HOMEOSTASIS	REACTOME_PLATELET_CALCIUM_HOMEOSTASIS		15	0.305457	0.852787	0.630435	0.668977	1	5727	tags=27%, list=16%, signal=32%
REACTOME_STRIATED_MUSCLE_CONTRACTION	REACTOME_STRIATED_MUSCLE_CONTRACTION		27	0.268709	0.827324	0.727273	0.704612	1	2210	tags=11%, list=6%, signal=12%
REACTOME_NEUROTRANSMITTER_RECEPTOR_BINDING_AND_DOWNSTREAM_TRANSMISSION_IN_THE_POSTSYNAPTIC_CELL	REACTOME_NEUROTRANSMITTER_RECEPTOR_BINDING_AND_DOWNSTREAM_TRANSMISSION_IN_THE_POSTSYNAPTIC_CELL		133	0.19767	0.825173	0.770833	0.70626	1	10704	tags=39%, list=31%, signal=56%
REACTOME_MUSCLE_CONTRACTION	REACTOME_MUSCLE_CONTRACTION		47	0.26185	0.824459	0.680851	0.705846	1	2210	tags=13%, list=6%, signal=14%
REACTOME_COLLAGEN_FORMATION	REACTOME_COLLAGEN_FORMATION		54	0.288674	0.82382	0.673913	0.704425	1	10836	tags=50%, list=31%, signal=72%
REACTOME_SHC_MEDIATED_CASCADE	REACTOME_SHC_MEDIATED_CASCADE		27	0.272962	0.82275	0.777778	0.703984	1	11859	tags=44%, list=34%, signal=67%
REACTOME_TRAF6_MEDIATED_IRF7_ACTIVATION	REACTOME_TRAF6_MEDIATED_IRF7_ACTIVATION		18	0.307077	0.822568	0.659091	0.702557	1	11939	tags=61%, list=34%, signal=93%
REACTOME_MAPK_TARGETS_NUCLEAR_EVENTS_MEDIATED_BY_MAP_KINASES	REACTOME_MAPK_TARGETS_NUCLEAR_EVENTS_MEDIATED_BY_MAP_KINASES		30	0.260303	0.821625	0.725	0.701762	1	4027	tags=23%, list=12%, signal=26%
REACTOME_MYOGENESIS	REACTOME_MYOGENESIS		24	0.260569	0.815915	0.723404	0.708231	1	3221	tags=17%, list=9%, signal=18%
REACTOME_REGULATION_OF_GENE_EXPRESSION_IN_BETA_CELLS	REACTOME_REGULATION_OF_GENE_EXPRESSION_IN_BETA_CELLS		20	0.29093	0.797959	0.773585	0.734719	1	11800	tags=60%, list=34%, signal=91%
REACTOME_SIGNALING_BY_FGFR1_FUSION_MUTANTS	REACTOME_SIGNALING_BY_FGFR1_FUSION_MUTANTS		18	0.275341	0.794995	0.854167	0.736844	1	4498	tags=17%, list=13%, signal=19%
REACTOME_DOWNSTREAM_TCR_SIGNALING	REACTOME_DOWNSTREAM_TCR_SIGNALING		33	0.251728	0.792344	0.588235	0.738934	1	7350	tags=30%, list=21%, signal=38%
REACTOME_METAL_ION_SLC_TRANSPORTERS	REACTOME_METAL_ION_SLC_TRANSPORTERS		22	0.25937	0.788689	0.685185	0.743294	1	8844	tags=36%, list=25%, signal=49%
REACTOME_RAS_ACTIVATION_UOPN_CA2_INFUX_THROUGH_NMDA_RECEPTOR	REACTOME_RAS_ACTIVATION_UOPN_CA2_INFUX_THROUGH_NMDA_RECEPTOR		17	0.280526	0.783821	0.72549	0.747298	1	10342	tags=53%, list=30%, signal=75%
REACTOME_SEMA4D_IN_SEMAPHORIN_SIGNALING	REACTOME_SEMA4D_IN_SEMAPHORIN_SIGNALING		31	0.246231	0.782139	0.708333	0.747241	1	7771	tags=35%, list=22%, signal=46%
REACTOME_CREB_PHOSPHORYLATION_THROUGH_THE_ACTIVATION_OF_CAMKII	REACTOME_CREB_PHOSPHORYLATION_THROUGH_THE_ACTIVATION_OF_CAMKII		15	0.296344	0.780186	0.64	0.748245	1	11410	tags=60%, list=33%, signal=89%
REACTOME_TRANSPORT_OF_INORGANIC_CATIONS_ANIONS_AND_AMINO_ACIDS_OLIGOPEPTIDES	REACTOME_TRANSPORT_OF_INORGANIC_CATIONS_ANIONS_AND_AMINO_ACIDS_OLIGOPEPTIDES		92	0.184651	0.758031	0.836735	0.776103	1	8864	tags=27%, list=25%, signal=36%
REACTOME_CHONDROITIN_SULFATE_DERMATAN_SULFATE_METABOLISM	REACTOME_CHONDROITIN_SULFATE_DERMATAN_SULFATE_METABOLISM		47	0.234369	0.747434	0.871795	0.788051	1	8609	tags=32%, list=25%, signal=42%
REACTOME_NEGATIVE_REGULATION_OF_FGFR_SIGNALING	REACTOME_NEGATIVE_REGULATION_OF_FGFR_SIGNALING		36	0.231604	0.737614	0.846154	0.798062	1	3193	tags=14%, list=9%, signal=15%
REACTOME_EXTRACELLULAR_MATRIX_ORGANIZATION	REACTOME_EXTRACELLULAR_MATRIX_ORGANIZATION		83	0.2259	0.737389	0.666667	0.796575	1	11053	tags=45%, list=32%, signal=65%
REACTOME_SIGNALING_BY_FGFR_MUTANTS	REACTOME_SIGNALING_BY_FGFR_MUTANTS		42	0.213736	0.730183	0.77551	0.804555	1	4498	tags=14%, list=13%, signal=16%
REACTOME_GROWTH_HORMONE_RECEPTOR_SIGNALING	REACTOME_GROWTH_HORMONE_RECEPTOR_SIGNALING		23	0.23275	0.729684	0.790698	0.802902	1	8363	tags=30%, list=24%, signal=40%
REACTOME_CD28_DEPENDENT_PI3K_AKT_SIGNALING	REACTOME_CD28_DEPENDENT_PI3K_AKT_SIGNALING		21	0.247441	0.723958	0.8	0.808258	1	8423	tags=33%, list=24%, signal=44%
REACTOME_PD1_SIGNALING	REACTOME_PD1_SIGNALING		17	0.331373	0.722818	0.732143	0.807805	1	7350	tags=35%, list=21%, signal=45%
REACTOME_NEPHRIN_INTERACTIONS	REACTOME_NEPHRIN_INTERACTIONS		19	0.237881	0.716578	0.783784	0.814923	1	3421	tags=16%, list=10%, signal=17%
REACTOME_HS_GAG_BIOSYNTHESIS	REACTOME_HS_GAG_BIOSYNTHESIS		31	0.233593	0.703763	0.864865	0.82969	1	8987	tags=29%, list=26%, signal=39%
REACTOME_LIGAND_GATED_ION_CHANNEL_TRANSPORT	REACTOME_LIGAND_GATED_ION_CHANNEL_TRANSPORT		19	0.266448	0.70016	0.826087	0.832561	1	8168	tags=26%, list=23%, signal=34%
REACTOME_SEMA4D_INDUCED_CELL_MIGRATION_AND_GROWTH_CONE_COLLAPSE	REACTOME_SEMA4D_INDUCED_CELL_MIGRATION_AND_GROWTH_CONE_COLLAPSE		26	0.226305	0.690893	0.833333	0.841654	1	7771	tags=35%, list=22%, signal=44%
REACTOME_REGULATION_OF_BETA_CELL_DEVELOPMENT	REACTOME_REGULATION_OF_BETA_CELL_DEVELOPMENT		30	0.234274	0.690259	0.867924	0.840344	1	11800	tags=57%, list=34%, signal=85%
REACTOME_TIGHT_JUNCTION_INTERACTIONS	REACTOME_TIGHT_JUNCTION_INTERACTIONS		26	0.223954	0.684481	0.959184	0.84628	1	9928	tags=38%, list=28%, signal=54%
REACTOME_PEROXISOMAL_LIPID_METABOLISM	REACTOME_PEROXISOMAL_LIPID_METABOLISM		20	0.247877	0.672322	0.76087	0.858883	1	9132	tags=45%, list=26%, signal=61%
REACTOME_BOTULINUM_NEUROTOXICITY	REACTOME_BOTULINUM_NEUROTOXICITY		18	0.236467	0.672258	0.888889	0.856807	1	8076	tags=39%, list=23%, signal=51%
REACTOME_CLASS_A1_RHODOPSIN_LIKE_RECEPTORS	REACTOME_CLASS_A1_RHODOPSIN_LIKE_RECEPTORS		258	0.164163	0.671381	0.962963	0.855526	1	10774	tags=35%, list=31%, signal=51%
REACTOME_PI_3K_CASCADE	REACTOME_PI_3K_CASCADE		53	0.18672	0.667248	0.959184	0.858513	1	3978	tags=15%, list=11%, signal=17%
REACTOME_G_ALPHA_Q_SIGNALLING_EVENTS	REACTOME_G_ALPHA_Q_SIGNALLING_EVENTS		167	0.155819	0.666461	0.96	0.857296	1	10894	tags=39%, list=31%, signal=56%
REACTOME_LIPID_DIGESTION_MOBILIZATION_AND_TRANSPORT	REACTOME_LIPID_DIGESTION_MOBILIZATION_AND_TRANSPORT		44	0.205822	0.650178	0.923077	0.873867	1	6900	tags=23%, list=20%, signal=28%
REACTOME_PLC_BETA_MEDIATED_EVENTS	REACTOME_PLC_BETA_MEDIATED_EVENTS		39	0.188376	0.632326	0.978261	0.888043	1	6816	tags=23%, list=19%, signal=29%
REACTOME_OLFACTORY_SIGNALING_PATHWAY	REACTOME_OLFACTORY_SIGNALING_PATHWAY		36	0.196181	0.63022	0.96	0.887613	1	10259	tags=39%, list=29%, signal=55%
REACTOME_GPCR_LIGAND_BINDING	REACTOME_GPCR_LIGAND_BINDING		351	0.148872	0.625407	1	0.890603	1	10774	tags=36%, list=31%, signal=51%
REACTOME_A_TETRASACCHARIDE_LINKER_SEQUENCE_IS_REQUIRED_FOR_GAG_SYNTHESIS	REACTOME_A_TETRASACCHARIDE_LINKER_SEQUENCE_IS_REQUIRED_FOR_GAG_SYNTHESIS		25	0.207105	0.615547	0.904762	0.896574	1	8227	tags=28%, list=24%, signal=37%
REACTOME_O_LINKED_GLYCOSYLATION_OF_MUCINS	REACTOME_O_LINKED_GLYCOSYLATION_OF_MUCINS		53	0.184127	0.615494	0.886364	0.894527	1	8520	tags=26%, list=24%, signal=35%
REACTOME_GENERATION_OF_SECOND_MESSENGER_MOLECULES	REACTOME_GENERATION_OF_SECOND_MESSENGER_MOLECULES		26	0.24378	0.6133	0.803571	0.894334	1	8087	tags=27%, list=23%, signal=35%
REACTOME_HEPARAN_SULFATE_HEPARIN_HS_GAG_METABOLISM	REACTOME_HEPARAN_SULFATE_HEPARIN_HS_GAG_METABOLISM		52	0.176483	0.611455	0.952381	0.893976	1	8227	tags=25%, list=24%, signal=33%
REACTOME_PROTEOLYTIC_CLEAVAGE_OF_SNARE_COMPLEX_PROTEINS	REACTOME_PROTEOLYTIC_CLEAVAGE_OF_SNARE_COMPLEX_PROTEINS		16	0.196405	0.58625	0.909091	0.911967	1	8076	tags=38%, list=23%, signal=49%
REACTOME_SIGNALING_BY_FGFR1_MUTANTS	REACTOME_SIGNALING_BY_FGFR1_MUTANTS		28	0.171028	0.557741	1	0.928025	1	4498	tags=11%, list=13%, signal=12%
REACTOME_GPVI_MEDIATED_ACTIVATION_CASCADE	REACTOME_GPVI_MEDIATED_ACTIVATION_CASCADE		31	0.191865	0.556434	0.94	0.926488	1	9862	tags=42%, list=28%, signal=58%
REACTOME_REGULATION_OF_INSULIN_LIKE_GROWTH_FACTOR_IGF_ACTIVITY_BY_INSULIN_LIKE_GROWTH_FACTOR_BINDING_PROTEINS_IGFBPS	REACTOME_REGULATION_OF_INSULIN_LIKE_GROWTH_FACTOR_IGF_ACTIVITY_BY_INSULIN_LIKE_GROWTH_FACTOR_BINDING_PROTEINS_IGFBPS		16	0.20336	0.548913	0.977778	0.928057	1	9161	tags=31%, list=26%, signal=42%
REACTOME_ACETYLCHOLINE_BINDING_AND_DOWNSTREAM_EVENTS	REACTOME_ACETYLCHOLINE_BINDING_AND_DOWNSTREAM_EVENTS		15	0.192507	0.506265	1	0.949492	1	10489	tags=40%, list=30%, signal=57%

## Sheet: sheet3 BCAP31-related process
NAME	GS<br> follow link to MSigDB	GS DETAILS	SIZE	ES	NES	NOM p-val	FDR q-val	FWER p-val	RANK AT MAX	LEADING EDGE
GO_ENDONUCLEASE_ACTIVITY_ACTIVE_WITH_EITHER_RIBO_OR_DEOXYRIBONUCLEIC_ACIDS_AND_PRODUCING_5_PHOSPHOMONOESTERS	GO_ENDONUCLEASE_ACTIVITY_ACTIVE_WITH_EITHER_RIBO_OR_DEOXYRIBONUCLEIC_ACIDS_AND_PRODUCING_5_PHOSPHOMONOESTERS	Details ...	34	0.814082	2.36286	0	0	0	3774	tags=62%, list=11%, signal=69%
GO_DEOXYRIBONUCLEASE_ACTIVITY	GO_DEOXYRIBONUCLEASE_ACTIVITY	Details ...	63	0.700465	2.3182	0	0	0	5168	tags=54%, list=15%, signal=63%
GO_SINGLE_STRANDED_DNA_BINDING	GO_SINGLE_STRANDED_DNA_BINDING	Details ...	82	0.709051	2.30924	0	0	0	3893	tags=59%, list=11%, signal=66%
GO_DNA_DEPENDENT_ATPASE_ACTIVITY	GO_DNA_DEPENDENT_ATPASE_ACTIVITY	Details ...	77	0.717323	2.30079	0	0	0	3256	tags=52%, list=9%, signal=57%
GO_ENDODEOXYRIBONUCLEASE_ACTIVITY	GO_ENDODEOXYRIBONUCLEASE_ACTIVITY	Details ...	48	0.701243	2.27987	0	0	0	5130	tags=54%, list=15%, signal=63%
GO_STRUCTURE_SPECIFIC_DNA_BINDING	GO_STRUCTURE_SPECIFIC_DNA_BINDING	Details ...	114	0.636961	2.25994	0	0	0	4969	tags=52%, list=14%, signal=60%
GO_NUCLEASE_ACTIVITY	GO_NUCLEASE_ACTIVITY	Details ...	185	0.595319	2.23174	0	0.00196758	0.01	5168	tags=46%, list=15%, signal=54%
GO_ATPASE_ACTIVITY	GO_ATPASE_ACTIVITY	Details ...	418	0.527426	2.2317	0	0.00172164	0.01	4532	tags=38%, list=13%, signal=43%
GO_EXONUCLEASE_ACTIVITY	GO_EXONUCLEASE_ACTIVITY	Details ...	70	0.637129	2.19664	0	0.00153034	0.01	4213	tags=44%, list=12%, signal=50%
GO_DNA_DIRECTED_DNA_POLYMERASE_ACTIVITY	GO_DNA_DIRECTED_DNA_POLYMERASE_ACTIVITY	Details ...	26	0.691635	2.19332	0	0.00137731	0.01	1775	tags=42%, list=5%, signal=45%
GO_ENDONUCLEASE_ACTIVITY	GO_ENDONUCLEASE_ACTIVITY	Details ...	115	0.60175	2.19242	0	0.0012521	0.01	3893	tags=42%, list=11%, signal=47%
GO_RIBONUCLEASE_ACTIVITY	GO_RIBONUCLEASE_ACTIVITY	Details ...	86	0.592027	2.17683	0	0.0018764	0.02	3859	tags=43%, list=11%, signal=48%
GO_NUCLEOTIDYLTRANSFERASE_ACTIVITY	GO_NUCLEOTIDYLTRANSFERASE_ACTIVITY	Details ...	122	0.627843	2.17218	0	0.00173206	0.02	5814	tags=54%, list=17%, signal=65%
GO_ATPASE_ACTIVITY_COUPLED	GO_ATPASE_ACTIVITY_COUPLED	Details ...	309	0.514217	2.16955	0	0.00160834	0.02	6087	tags=44%, list=17%, signal=52%
GO_DNA_POLYMERASE_ACTIVITY	GO_DNA_POLYMERASE_ACTIVITY	Details ...	33	0.643638	2.16466	0	0.00150112	0.02	2319	tags=42%, list=7%, signal=45%
GO_HEAT_SHOCK_PROTEIN_BINDING	GO_HEAT_SHOCK_PROTEIN_BINDING	Details ...	87	0.635318	2.1537	0	0.0014073	0.02	4470	tags=48%, list=13%, signal=55%
GO_CYCLIN_DEPENDENT_PROTEIN_KINASE_ACTIVITY	GO_CYCLIN_DEPENDENT_PROTEIN_KINASE_ACTIVITY	Details ...	34	0.579358	2.15187	0	0.00132452	0.02	1778	tags=26%, list=5%, signal=28%
GO_UNFOLDED_PROTEIN_BINDING	GO_UNFOLDED_PROTEIN_BINDING	Details ...	94	0.715364	2.14965	0	0.00125093	0.02	4997	tags=60%, list=14%, signal=69%
GO_PURINE_NTP_DEPENDENT_HELICASE_ACTIVITY	GO_PURINE_NTP_DEPENDENT_HELICASE_ACTIVITY	Details ...	96	0.623906	2.14955	0	0.00118509	0.02	4532	tags=49%, list=13%, signal=56%
GO_ENDORIBONUCLEASE_ACTIVITY	GO_ENDORIBONUCLEASE_ACTIVITY	Details ...	45	0.667132	2.14254	0	0.00112584	0.02	3774	tags=53%, list=11%, signal=60%
GO_ENDORIBONUCLEASE_ACTIVITY_PRODUCING_5_PHOSPHOMONOESTERS	GO_ENDORIBONUCLEASE_ACTIVITY_PRODUCING_5_PHOSPHOMONOESTERS		26	0.838938	2.12458	0	0.00107223	0.02	3774	tags=73%, list=11%, signal=82%
GO_DNA_HELICASE_ACTIVITY	GO_DNA_HELICASE_ACTIVITY		51	0.735476	2.12222	0	0.00102349	0.02	3116	tags=55%, list=9%, signal=60%
GO_DAMAGED_DNA_BINDING	GO_DAMAGED_DNA_BINDING		62	0.667765	2.12006	0	0.000979	0.02	3762	tags=56%, list=11%, signal=63%
GO_DNA_SECONDARY_STRUCTURE_BINDING	GO_DNA_SECONDARY_STRUCTURE_BINDING		24	0.765083	2.11257	0	0.000938	0.02	3962	tags=71%, list=11%, signal=80%
GO_RNA_POLYMERASE_ACTIVITY	GO_RNA_POLYMERASE_ACTIVITY		42	0.731276	2.11112	0	0.000901	0.02	5769	tags=69%, list=16%, signal=83%
GO_PROTEASOME_BINDING	GO_PROTEASOME_BINDING		16	0.831799	2.08171	0	0.00122391	0.03	3694	tags=69%, list=11%, signal=77%
GO_DOUBLE_STRANDED_RNA_BINDING	GO_DOUBLE_STRANDED_RNA_BINDING		59	0.624121	2.08025	0	0.00167431	0.04	3256	tags=49%, list=9%, signal=54%
GO_HELICASE_ACTIVITY	GO_HELICASE_ACTIVITY		149	0.609225	2.06668	0.0208333	0.0025983	0.04	4532	tags=46%, list=13%, signal=52%
GO_EXONUCLEASE_ACTIVITY_ACTIVE_WITH_EITHER_RIBO_OR_DEOXYRIBONUCLEIC_ACIDS_AND_PRODUCING_5_PHOSPHOMONOESTERS	GO_EXONUCLEASE_ACTIVITY_ACTIVE_WITH_EITHER_RIBO_OR_DEOXYRIBONUCLEIC_ACIDS_AND_PRODUCING_5_PHOSPHOMONOESTERS		40	0.645512	2.06312	0	0.0025087	0.04	3859	tags=45%, list=11%, signal=51%
GO_POLY_PYRIMIDINE_TRACT_BINDING	GO_POLY_PYRIMIDINE_TRACT_BINDING		17	0.722941	2.05811	0	0.00287123	0.04	722	tags=41%, list=2%, signal=42%
GO_RIBONUCLEOPROTEIN_COMPLEX_BINDING	GO_RIBONUCLEOPROTEIN_COMPLEX_BINDING		89	0.63198	2.05499	0	0.00358524	0.05	3930	tags=49%, list=11%, signal=56%
GO_RNA_POLYMERASE_II_CARBOXY_TERMINAL_DOMAIN_KINASE_ACTIVITY	GO_RNA_POLYMERASE_II_CARBOXY_TERMINAL_DOMAIN_KINASE_ACTIVITY		16	0.757337	2.05179	0	0.0034732	0.05	6943	tags=69%, list=20%, signal=86%
GO_PRE_MRNA_BINDING	GO_PRE_MRNA_BINDING		24	0.667389	2.04941	0	0.00336795	0.05	2912	tags=46%, list=8%, signal=50%
GO_MRNA_BINDING	GO_MRNA_BINDING		144	0.521473	2.04309	0	0.00354305	0.06	5909	tags=47%, list=17%, signal=57%
GO_SNRNA_BINDING	GO_SNRNA_BINDING		33	0.630439	2.04154	0	0.00344182	0.06	3358	tags=45%, list=10%, signal=50%
GO_UBIQUITIN_LIKE_PROTEIN_BINDING	GO_UBIQUITIN_LIKE_PROTEIN_BINDING		116	0.534985	2.04101	0	0.00334622	0.06	4545	tags=38%, list=13%, signal=43%
GO_LIGASE_ACTIVITY_FORMING_CARBON_OXYGEN_BONDS	GO_LIGASE_ACTIVITY_FORMING_CARBON_OXYGEN_BONDS		44	0.707433	2.03973	0	0.00399101	0.08	4413	tags=55%, list=13%, signal=62%
GO_HSP70_PROTEIN_BINDING	GO_HSP70_PROTEIN_BINDING		29	0.648947	2.03898	0	0.00388599	0.08	4120	tags=48%, list=12%, signal=55%
GO_HISTONE_KINASE_ACTIVITY	GO_HISTONE_KINASE_ACTIVITY		18	0.811593	2.02952	0	0.00398792	0.09	3993	tags=67%, list=11%, signal=75%
GO_TRNA_BINDING	GO_TRNA_BINDING		43	0.738688	2.02558	0	0.00388822	0.09	3713	tags=56%, list=11%, signal=62%
GO_ATP_DEPENDENT_DNA_HELICASE_ACTIVITY	GO_ATP_DEPENDENT_DNA_HELICASE_ACTIVITY		33	0.703964	2.02422	0	0.00379339	0.09	3740	tags=52%, list=11%, signal=58%
GO_NUCLEOSOME_BINDING	GO_NUCLEOSOME_BINDING		44	0.709117	2.01387	0	0.00370307	0.09	2971	tags=55%, list=8%, signal=60%
GO_RAN_GTPASE_BINDING	GO_RAN_GTPASE_BINDING		31	0.71077	2.00715	0	0.00379978	0.09	2891	tags=55%, list=8%, signal=60%
GO_PROTEIN_N_TERMINUS_BINDING	GO_PROTEIN_N_TERMINUS_BINDING		101	0.545037	1.99224	0	0.00448166	0.09	6262	tags=50%, list=18%, signal=60%
GO_UBIQUITIN_LIKE_PROTEIN_LIGASE_BINDING	GO_UBIQUITIN_LIKE_PROTEIN_LIGASE_BINDING		259	0.525175	1.99222	0	0.00438207	0.09	5187	tags=38%, list=15%, signal=45%
GO_THREONINE_TYPE_PEPTIDASE_ACTIVITY	GO_THREONINE_TYPE_PEPTIDASE_ACTIVITY		20	0.909515	1.99107	0	0.00428681	0.09	1414	tags=80%, list=4%, signal=83%
GO_SINGLE_STRANDED_RNA_BINDING	GO_SINGLE_STRANDED_RNA_BINDING		63	0.571752	1.99079	0	0.0041956	0.09	6240	tags=49%, list=18%, signal=60%
GO_ISOMERASE_ACTIVITY	GO_ISOMERASE_ACTIVITY		145	0.567259	1.9618	0	0.00655399	0.16	6671	tags=50%, list=19%, signal=61%
GO_SIGNAL_SEQUENCE_BINDING	GO_SIGNAL_SEQUENCE_BINDING		37	0.650055	1.95308	0	0.00727133	0.18	6773	tags=59%, list=19%, signal=74%
GO_TELOMERIC_DNA_BINDING	GO_TELOMERIC_DNA_BINDING		28	0.624797	1.94641	0	0.00731504	0.18	3740	tags=54%, list=11%, signal=60%
GO_MICROTUBULE_BINDING	GO_MICROTUBULE_BINDING		189	0.515186	1.93835	0	0.00735212	0.19	3847	tags=28%, list=11%, signal=31%
GO_4_IRON_4_SULFUR_CLUSTER_BINDING	GO_4_IRON_4_SULFUR_CLUSTER_BINDING		40	0.647335	1.93706	0	0.00721073	0.19	4140	tags=50%, list=12%, signal=57%
GO_3_5_EXONUCLEASE_ACTIVITY	GO_3_5_EXONUCLEASE_ACTIVITY		44	0.55962	1.93609	0	0.00745756	0.19	5423	tags=43%, list=16%, signal=51%
GO_TRANSLATION_INITIATION_FACTOR_ACTIVITY	GO_TRANSLATION_INITIATION_FACTOR_ACTIVITY		49	0.707478	1.93393	0	0.00751125	0.2	4467	tags=61%, list=13%, signal=70%
GO_NUCLEOCYTOPLASMIC_TRANSPORTER_ACTIVITY	GO_NUCLEOCYTOPLASMIC_TRANSPORTER_ACTIVITY		23	0.674084	1.93314	0.0192308	0.00766852	0.21	3124	tags=52%, list=9%, signal=57%
GO_TRNA_SPECIFIC_RIBONUCLEASE_ACTIVITY	GO_TRNA_SPECIFIC_RIBONUCLEASE_ACTIVITY		16	0.81404	1.93146	0	0.00753158	0.21	3774	tags=75%, list=11%, signal=84%
GO_LIGASE_ACTIVITY_FORMING_CARBON_NITROGEN_BONDS	GO_LIGASE_ACTIVITY_FORMING_CARBON_NITROGEN_BONDS		52	0.563393	1.92813	0	0.00753737	0.21	5623	tags=44%, list=16%, signal=53%
GO_NF_KAPPAB_BINDING	GO_NF_KAPPAB_BINDING		30	0.709959	1.92763	0	0.00740741	0.21	5912	tags=63%, list=17%, signal=76%
GO_NUCLEOSOMAL_DNA_BINDING	GO_NUCLEOSOMAL_DNA_BINDING		29	0.758015	1.9236	0	0.00860726	0.23	6634	tags=83%, list=19%, signal=102%
GO_CHAPERONE_BINDING	GO_CHAPERONE_BINDING		78	0.561894	1.92072	0	0.00926909	0.25	5146	tags=50%, list=15%, signal=58%
GO_OXIDOREDUCTASE_ACTIVITY_ACTING_ON_PAIRED_DONORS_WITH_INCORPORATION_OR_REDUCTION_OF_MOLECULAR_OXYGEN_2_OXOGLUTARATE_AS_ONE_DONOR_AND_INCORPORATION_OF_ONE_ATOM_EACH_OF_OXYGEN_INTO_BOTH_DONORS	GO_OXIDOREDUCTASE_ACTIVITY_ACTING_ON_PAIRED_DONORS_WITH_INCORPORATION_OR_REDUCTION_OF_MOLECULAR_OXYGEN_2_OXOGLUTARATE_AS_ONE_DONOR_AND_INCORPORATION_OF_ONE_ATOM_EACH_OF_OXYGEN_INTO_BOTH_DONORS		39	0.580592	1.91305	0	0.00981334	0.27	5988	tags=49%, list=17%, signal=59%
GO_CHROMATIN_BINDING	GO_CHROMATIN_BINDING		410	0.486782	1.90503	0	0.0102188	0.27	5926	tags=40%, list=17%, signal=47%
GO_TUBULIN_BINDING	GO_TUBULIN_BINDING		259	0.488995	1.88484	0	0.0134765	0.31	4115	tags=28%, list=12%, signal=32%
GO_FOUR_WAY_JUNCTION_DNA_BINDING	GO_FOUR_WAY_JUNCTION_DNA_BINDING		15	0.855956	1.88429	0	0.0135615	0.32	3962	tags=87%, list=11%, signal=98%
GO_MACROMOLECULE_TRANSMEMBRANE_TRANSPORTER_ACTIVITY	GO_MACROMOLECULE_TRANSMEMBRANE_TRANSPORTER_ACTIVITY		20	0.681267	1.87692	0	0.014329	0.34	2630	tags=50%, list=8%, signal=54%
GO_NUCLEAR_LOCALIZATION_SEQUENCE_BINDING	GO_NUCLEAR_LOCALIZATION_SEQUENCE_BINDING		20	0.718724	1.86421	0.0188679	0.0156328	0.35	3712	tags=55%, list=11%, signal=61%
GO_TRANSFERASE_ACTIVITY_TRANSFERRING_ONE_CARBON_GROUPS	GO_TRANSFERASE_ACTIVITY_TRANSFERRING_ONE_CARBON_GROUPS		189	0.473996	1.85997	0	0.0164278	0.37	4595	tags=37%, list=13%, signal=42%
GO_METAL_CLUSTER_BINDING	GO_METAL_CLUSTER_BINDING		62	0.615024	1.85353	0	0.0177027	0.37	4140	tags=47%, list=12%, signal=53%
GO_SNORNA_BINDING	GO_SNORNA_BINDING		25	0.746795	1.8535	0	0.0174461	0.37	2836	tags=56%, list=8%, signal=61%
GO_ADP_BINDING	GO_ADP_BINDING		31	0.566321	1.8507	0	0.0175059	0.37	5556	tags=48%, list=16%, signal=57%
GO_HISTONE_DEACETYLASE_BINDING	GO_HISTONE_DEACETYLASE_BINDING		103	0.493651	1.84809	0	0.0176972	0.37	6144	tags=43%, list=18%, signal=52%
GO_TRANSLATION_FACTOR_ACTIVITY_RNA_BINDING	GO_TRANSLATION_FACTOR_ACTIVITY_RNA_BINDING		84	0.611283	1.84711	0	0.0177202	0.38	4704	tags=51%, list=13%, signal=59%
GO_TRANSLATION_INITIATION_FACTOR_BINDING	GO_TRANSLATION_INITIATION_FACTOR_BINDING		27	0.623373	1.84252	0	0.0180993	0.38	4467	tags=44%, list=13%, signal=51%
GO_UBIQUITIN_LIKE_PROTEIN_LIGASE_ACTIVITY	GO_UBIQUITIN_LIKE_PROTEIN_LIGASE_ACTIVITY		190	0.489743	1.84248	0	0.0178547	0.38	4654	tags=35%, list=13%, signal=40%
GO_TRANSFERASE_ACTIVITY_TRANSFERRING_PENTOSYL_GROUPS	GO_TRANSFERASE_ACTIVITY_TRANSFERRING_PENTOSYL_GROUPS		51	0.507155	1.84198	0	0.0177409	0.38	4897	tags=35%, list=14%, signal=41%
GO_N_ACYLTRANSFERASE_ACTIVITY	GO_N_ACYLTRANSFERASE_ACTIVITY		93	0.461059	1.84087	0	0.0177552	0.38	4894	tags=34%, list=14%, signal=40%
GO_RNA_METHYLTRANSFERASE_ACTIVITY	GO_RNA_METHYLTRANSFERASE_ACTIVITY		39	0.555806	1.8387	0	0.0188264	0.4	6461	tags=51%, list=18%, signal=63%
GO_ACETYLTRANSFERASE_ACTIVITY	GO_ACETYLTRANSFERASE_ACTIVITY		93	0.463028	1.83646	0	0.0188355	0.4	4894	tags=34%, list=14%, signal=40%
GO_GTPASE_ACTIVITY	GO_GTPASE_ACTIVITY		234	0.515212	1.83482	0	0.0193077	0.4	5308	tags=39%, list=15%, signal=46%
GO_PROTEIN_TRANSPORTER_ACTIVITY	GO_PROTEIN_TRANSPORTER_ACTIVITY		96	0.565251	1.82946	0	0.0209023	0.42	2995	tags=35%, list=9%, signal=39%
GO_INTRAMOLECULAR_TRANSFERASE_ACTIVITY	GO_INTRAMOLECULAR_TRANSFERASE_ACTIVITY		26	0.680633	1.8278	0	0.0207522	0.42	6339	tags=73%, list=18%, signal=89%
GO_METHYL_CPG_BINDING	GO_METHYL_CPG_BINDING		15	0.670216	1.82319	0	0.0224397	0.44	2867	tags=53%, list=8%, signal=58%
GO_MAGNESIUM_ION_BINDING	GO_MAGNESIUM_ION_BINDING		188	0.436208	1.82184	0	0.0226369	0.45	5752	tags=34%, list=16%, signal=40%
GO_LIGAND_DEPENDENT_NUCLEAR_RECEPTOR_TRANSCRIPTION_COACTIVATOR_ACTIVITY	GO_LIGAND_DEPENDENT_NUCLEAR_RECEPTOR_TRANSCRIPTION_COACTIVATOR_ACTIVITY		51	0.544797	1.8218	0	0.0223674	0.45	6011	tags=45%, list=17%, signal=54%
GO_DISULFIDE_OXIDOREDUCTASE_ACTIVITY	GO_DISULFIDE_OXIDOREDUCTASE_ACTIVITY		27	0.681518	1.82136	0	0.0221967	0.45	8779	tags=78%, list=25%, signal=104%
GO_LAMIN_BINDING	GO_LAMIN_BINDING		17	0.662962	1.82038	0	0.0222279	0.45	1877	tags=41%, list=5%, signal=43%
GO_RNA_HELICASE_ACTIVITY	GO_RNA_HELICASE_ACTIVITY		67	0.574418	1.82	0.02	0.0219724	0.45	6058	tags=52%, list=17%, signal=63%
GO_CYCLIN_DEPENDENT_PROTEIN_SERINE_THREONINE_KINASE_REGULATOR_ACTIVITY	GO_CYCLIN_DEPENDENT_PROTEIN_SERINE_THREONINE_KINASE_REGULATOR_ACTIVITY		27	0.612753	1.81977	0	0.0219275	0.45	3560	tags=44%, list=10%, signal=49%
GO_CHROMATIN_DNA_BINDING	GO_CHROMATIN_DNA_BINDING		76	0.547623	1.81975	0	0.0216811	0.45	6634	tags=51%, list=19%, signal=63%
GO_UBIQUITIN_LIKE_PROTEIN_CONJUGATING_ENZYME_ACTIVITY	GO_UBIQUITIN_LIKE_PROTEIN_CONJUGATING_ENZYME_ACTIVITY		29	0.730377	1.81549	0	0.0231516	0.46	6794	tags=83%, list=19%, signal=103%
GO_CIS_TRANS_ISOMERASE_ACTIVITY	GO_CIS_TRANS_ISOMERASE_ACTIVITY		40	0.619216	1.81214	0	0.0235348	0.47	6671	tags=60%, list=19%, signal=74%
GO_PROTEIN_C_TERMINUS_BINDING	GO_PROTEIN_C_TERMINUS_BINDING		182	0.450039	1.80865	0	0.0241381	0.49	4220	tags=30%, list=12%, signal=34%
GO_LIGASE_ACTIVITY	GO_LIGASE_ACTIVITY		377	0.422357	1.80537	0.0172414	0.0242967	0.49	7068	tags=38%, list=20%, signal=48%
GO_PROTEIN_DISULFIDE_OXIDOREDUCTASE_ACTIVITY	GO_PROTEIN_DISULFIDE_OXIDOREDUCTASE_ACTIVITY		20	0.697652	1.80504	0	0.0242189	0.49	8779	tags=85%, list=25%, signal=113%
GO_GUANYL_NUCLEOTIDE_BINDING	GO_GUANYL_NUCLEOTIDE_BINDING		358	0.452316	1.80054	0	0.0252405	0.49	5381	tags=35%, list=15%, signal=41%
GO_ATP_DEPENDENT_MICROTUBULE_MOTOR_ACTIVITY	GO_ATP_DEPENDENT_MICROTUBULE_MOTOR_ACTIVITY		18	0.744199	1.79903	0	0.0252161	0.49	267	tags=33%, list=1%, signal=34%
GO_GLUCOSYLTRANSFERASE_ACTIVITY	GO_GLUCOSYLTRANSFERASE_ACTIVITY		16	0.642948	1.79875	0	0.0249562	0.49	6936	tags=56%, list=20%, signal=70%
GO_O_METHYLTRANSFERASE_ACTIVITY	GO_O_METHYLTRANSFERASE_ACTIVITY		15	0.649339	1.79847	0.0217391	0.0247015	0.49	4448	tags=53%, list=13%, signal=61%
GO_DNA_BINDING_BENDING	GO_DNA_BINDING_BENDING		19	0.6441	1.79665	0	0.0247736	0.5	5181	tags=53%, list=15%, signal=62%
GO_RNA_POLYMERASE_III_ACTIVITY	GO_RNA_POLYMERASE_III_ACTIVITY		18	0.679244	1.79286	0.02	0.0252308	0.51	4577	tags=61%, list=13%, signal=70%
GO_PROTEIN_PHOSPHATASE_TYPE_2A_REGULATOR_ACTIVITY	GO_PROTEIN_PHOSPHATASE_TYPE_2A_REGULATOR_ACTIVITY		20	0.606397	1.79136	0	0.0252058	0.51	8861	tags=70%, list=25%, signal=94%
GO_CORE_PROMOTER_BINDING	GO_CORE_PROMOTER_BINDING		146	0.442633	1.78253	0	0.0274132	0.53	6313	tags=40%, list=18%, signal=49%
GO_PROTEIN_SERINE_THREONINE_PHOSPHATASE_ACTIVITY	GO_PROTEIN_SERINE_THREONINE_PHOSPHATASE_ACTIVITY		63	0.478978	1.77754	0.0196078	0.0289899	0.56	6087	tags=33%, list=17%, signal=40%
GO_N_ACETYLTRANSFERASE_ACTIVITY	GO_N_ACETYLTRANSFERASE_ACTIVITY		77	0.455527	1.77749	0	0.0287953	0.56	4894	tags=35%, list=14%, signal=41%
GO_UBIQUITIN_LIKE_PROTEIN_TRANSFERASE_ACTIVITY	GO_UBIQUITIN_LIKE_PROTEIN_TRANSFERASE_ACTIVITY		399	0.409637	1.77335	0	0.0298283	0.57	4658	tags=27%, list=13%, signal=31%
GO_MACROLIDE_BINDING	GO_MACROLIDE_BINDING		18	0.666515	1.77149	0	0.0299207	0.57	6671	tags=61%, list=19%, signal=75%
GO_FK506_BINDING	GO_FK506_BINDING		18	0.666514	1.77149	0	0.029641	0.57	6671	tags=61%, list=19%, signal=75%
GO_INTRAMOLECULAR_OXIDOREDUCTASE_ACTIVITY	GO_INTRAMOLECULAR_OXIDOREDUCTASE_ACTIVITY		50	0.578591	1.76547	0.0232558	0.0315671	0.6	5622	tags=42%, list=16%, signal=50%
GO_KINESIN_BINDING	GO_KINESIN_BINDING		30	0.599151	1.75748	0.0151515	0.033522	0.62	3781	tags=37%, list=11%, signal=41%
GO_TBP_CLASS_PROTEIN_BINDING	GO_TBP_CLASS_PROTEIN_BINDING		20	0.685871	1.75747	0	0.0332173	0.62	5020	tags=65%, list=14%, signal=76%
GO_RIBOSOME_BINDING	GO_RIBOSOME_BINDING		43	0.543443	1.75249	0	0.0339479	0.62	5995	tags=49%, list=17%, signal=59%
GO_OXIDOREDUCTASE_ACTIVITY_ACTING_ON_THE_CH_NH_GROUP_OF_DONORS_NAD_OR_NADP_AS_ACCEPTOR	GO_OXIDOREDUCTASE_ACTIVITY_ACTING_ON_THE_CH_NH_GROUP_OF_DONORS_NAD_OR_NADP_AS_ACCEPTOR		18	0.577855	1.75019	0.04	0.0341621	0.62	1794	tags=39%, list=5%, signal=41%
GO_BASAL_TRANSCRIPTION_MACHINERY_BINDING	GO_BASAL_TRANSCRIPTION_MACHINERY_BINDING		23	0.59135	1.74436	0	0.0351519	0.64	4894	tags=43%, list=14%, signal=51%
GO_HYDROLASE_ACTIVITY_HYDROLYZING_N_GLYCOSYL_COMPOUNDS	GO_HYDROLASE_ACTIVITY_HYDROLYZING_N_GLYCOSYL_COMPOUNDS		22	0.614818	1.74326	0.0238095	0.0349236	0.64	3347	tags=41%, list=10%, signal=45%
GO_RNA_POLYMERASE_II_DISTAL_ENHANCER_SEQUENCE_SPECIFIC_DNA_BINDING	GO_RNA_POLYMERASE_II_DISTAL_ENHANCER_SEQUENCE_SPECIFIC_DNA_BINDING		61	0.532943	1.74054	0	0.0362734	0.65	6634	tags=51%, list=19%, signal=63%
GO_HISTONE_BINDING	GO_HISTONE_BINDING		165	0.490082	1.73913	0	0.0367743	0.66	3993	tags=28%, list=11%, signal=32%
GO_POLY_PURINE_TRACT_BINDING	GO_POLY_PURINE_TRACT_BINDING		18	0.637246	1.73852	0	0.0368592	0.66	4855	tags=50%, list=14%, signal=58%
GO_EXORIBONUCLEASE_ACTIVITY	GO_EXORIBONUCLEASE_ACTIVITY		32	0.54839	1.73826	0.0212766	0.0366134	0.66	3859	tags=38%, list=11%, signal=42%
GO_WIDE_PORE_CHANNEL_ACTIVITY	GO_WIDE_PORE_CHANNEL_ACTIVITY		22	0.621999	1.73435	0.0196078	0.0377919	0.66	8973	tags=68%, list=26%, signal=92%
GO_L_ASCORBIC_ACID_BINDING	GO_L_ASCORBIC_ACID_BINDING		17	0.632821	1.73051	0	0.0385294	0.68	5988	tags=65%, list=17%, signal=78%
GO_ENHANCER_BINDING	GO_ENHANCER_BINDING		88	0.467791	1.72931	0	0.0384433	0.68	6634	tags=40%, list=19%, signal=49%
GO_NADH_DEHYDROGENASE_ACTIVITY	GO_NADH_DEHYDROGENASE_ACTIVITY		37	0.794651	1.72711	0.0222222	0.0387601	0.68	5324	tags=86%, list=15%, signal=102%
GO_DNA_N_GLYCOSYLASE_ACTIVITY	GO_DNA_N_GLYCOSYLASE_ACTIVITY		15	0.725085	1.70269	0.0222222	0.0471335	0.69	3347	tags=60%, list=10%, signal=66%
GO_OXIDOREDUCTASE_ACTIVITY_ACTING_ON_A_SULFUR_GROUP_OF_DONORS	GO_OXIDOREDUCTASE_ACTIVITY_ACTING_ON_A_SULFUR_GROUP_OF_DONORS		44	0.576593	1.69988	0.0612245	0.0483183	0.72	8779	tags=66%, list=25%, signal=88%
GO_TRNA_METHYLTRANSFERASE_ACTIVITY	GO_TRNA_METHYLTRANSFERASE_ACTIVITY		18	0.592352	1.69025	0.0204082	0.0526727	0.73	5148	tags=56%, list=15%, signal=65%
GO_ATPASE_REGULATOR_ACTIVITY	GO_ATPASE_REGULATOR_ACTIVITY		30	0.548076	1.68848	0	0.0531773	0.74	5096	tags=50%, list=15%, signal=58%
GO_BETA_TUBULIN_BINDING	GO_BETA_TUBULIN_BINDING		35	0.529007	1.67686	0.0526316	0.0573673	0.78	7169	tags=43%, list=21%, signal=54%
GO_STRUCTURAL_CONSTITUENT_OF_CYTOSKELETON	GO_STRUCTURAL_CONSTITUENT_OF_CYTOSKELETON		94	0.493674	1.67679	0	0.0569191	0.78	6281	tags=36%, list=18%, signal=44%
GO_GAMMA_TUBULIN_BINDING	GO_GAMMA_TUBULIN_BINDING		23	0.52709	1.67542	0.0166667	0.0569819	0.78	4115	tags=39%, list=12%, signal=44%
GO_ADENYLYLTRANSFERASE_ACTIVITY	GO_ADENYLYLTRANSFERASE_ACTIVITY		24	0.536311	1.6744	0.0350877	0.056927	0.78	6452	tags=42%, list=18%, signal=51%
GO_MICROTUBULE_MOTOR_ACTIVITY	GO_MICROTUBULE_MOTOR_ACTIVITY		75	0.516304	1.67236	0.0384615	0.0570296	0.78	4026	tags=35%, list=12%, signal=39%
GO_PROTEIN_KINASE_C_BINDING	GO_PROTEIN_KINASE_C_BINDING		49	0.51653	1.66949	0	0.0587675	0.79	7029	tags=45%, list=20%, signal=56%
GO_HYDROGEN_EXPORTING_ATPASE_ACTIVITY	GO_HYDROGEN_EXPORTING_ATPASE_ACTIVITY		26	0.625663	1.66188	0.0408163	0.0621514	0.79	7934	tags=65%, list=23%, signal=85%
GO_PROTEIN_TYROSINE_SERINE_THREONINE_PHOSPHATASE_ACTIVITY	GO_PROTEIN_TYROSINE_SERINE_THREONINE_PHOSPHATASE_ACTIVITY		42	0.463121	1.65908	0.0192308	0.0637013	0.79	5402	tags=33%, list=15%, signal=39%
GO_PROTEIN_BINDING_INVOLVED_IN_CELL_ADHESION	GO_PROTEIN_BINDING_INVOLVED_IN_CELL_ADHESION		17	0.589765	1.65448	0	0.0654086	0.79	5518	tags=53%, list=16%, signal=63%
GO_PROTEIN_METHYLTRANSFERASE_ACTIVITY	GO_PROTEIN_METHYLTRANSFERASE_ACTIVITY		67	0.437065	1.65233	0.0208333	0.0659909	0.79	4009	tags=34%, list=11%, signal=39%
GO_TRANSCRIPTION_FACTOR_BINDING	GO_TRANSCRIPTION_FACTOR_BINDING		498	0.389228	1.64803	0	0.0673352	0.79	6449	tags=35%, list=18%, signal=42%
GO_PHOSPHOPROTEIN_PHOSPHATASE_ACTIVITY	GO_PHOSPHOPROTEIN_PHOSPHATASE_ACTIVITY		169	0.404846	1.6475	0.0181818	0.0671014	0.79	6087	tags=30%, list=17%, signal=36%
GO_P53_BINDING	GO_P53_BINDING		66	0.475798	1.64709	0.05	0.0668811	0.79	3922	tags=32%, list=11%, signal=36%
GO_PEPTIDE_N_ACETYLTRANSFERASE_ACTIVITY	GO_PEPTIDE_N_ACETYLTRANSFERASE_ACTIVITY		58	0.447278	1.64609	0.02	0.0669401	0.79	6376	tags=43%, list=18%, signal=53%
GO_MRNA_3_UTR_BINDING	GO_MRNA_3_UTR_BINDING		47	0.449754	1.64355	0.0754717	0.067769	0.79	5826	tags=49%, list=17%, signal=59%
GO_OXIDOREDUCTASE_ACTIVITY_ACTING_ON_NAD_P_H_QUINONE_OR_SIMILAR_COMPOUND_AS_ACCEPTOR	GO_OXIDOREDUCTASE_ACTIVITY_ACTING_ON_NAD_P_H_QUINONE_OR_SIMILAR_COMPOUND_AS_ACCEPTOR		51	0.699233	1.63373	0.0454545	0.0728716	0.79	5324	tags=67%, list=15%, signal=79%
GO_MOTOR_ACTIVITY	GO_MOTOR_ACTIVITY		129	0.429874	1.63218	0.0344828	0.0736316	0.79	3781	tags=26%, list=11%, signal=29%
GO_MONOSACCHARIDE_BINDING	GO_MONOSACCHARIDE_BINDING		64	0.516136	1.62371	0.0754717	0.0778434	0.79	6125	tags=48%, list=18%, signal=59%
GO_HYDROLASE_ACTIVITY_ACTING_ON_CARBON_NITROGEN_BUT_NOT_PEPTIDE_BONDS_IN_CYCLIC_AMIDINES	GO_HYDROLASE_ACTIVITY_ACTING_ON_CARBON_NITROGEN_BUT_NOT_PEPTIDE_BONDS_IN_CYCLIC_AMIDINES		33	0.51822	1.62153	0.0701754	0.0782589	0.79	5189	tags=36%, list=15%, signal=43%
GO_STRUCTURAL_CONSTITUENT_OF_RIBOSOME	GO_STRUCTURAL_CONSTITUENT_OF_RIBOSOME		205	0.650883	1.61834	0.1	0.0786728	0.79	7150	tags=66%, list=20%, signal=82%
GO_CARBOHYDRATE_KINASE_ACTIVITY	GO_CARBOHYDRATE_KINASE_ACTIVITY		19	0.620171	1.61832	0.0363636	0.0781376	0.79	5302	tags=42%, list=15%, signal=50%
GO_S_ADENOSYLMETHIONINE_DEPENDENT_METHYLTRANSFERASE_ACTIVITY	GO_S_ADENOSYLMETHIONINE_DEPENDENT_METHYLTRANSFERASE_ACTIVITY		117	0.411937	1.61724	0.0222222	0.0778398	0.79	4595	tags=34%, list=13%, signal=39%
GO_TRANSLATION_ELONGATION_FACTOR_ACTIVITY	GO_TRANSLATION_ELONGATION_FACTOR_ACTIVITY		20	0.645136	1.61261	0.0416667	0.0807745	0.82	7628	tags=65%, list=22%, signal=83%
GO_POLYUBIQUITIN_BINDING	GO_POLYUBIQUITIN_BINDING		40	0.47503	1.60969	0.037037	0.0814226	0.82	8708	tags=50%, list=25%, signal=67%
GO_ACID_AMINO_ACID_LIGASE_ACTIVITY	GO_ACID_AMINO_ACID_LIGASE_ACTIVITY		19	0.581521	1.60926	0.037037	0.0812685	0.82	4930	tags=53%, list=14%, signal=61%
GO_MHC_CLASS_I_PROTEIN_BINDING	GO_MHC_CLASS_I_PROTEIN_BINDING		19	0.665362	1.60897	0.0784314	0.0809226	0.82	6837	tags=58%, list=20%, signal=72%
GO_AMINO_ACID_BINDING	GO_AMINO_ACID_BINDING		105	0.414855	1.60285	0.0175439	0.085299	0.86	5844	tags=34%, list=17%, signal=41%
GO_ATPASE_BINDING	GO_ATPASE_BINDING		73	0.434817	1.60035	0.0444444	0.0865032	0.86	4039	tags=29%, list=12%, signal=32%
GO_RRNA_BINDING	GO_RRNA_BINDING		56	0.610957	1.59612	0.111111	0.0894279	0.87	7348	tags=61%, list=21%, signal=77%
GO_HYDROGEN_ION_TRANSMEMBRANE_TRANSPORTER_ACTIVITY	GO_HYDROGEN_ION_TRANSMEMBRANE_TRANSPORTER_ACTIVITY		97	0.520288	1.59476	0.0869565	0.0899276	0.87	7934	tags=53%, list=23%, signal=68%
GO_HORMONE_RECEPTOR_BINDING	GO_HORMONE_RECEPTOR_BINDING		147	0.401927	1.59424	0	0.0899391	0.88	7956	tags=40%, list=23%, signal=52%
GO_HYALURONIC_ACID_BINDING	GO_HYALURONIC_ACID_BINDING		20	0.555607	1.59087	0.0526316	0.0920744	0.88	10143	tags=65%, list=29%, signal=92%
GO_PROTEIN_PHOSPHATASE_2A_BINDING	GO_PROTEIN_PHOSPHATASE_2A_BINDING		27	0.51009	1.58918	0.0212766	0.092455	0.89	4238	tags=33%, list=12%, signal=38%
GO_LRR_DOMAIN_BINDING	GO_LRR_DOMAIN_BINDING		16	0.570456	1.58829	0.0526316	0.0926927	0.89	7067	tags=56%, list=20%, signal=70%
GO_2_IRON_2_SULFUR_CLUSTER_BINDING	GO_2_IRON_2_SULFUR_CLUSTER_BINDING		22	0.632019	1.58801	0.06	0.0922452	0.89	7180	tags=68%, list=21%, signal=86%
GO_PROTEIN_HETERODIMERIZATION_ACTIVITY	GO_PROTEIN_HETERODIMERIZATION_ACTIVITY		431	0.387348	1.58662	0	0.0923555	0.89	11278	tags=53%, list=32%, signal=77%
GO_REPRESSING_TRANSCRIPTION_FACTOR_BINDING	GO_REPRESSING_TRANSCRIPTION_FACTOR_BINDING		56	0.477986	1.58068	0.0204082	0.0956115	0.89	5298	tags=43%, list=15%, signal=50%
GO_NUCLEOBASE_CONTAINING_COMPOUND_KINASE_ACTIVITY	GO_NUCLEOBASE_CONTAINING_COMPOUND_KINASE_ACTIVITY		46	0.485606	1.58066	0.0208333	0.0950286	0.89	5965	tags=37%, list=17%, signal=44%
GO_OXIDOREDUCTASE_ACTIVITY_ACTING_ON_THE_CH_NH_GROUP_OF_DONORS	GO_OXIDOREDUCTASE_ACTIVITY_ACTING_ON_THE_CH_NH_GROUP_OF_DONORS		27	0.483183	1.57823	0.0408163	0.0958206	0.89	5677	tags=41%, list=16%, signal=49%
GO_HISTONE_METHYLTRANSFERASE_ACTIVITY	GO_HISTONE_METHYLTRANSFERASE_ACTIVITY		49	0.447333	1.57546	0.0588235	0.0973298	0.89	4009	tags=35%, list=11%, signal=39%
GO_PHOSPHATASE_ACTIVITY	GO_PHOSPHATASE_ACTIVITY		251	0.3719	1.57281	0.0188679	0.0986609	0.89	6087	tags=29%, list=17%, signal=35%
GO_PROTEIN_PHOSPHATASE_BINDING	GO_PROTEIN_PHOSPHATASE_BINDING		117	0.397639	1.56905	0.0555556	0.100672	0.9	5596	tags=31%, list=16%, signal=37%
GO_KINASE_REGULATOR_ACTIVITY	GO_KINASE_REGULATOR_ACTIVITY		178	0.376158	1.5669	0.0178571	0.10171	0.9	4894	tags=27%, list=14%, signal=31%
GO_DIOXYGENASE_ACTIVITY	GO_DIOXYGENASE_ACTIVITY		80	0.392384	1.56559	0.0392157	0.101863	0.9	8596	tags=45%, list=25%, signal=60%
GO_PROTEIN_SERINE_THREONINE_KINASE_ACTIVITY	GO_PROTEIN_SERINE_THREONINE_KINASE_ACTIVITY		426	0.352416	1.56488	0.016129	0.101413	0.9	6630	tags=29%, list=19%, signal=36%
GO_TRANSCRIPTION_COREPRESSOR_ACTIVITY	GO_TRANSCRIPTION_COREPRESSOR_ACTIVITY		209	0.367459	1.56017	0.0185185	0.103821	0.9	6248	tags=33%, list=18%, signal=40%
GO_TRANSFERASE_ACTIVITY_TRANSFERRING_ACYL_GROUPS_OTHER_THAN_AMINO_ACYL_GROUPS	GO_TRANSFERASE_ACTIVITY_TRANSFERRING_ACYL_GROUPS_OTHER_THAN_AMINO_ACYL_GROUPS		197	0.376787	1.55078	0.0377359	0.11163	0.9	6796	tags=34%, list=19%, signal=42%
GO_CARBON_OXYGEN_LYASE_ACTIVITY	GO_CARBON_OXYGEN_LYASE_ACTIVITY		64	0.44669	1.54752	0.0425532	0.113219	0.91	6310	tags=42%, list=18%, signal=51%
GO_GAP_JUNCTION_CHANNEL_ACTIVITY	GO_GAP_JUNCTION_CHANNEL_ACTIVITY		15	0.553893	1.54551	0.0357143	0.114474	0.91	10686	tags=73%, list=31%, signal=106%
GO_PROTEIN_DEACETYLASE_ACTIVITY	GO_PROTEIN_DEACETYLASE_ACTIVITY		43	0.458145	1.5391	0.0769231	0.118375	0.91	5903	tags=42%, list=17%, signal=50%
GO_HYDROLASE_ACTIVITY_ACTING_ON_CARBON_NITROGEN_BUT_NOT_PEPTIDE_BONDS	GO_HYDROLASE_ACTIVITY_ACTING_ON_CARBON_NITROGEN_BUT_NOT_PEPTIDE_BONDS		142	0.377806	1.53531	0.02	0.120826	0.91	6351	tags=33%, list=18%, signal=40%
GO_RNA_POLYMERASE_II_REPRESSING_TRANSCRIPTION_FACTOR_BINDING	GO_RNA_POLYMERASE_II_REPRESSING_TRANSCRIPTION_FACTOR_BINDING		27	0.461654	1.53337	0.0384615	0.122087	0.91	4861	tags=41%, list=14%, signal=47%
GO_HSP90_PROTEIN_BINDING	GO_HSP90_PROTEIN_BINDING		27	0.464379	1.53126	0.0169492	0.123708	0.92	4470	tags=33%, list=13%, signal=38%
GO_TRANSFERASE_ACTIVITY_TRANSFERRING_ACYL_GROUPS	GO_TRANSFERASE_ACTIVITY_TRANSFERRING_ACYL_GROUPS		233	0.369979	1.5222	0.0192308	0.129335	0.92	6645	tags=34%, list=19%, signal=42%
GO_TRANSFERASE_ACTIVITY_TRANSFERRING_GLYCOSYL_GROUPS	GO_TRANSFERASE_ACTIVITY_TRANSFERRING_GLYCOSYL_GROUPS		259	0.369943	1.52216	0.0188679	0.128666	0.92	9076	tags=42%, list=26%, signal=56%
GO_MHC_PROTEIN_BINDING	GO_MHC_PROTEIN_BINDING		28	0.589371	1.52086	0.169811	0.129243	0.92	6837	tags=46%, list=20%, signal=58%
GO_ORGANOPHOSPHATE_ESTER_TRANSMEMBRANE_TRANSPORTER_ACTIVITY	GO_ORGANOPHOSPHATE_ESTER_TRANSMEMBRANE_TRANSPORTER_ACTIVITY		23	0.517238	1.52051	0.0566038	0.128934	0.92	6751	tags=43%, list=19%, signal=54%
GO_ATPASE_ACTIVATOR_ACTIVITY	GO_ATPASE_ACTIVATOR_ACTIVITY		17	0.512439	1.51737	0.0465116	0.130171	0.92	3363	tags=47%, list=10%, signal=52%
GO_OXIDOREDUCTASE_ACTIVITY_ACTING_ON_NAD_P_H	GO_OXIDOREDUCTASE_ACTIVITY_ACTING_ON_NAD_P_H		91	0.537285	1.51021	0.130435	0.135013	0.92	8447	tags=59%, list=24%, signal=78%
GO_ENDONUCLEASE_ACTIVITY_ACTIVE_WITH_EITHER_RIBO_OR_DEOXYRIBONUCLEIC_ACIDS_AND_PRODUCING_3_PHOSPHOMONOESTERS	GO_ENDONUCLEASE_ACTIVITY_ACTIVE_WITH_EITHER_RIBO_OR_DEOXYRIBONUCLEIC_ACIDS_AND_PRODUCING_3_PHOSPHOMONOESTERS		17	0.564323	1.50774	0.0697674	0.13597	0.92	3201	tags=41%, list=9%, signal=45%
GO_TRANSCRIPTION_COACTIVATOR_ACTIVITY	GO_TRANSCRIPTION_COACTIVATOR_ACTIVITY		290	0.367722	1.50076	0.0178571	0.140848	0.93	6376	tags=34%, list=18%, signal=41%
GO_TRANSFERASE_ACTIVITY_TRANSFERRING_NITROGENOUS_GROUPS	GO_TRANSFERASE_ACTIVITY_TRANSFERRING_NITROGENOUS_GROUPS		18	0.511448	1.49565	0.0576923	0.145059	0.93	2301	tags=22%, list=7%, signal=24%
GO_RNA_POLYMERASE_II_CORE_PROMOTER_SEQUENCE_SPECIFIC_DNA_BINDING	GO_RNA_POLYMERASE_II_CORE_PROMOTER_SEQUENCE_SPECIFIC_DNA_BINDING		53	0.415692	1.49402	0.0181818	0.145777	0.93	4155	tags=26%, list=12%, signal=30%
GO_PHOSPHATASE_BINDING	GO_PHOSPHATASE_BINDING		159	0.366408	1.49131	0.0701754	0.147519	0.93	5596	tags=29%, list=16%, signal=34%
GO_LOW_DENSITY_LIPOPROTEIN_PARTICLE_RECEPTOR_BINDING	GO_LOW_DENSITY_LIPOPROTEIN_PARTICLE_RECEPTOR_BINDING		17	0.576657	1.48292	0.0740741	0.153506	0.94	3989	tags=41%, list=11%, signal=46%
GO_DRUG_BINDING	GO_DRUG_BINDING		106	0.387541	1.47415	0.0192308	0.160339	0.94	7399	tags=39%, list=21%, signal=49%
GO_AU_RICH_ELEMENT_BINDING	GO_AU_RICH_ELEMENT_BINDING		22	0.521096	1.47324	0.108696	0.159948	0.94	8189	tags=59%, list=23%, signal=77%
GO_OXIDOREDUCTASE_ACTIVITY_ACTING_ON_SINGLE_DONORS_WITH_INCORPORATION_OF_MOLECULAR_OXYGEN	GO_OXIDOREDUCTASE_ACTIVITY_ACTING_ON_SINGLE_DONORS_WITH_INCORPORATION_OF_MOLECULAR_OXYGEN		26	0.426755	1.47088	0.102041	0.160988	0.94	5766	tags=38%, list=16%, signal=46%
GO_GDP_BINDING	GO_GDP_BINDING		48	0.516264	1.47045	0.145833	0.160718	0.94	5767	tags=42%, list=16%, signal=50%
GO_NUCLEOBASE_CONTAINING_COMPOUND_TRANSMEMBRANE_TRANSPORTER_ACTIVITY	GO_NUCLEOBASE_CONTAINING_COMPOUND_TRANSMEMBRANE_TRANSPORTER_ACTIVITY		31	0.463638	1.4702	0.06	0.160096	0.94	7275	tags=39%, list=21%, signal=49%
GO_METHYLATED_HISTONE_BINDING	GO_METHYLATED_HISTONE_BINDING		46	0.442853	1.46537	0.0847458	0.162809	0.96	6166	tags=39%, list=18%, signal=47%
GO_PHOSPHATASE_REGULATOR_ACTIVITY	GO_PHOSPHATASE_REGULATOR_ACTIVITY		83	0.379734	1.46447	0.0217391	0.162296	0.96	9177	tags=43%, list=26%, signal=59%
GO_TRANSFERASE_ACTIVITY_TRANSFERRING_HEXOSYL_GROUPS	GO_TRANSFERASE_ACTIVITY_TRANSFERRING_HEXOSYL_GROUPS		185	0.380974	1.45831	0.04	0.167125	0.96	8620	tags=42%, list=25%, signal=55%
GO_ELECTRON_CARRIER_ACTIVITY	GO_ELECTRON_CARRIER_ACTIVITY		108	0.479581	1.4571	0.16	0.167667	0.96	6685	tags=47%, list=19%, signal=58%
GO_NAD_BINDING	GO_NAD_BINDING		53	0.502817	1.45478	0.108696	0.168832	0.96	8910	tags=60%, list=25%, signal=81%
GO_LYASE_ACTIVITY	GO_LYASE_ACTIVITY		164	0.369228	1.45461	0.0833333	0.168037	0.96	6878	tags=39%, list=20%, signal=48%
GO_HORMONE_ACTIVITY	GO_HORMONE_ACTIVITY		94	0.409786	1.45375	0.0208333	0.16846	0.96	11875	tags=57%, list=34%, signal=87%
GO_OXIDOREDUCTASE_ACTIVITY_ACTING_ON_A_HEME_GROUP_OF_DONORS	GO_OXIDOREDUCTASE_ACTIVITY_ACTING_ON_A_HEME_GROUP_OF_DONORS		24	0.648616	1.44273	0.121951	0.176287	0.96	7575	tags=71%, list=22%, signal=90%
GO_ANDROGEN_RECEPTOR_BINDING	GO_ANDROGEN_RECEPTOR_BINDING		39	0.446115	1.44129	0.0847458	0.17636	0.96	6269	tags=38%, list=18%, signal=47%
GO_CYCLIN_BINDING	GO_CYCLIN_BINDING		19	0.513425	1.43491	0.0816327	0.180596	0.97	6599	tags=42%, list=19%, signal=52%
GO_PROTEIN_SERINE_THREONINE_TYROSINE_KINASE_ACTIVITY	GO_PROTEIN_SERINE_THREONINE_TYROSINE_KINASE_ACTIVITY		39	0.388496	1.43444	0.0851064	0.18059	0.97	3911	tags=23%, list=11%, signal=26%
GO_RNA_POLYMERASE_BINDING	GO_RNA_POLYMERASE_BINDING		32	0.447947	1.43425	0.0588235	0.180057	0.97	6661	tags=44%, list=19%, signal=54%
GO_PROTEIN_SERINE_THREONINE_KINASE_INHIBITOR_ACTIVITY	GO_PROTEIN_SERINE_THREONINE_KINASE_INHIBITOR_ACTIVITY		30	0.477325	1.43405	0.104167	0.179297	0.97	5580	tags=40%, list=16%, signal=48%
GO_RNA_POLYMERASE_CORE_ENZYME_BINDING	GO_RNA_POLYMERASE_CORE_ENZYME_BINDING		19	0.494799	1.43111	0.111111	0.180922	0.97	6348	tags=42%, list=18%, signal=51%
GO_PHOSPHOPROTEIN_BINDING	GO_PHOSPHOPROTEIN_BINDING		59	0.409835	1.42778	0.0612245	0.182857	0.97	6054	tags=34%, list=17%, signal=41%
GO_CORE_PROMOTER_SEQUENCE_SPECIFIC_DNA_BINDING	GO_CORE_PROMOTER_SEQUENCE_SPECIFIC_DNA_BINDING		99	0.356564	1.41847	0.1	0.190682	0.97	6313	tags=33%, list=18%, signal=41%
GO_CHEMOATTRACTANT_ACTIVITY	GO_CHEMOATTRACTANT_ACTIVITY		26	0.459223	1.41777	0.0816327	0.190651	0.97	8228	tags=42%, list=24%, signal=55%
GO_CHEMOKINE_ACTIVITY	GO_CHEMOKINE_ACTIVITY		45	0.490328	1.41115	0.150943	0.195765	0.97	7195	tags=49%, list=21%, signal=61%
GO_CORE_PROMOTER_PROXIMAL_REGION_DNA_BINDING	GO_CORE_PROMOTER_PROXIMAL_REGION_DNA_BINDING		347	0.31389	1.409	0.0833333	0.1971	0.97	7583	tags=31%, list=22%, signal=39%
GO_PHOSPHORIC_ESTER_HYDROLASE_ACTIVITY	GO_PHOSPHORIC_ESTER_HYDROLASE_ACTIVITY		343	0.311478	1.40617	0.0545455	0.198381	0.97	6087	tags=25%, list=17%, signal=30%
GO_CARBOHYDRATE_DERIVATIVE_TRANSPORTER_ACTIVITY	GO_CARBOHYDRATE_DERIVATIVE_TRANSPORTER_ACTIVITY		35	0.446635	1.4026	0.0961538	0.20159	0.98	7275	tags=34%, list=21%, signal=43%
GO_STEROID_HORMONE_RECEPTOR_BINDING	GO_STEROID_HORMONE_RECEPTOR_BINDING		79	0.385417	1.39664	0.0877193	0.206223	0.98	6269	tags=35%, list=18%, signal=43%
GO_CATION_TRANSPORTING_ATPASE_ACTIVITY	GO_CATION_TRANSPORTING_ATPASE_ACTIVITY		58	0.392648	1.39237	0.145833	0.210337	0.98	7934	tags=48%, list=23%, signal=62%
GO_NUCLEOTIDE_TRANSMEMBRANE_TRANSPORTER_ACTIVITY	GO_NUCLEOTIDE_TRANSMEMBRANE_TRANSPORTER_ACTIVITY		19	0.492913	1.39072	0.12766	0.210996	0.98	6751	tags=42%, list=19%, signal=52%
GO_MANNOSYLTRANSFERASE_ACTIVITY	GO_MANNOSYLTRANSFERASE_ACTIVITY		25	0.455374	1.38764	0.1	0.213826	0.98	10118	tags=56%, list=29%, signal=79%
GO_VITAMIN_D_RECEPTOR_BINDING	GO_VITAMIN_D_RECEPTOR_BINDING		17	0.490539	1.38685	0.102041	0.213476	0.98	7956	tags=47%, list=23%, signal=61%
GO_CXCR_CHEMOKINE_RECEPTOR_BINDING	GO_CXCR_CHEMOKINE_RECEPTOR_BINDING		15	0.555287	1.38559	0.0980392	0.213634	0.98	7488	tags=53%, list=21%, signal=68%
GO_MYOSIN_V_BINDING	GO_MYOSIN_V_BINDING		17	0.520974	1.38233	0.212766	0.21572	0.98	3716	tags=35%, list=11%, signal=39%
GO_PEPTIDASE_ACTIVATOR_ACTIVITY	GO_PEPTIDASE_ACTIVATOR_ACTIVITY		36	0.447395	1.37088	0.0555556	0.227177	0.98	3213	tags=31%, list=9%, signal=34%
GO_GTPASE_BINDING	GO_GTPASE_BINDING		283	0.370961	1.37076	0.0701754	0.226224	0.98	6372	tags=32%, list=18%, signal=39%
GO_ORGANIC_ACID_BINDING	GO_ORGANIC_ACID_BINDING		199	0.361604	1.37016	0.0784314	0.225963	0.98	5988	tags=29%, list=17%, signal=34%
GO_MANGANESE_ION_BINDING	GO_MANGANESE_ION_BINDING		44	0.37771	1.36442	0.117647	0.231722	0.98	6962	tags=32%, list=20%, signal=40%
GO_RNA_POLYMERASE_II_CORE_BINDING	GO_RNA_POLYMERASE_II_CORE_BINDING		15	0.4898	1.36082	0.14	0.234629	0.98	6226	tags=40%, list=18%, signal=49%
GO_AMIDE_BINDING	GO_AMIDE_BINDING		255	0.339153	1.3592	0.0727273	0.235225	0.98	7440	tags=34%, list=21%, signal=43%
GO_DYNEIN_BINDING	GO_DYNEIN_BINDING		25	0.431992	1.34513	0.178571	0.250551	1	6815	tags=44%, list=19%, signal=55%
GO_NEUROPEPTIDE_RECEPTOR_BINDING	GO_NEUROPEPTIDE_RECEPTOR_BINDING		25	0.428754	1.34391	0.173077	0.251194	1	11391	tags=52%, list=33%, signal=77%
GO_COPPER_ION_BINDING	GO_COPPER_ION_BINDING		50	0.405055	1.34125	0.18	0.253778	1	7014	tags=40%, list=20%, signal=50%
GO_HYDROLASE_ACTIVITY_ACTING_ON_CARBON_NITROGEN_BUT_NOT_PEPTIDE_BONDS_IN_LINEAR_AMIDES	GO_HYDROLASE_ACTIVITY_ACTING_ON_CARBON_NITROGEN_BUT_NOT_PEPTIDE_BONDS_IN_LINEAR_AMIDES		84	0.350969	1.33789	0.08	0.256825	1	2965	tags=21%, list=8%, signal=23%
GO_PROTEASE_BINDING	GO_PROTEASE_BINDING		99	0.398342	1.33627	0.137255	0.257677	1	7757	tags=37%, list=22%, signal=48%
GO_TRANSFERASE_ACTIVITY_TRANSFERRING_ALKYL_OR_ARYL_OTHER_THAN_METHYL_GROUPS	GO_TRANSFERASE_ACTIVITY_TRANSFERRING_ALKYL_OR_ARYL_OTHER_THAN_METHYL_GROUPS		61	0.426156	1.33565	0.191489	0.257337	1	5357	tags=33%, list=15%, signal=39%
GO_N_METHYLTRANSFERASE_ACTIVITY	GO_N_METHYLTRANSFERASE_ACTIVITY		73	0.332368	1.33465	0.122449	0.257481	1	3751	tags=23%, list=11%, signal=26%
GO_METALLOPEPTIDASE_ACTIVITY	GO_METALLOPEPTIDASE_ACTIVITY		178	0.321273	1.33342	0.156863	0.257583	1	8341	tags=35%, list=24%, signal=46%
GO_WW_DOMAIN_BINDING	GO_WW_DOMAIN_BINDING		30	0.428696	1.33337	0.0980392	0.256505	1	2434	tags=17%, list=7%, signal=18%
GO_FIBROBLAST_GROWTH_FACTOR_BINDING	GO_FIBROBLAST_GROWTH_FACTOR_BINDING		23	0.453384	1.32998	0.153846	0.259299	1	9840	tags=61%, list=28%, signal=85%
GO_PHOSPHATE_TRANSMEMBRANE_TRANSPORTER_ACTIVITY	GO_PHOSPHATE_TRANSMEMBRANE_TRANSPORTER_ACTIVITY		30	0.432435	1.32405	0.137255	0.264311	1	6751	tags=37%, list=19%, signal=45%
GO_FMN_BINDING	GO_FMN_BINDING		15	0.477758	1.31562	0.192308	0.27556	1	9331	tags=47%, list=27%, signal=64%
GO_ENDOPEPTIDASE_ACTIVITY	GO_ENDOPEPTIDASE_ACTIVITY		412	0.30944	1.31451	0.108696	0.275944	1	8595	tags=35%, list=25%, signal=46%
GO_DEAMINASE_ACTIVITY	GO_DEAMINASE_ACTIVITY		32	0.451629	1.31311	0.137255	0.276971	1	6339	tags=38%, list=18%, signal=46%
GO_GALACTOSYLTRANSFERASE_ACTIVITY	GO_GALACTOSYLTRANSFERASE_ACTIVITY		29	0.43668	1.30957	0.166667	0.280562	1	8834	tags=59%, list=25%, signal=78%
GO_COFACTOR_BINDING	GO_COFACTOR_BINDING		251	0.347164	1.30873	0.183673	0.280301	1	5988	tags=32%, list=17%, signal=39%
GO_SUMO_TRANSFERASE_ACTIVITY	GO_SUMO_TRANSFERASE_ACTIVITY		15	0.447639	1.30535	0.163636	0.283751	1	5746	tags=40%, list=16%, signal=48%
GO_RNA_POLYMERASE_II_TRANSCRIPTION_FACTOR_BINDING	GO_RNA_POLYMERASE_II_TRANSCRIPTION_FACTOR_BINDING		103	0.348739	1.30326	0.137931	0.285124	1	4931	tags=25%, list=14%, signal=29%
GO_SNAP_RECEPTOR_ACTIVITY	GO_SNAP_RECEPTOR_ACTIVITY		38	0.429731	1.30174	0.218182	0.286037	1	8076	tags=47%, list=23%, signal=62%
GO_UDP_GALACTOSYLTRANSFERASE_ACTIVITY	GO_UDP_GALACTOSYLTRANSFERASE_ACTIVITY		25	0.452949	1.29612	0.192308	0.291875	1	8834	tags=64%, list=25%, signal=86%
GO_CCR_CHEMOKINE_RECEPTOR_BINDING	GO_CCR_CHEMOKINE_RECEPTOR_BINDING		34	0.494983	1.29392	0.296296	0.293771	1	5849	tags=44%, list=17%, signal=53%
GO_CYSTEINE_TYPE_ENDOPEPTIDASE_ACTIVITY	GO_CYSTEINE_TYPE_ENDOPEPTIDASE_ACTIVITY		81	0.389698	1.29147	0.137255	0.295672	1	7758	tags=42%, list=22%, signal=54%
GO_INTRAMOLECULAR_OXIDOREDUCTASE_ACTIVITY_TRANSPOSING_S_S_BONDS	GO_INTRAMOLECULAR_OXIDOREDUCTASE_ACTIVITY_TRANSPOSING_S_S_BONDS		19	0.515733	1.28669	0.214286	0.301239	1	4073	tags=32%, list=12%, signal=36%
GO_CYSTEINE_TYPE_PEPTIDASE_ACTIVITY	GO_CYSTEINE_TYPE_PEPTIDASE_ACTIVITY		154	0.311438	1.28594	0.15	0.301015	1	6754	tags=32%, list=19%, signal=39%
GO_CHEMOKINE_RECEPTOR_BINDING	GO_CHEMOKINE_RECEPTOR_BINDING		54	0.460694	1.28511	0.22	0.300767	1	7488	tags=46%, list=21%, signal=59%
GO_PEPTIDE_HORMONE_RECEPTOR_BINDING	GO_PEPTIDE_HORMONE_RECEPTOR_BINDING		16	0.496078	1.28496	0.2	0.299592	1	7742	tags=38%, list=22%, signal=48%
GO_PROTEIN_TYROSINE_PHOSPHATASE_ACTIVITY	GO_PROTEIN_TYROSINE_PHOSPHATASE_ACTIVITY		97	0.339373	1.27892	0.140351	0.305434	1	5402	tags=25%, list=15%, signal=29%
GO_MODIFIED_AMINO_ACID_BINDING	GO_MODIFIED_AMINO_ACID_BINDING		64	0.357643	1.27557	0.102041	0.309363	1	4885	tags=28%, list=14%, signal=33%
GO_PHOSPHATASE_INHIBITOR_ACTIVITY	GO_PHOSPHATASE_INHIBITOR_ACTIVITY		35	0.376837	1.27201	0.0638298	0.31297	1	4368	tags=26%, list=12%, signal=29%
GO_CARBON_CARBON_LYASE_ACTIVITY	GO_CARBON_CARBON_LYASE_ACTIVITY		48	0.394632	1.27199	0.181818	0.311806	1	5789	tags=40%, list=17%, signal=47%
GO_RNA_POLYMERASE_II_TRANSCRIPTION_COFACTOR_ACTIVITY	GO_RNA_POLYMERASE_II_TRANSCRIPTION_COFACTOR_ACTIVITY		89	0.339219	1.27085	0.176471	0.31232	1	10143	tags=49%, list=29%, signal=69%
GO_TRANSITION_METAL_ION_TRANSMEMBRANE_TRANSPORTER_ACTIVITY	GO_TRANSITION_METAL_ION_TRANSMEMBRANE_TRANSPORTER_ACTIVITY		39	0.403711	1.26496	0.142857	0.318484	1	11348	tags=54%, list=32%, signal=80%
GO_KINASE_ACTIVATOR_ACTIVITY	GO_KINASE_ACTIVATOR_ACTIVITY		61	0.367016	1.26325	0.160714	0.319589	1	10543	tags=49%, list=30%, signal=70%
GO_CARBOXY_LYASE_ACTIVITY	GO_CARBOXY_LYASE_ACTIVITY		33	0.394472	1.25584	0.23913	0.328101	1	6358	tags=45%, list=18%, signal=56%
GO_VITAMIN_BINDING	GO_VITAMIN_BINDING		75	0.356102	1.25184	0.215686	0.332456	1	5988	tags=29%, list=17%, signal=35%
GO_CYSTEINE_TYPE_ENDOPEPTIDASE_ACTIVITY_INVOLVED_IN_APOPTOTIC_PROCESS	GO_CYSTEINE_TYPE_ENDOPEPTIDASE_ACTIVITY_INVOLVED_IN_APOPTOTIC_PROCESS		15	0.515797	1.24996	0.266667	0.334165	1	6754	tags=53%, list=19%, signal=66%
GO_VOLTAGE_GATED_ANION_CHANNEL_ACTIVITY	GO_VOLTAGE_GATED_ANION_CHANNEL_ACTIVITY		17	0.470451	1.24654	0.210526	0.337874	1	3973	tags=29%, list=11%, signal=33%
GO_COA_HYDROLASE_ACTIVITY	GO_COA_HYDROLASE_ACTIVITY		20	0.44632	1.24316	0.207547	0.340873	1	6511	tags=30%, list=19%, signal=37%
GO_LIPOPROTEIN_PARTICLE_RECEPTOR_BINDING	GO_LIPOPROTEIN_PARTICLE_RECEPTOR_BINDING		22	0.486903	1.24275	0.26	0.339819	1	3989	tags=32%, list=11%, signal=36%
GO_MANNOSE_BINDING	GO_MANNOSE_BINDING		17	0.461132	1.24134	0.230769	0.340384	1	6759	tags=41%, list=19%, signal=51%
GO_ESTROGEN_RECEPTOR_BINDING	GO_ESTROGEN_RECEPTOR_BINDING		38	0.358878	1.24039	0.214286	0.340653	1	9378	tags=53%, list=27%, signal=72%
GO_TRANSCRIPTION_FACTOR_ACTIVITY_RNA_POLYMERASE_II_TRANSCRIPTION_FACTOR_BINDING	GO_TRANSCRIPTION_FACTOR_ACTIVITY_RNA_POLYMERASE_II_TRANSCRIPTION_FACTOR_BINDING		130	0.304709	1.23859	0.15	0.342509	1	5342	tags=26%, list=15%, signal=31%
GO_PROTEIN_SERINE_THREONINE_KINASE_ACTIVATOR_ACTIVITY	GO_PROTEIN_SERINE_THREONINE_KINASE_ACTIVATOR_ACTIVITY		19	0.413221	1.23689	0.230769	0.344172	1	4180	tags=32%, list=12%, signal=36%
GO_DEACETYLASE_ACTIVITY	GO_DEACETYLASE_ACTIVITY		54	0.367287	1.22851	0.215686	0.353868	1	6096	tags=35%, list=17%, signal=43%
GO_DEATH_RECEPTOR_BINDING	GO_DEATH_RECEPTOR_BINDING		16	0.481075	1.21887	0.22807	0.366048	1	8758	tags=50%, list=25%, signal=67%
GO_THYROID_HORMONE_RECEPTOR_BINDING	GO_THYROID_HORMONE_RECEPTOR_BINDING		30	0.383178	1.21865	0.1875	0.364947	1	7956	tags=40%, list=23%, signal=52%
GO_AMIDE_TRANSMEMBRANE_TRANSPORTER_ACTIVITY	GO_AMIDE_TRANSMEMBRANE_TRANSPORTER_ACTIVITY		18	0.436042	1.2182	0.211538	0.364261	1	2030	tags=28%, list=6%, signal=29%
GO_BHLH_TRANSCRIPTION_FACTOR_BINDING	GO_BHLH_TRANSCRIPTION_FACTOR_BINDING		27	0.370649	1.21733	0.259259	0.363988	1	4441	tags=26%, list=13%, signal=30%
GO_PHOSPHATIDYLINOSITOL_4_5_BISPHOSPHATE_BINDING	GO_PHOSPHATIDYLINOSITOL_4_5_BISPHOSPHATE_BINDING		47	0.358781	1.21721	0.259259	0.362985	1	6209	tags=34%, list=18%, signal=41%
GO_OXIDOREDUCTASE_ACTIVITY_ACTING_ON_THE_ALDEHYDE_OR_OXO_GROUP_OF_DONORS	GO_OXIDOREDUCTASE_ACTIVITY_ACTING_ON_THE_ALDEHYDE_OR_OXO_GROUP_OF_DONORS		44	0.381142	1.21487	0.290909	0.364623	1	6137	tags=32%, list=18%, signal=39%
GO_THIOL_DEPENDENT_UBIQUITIN_SPECIFIC_PROTEASE_ACTIVITY	GO_THIOL_DEPENDENT_UBIQUITIN_SPECIFIC_PROTEASE_ACTIVITY		69	0.340553	1.21368	0.22807	0.365304	1	3297	tags=22%, list=9%, signal=24%
GO_METALLOENDOPEPTIDASE_ACTIVITY	GO_METALLOENDOPEPTIDASE_ACTIVITY		106	0.312732	1.21335	0.24	0.364642	1	10654	tags=47%, list=30%, signal=68%
GO_UBIQUITIN_LIKE_PROTEIN_SPECIFIC_PROTEASE_ACTIVITY	GO_UBIQUITIN_LIKE_PROTEIN_SPECIFIC_PROTEASE_ACTIVITY		92	0.328967	1.21287	0.2	0.364123	1	5237	tags=27%, list=15%, signal=32%
GO_LIPOPOLYSACCHARIDE_BINDING	GO_LIPOPOLYSACCHARIDE_BINDING		20	0.433758	1.21191	0.2	0.363684	1	5039	tags=30%, list=14%, signal=35%
GO_CYSTEINE_TYPE_ENDOPEPTIDASE_INHIBITOR_ACTIVITY	GO_CYSTEINE_TYPE_ENDOPEPTIDASE_INHIBITOR_ACTIVITY		49	0.377923	1.20664	0.222222	0.370845	1	7534	tags=33%, list=22%, signal=42%
GO_TRANSCRIPTIONAL_ACTIVATOR_ACTIVITY_RNA_POLYMERASE_II_DISTAL_ENHANCER_SEQUENCE_SPECIFIC_BINDING	GO_TRANSCRIPTIONAL_ACTIVATOR_ACTIVITY_RNA_POLYMERASE_II_DISTAL_ENHANCER_SEQUENCE_SPECIFIC_BINDING		24	0.423453	1.20579	0.272727	0.370948	1	5395	tags=38%, list=15%, signal=44%
GO_DICARBOXYLIC_ACID_TRANSMEMBRANE_TRANSPORTER_ACTIVITY	GO_DICARBOXYLIC_ACID_TRANSMEMBRANE_TRANSPORTER_ACTIVITY		33	0.349651	1.20258	0.166667	0.374016	1	5634	tags=30%, list=16%, signal=36%
GO_GLUCURONOSYLTRANSFERASE_ACTIVITY	GO_GLUCURONOSYLTRANSFERASE_ACTIVITY		29	0.39458	1.20213	0.22807	0.373131	1	10359	tags=52%, list=30%, signal=73%
GO_CALCIUM_DEPENDENT_PHOSPHOLIPID_BINDING	GO_CALCIUM_DEPENDENT_PHOSPHOLIPID_BINDING		54	0.346964	1.20136	0.212766	0.373029	1	10748	tags=46%, list=31%, signal=67%
GO_PHOSPHOTRANSFERASE_ACTIVITY_PHOSPHATE_GROUP_AS_ACCEPTOR	GO_PHOSPHOTRANSFERASE_ACTIVITY_PHOSPHATE_GROUP_AS_ACCEPTOR		38	0.3544	1.19999	0.285714	0.373095	1	7872	tags=37%, list=23%, signal=47%
GO_RHO_GTPASE_BINDING	GO_RHO_GTPASE_BINDING		76	0.361575	1.19646	0.226415	0.377421	1	4512	tags=26%, list=13%, signal=30%
GO_UDP_GLYCOSYLTRANSFERASE_ACTIVITY	GO_UDP_GLYCOSYLTRANSFERASE_ACTIVITY		126	0.314906	1.1959	0.269231	0.376788	1	8940	tags=40%, list=26%, signal=53%
GO_PHOSPHOLIPASE_BINDING	GO_PHOSPHOLIPASE_BINDING		19	0.409032	1.18976	0.313725	0.385008	1	4648	tags=32%, list=13%, signal=36%
GO_RETINOIC_ACID_RECEPTOR_BINDING	GO_RETINOIC_ACID_RECEPTOR_BINDING		28	0.402446	1.18743	0.333333	0.387523	1	8348	tags=46%, list=24%, signal=61%
GO_RAC_GTPASE_BINDING	GO_RAC_GTPASE_BINDING		38	0.382347	1.18578	0.262295	0.388345	1	4512	tags=32%, list=13%, signal=36%
GO_ACTIN_MONOMER_BINDING	GO_ACTIN_MONOMER_BINDING		25	0.385556	1.17979	0.203704	0.395003	1	4671	tags=28%, list=13%, signal=32%
GO_LIGASE_ACTIVITY_FORMING_CARBON_SULFUR_BONDS	GO_LIGASE_ACTIVITY_FORMING_CARBON_SULFUR_BONDS		39	0.336284	1.17978	0.215686	0.393711	1	5880	tags=36%, list=17%, signal=43%
GO_ALCOHOL_DEHYDROGENASE_NADP_ACTIVITY	GO_ALCOHOL_DEHYDROGENASE_NADP_ACTIVITY		15	0.472995	1.17963	0.254545	0.39256	1	9842	tags=53%, list=28%, signal=74%
GO_G_PROTEIN_ALPHA_SUBUNIT_BINDING	GO_G_PROTEIN_ALPHA_SUBUNIT_BINDING		22	0.385876	1.17526	0.254545	0.397221	1	10370	tags=45%, list=30%, signal=65%
GO_FERROUS_IRON_BINDING	GO_FERROUS_IRON_BINDING		22	0.414656	1.17436	0.340426	0.397051	1	8342	tags=45%, list=24%, signal=60%
GO_L_AMINO_ACID_TRANSMEMBRANE_TRANSPORTER_ACTIVITY	GO_L_AMINO_ACID_TRANSMEMBRANE_TRANSPORTER_ACTIVITY		52	0.327144	1.17086	0.254902	0.400488	1	8853	tags=38%, list=25%, signal=51%
GO_COENZYME_BINDING	GO_COENZYME_BINDING		175	0.316203	1.16822	0.244898	0.402448	1	5935	tags=31%, list=17%, signal=38%
GO_AMINO_ACID_TRANSMEMBRANE_TRANSPORTER_ACTIVITY	GO_AMINO_ACID_TRANSMEMBRANE_TRANSPORTER_ACTIVITY		76	0.312724	1.16821	0.25	0.40112	1	5838	tags=28%, list=17%, signal=33%
GO_LIGAND_DEPENDENT_NUCLEAR_RECEPTOR_BINDING	GO_LIGAND_DEPENDENT_NUCLEAR_RECEPTOR_BINDING		23	0.370125	1.16792	0.26087	0.400336	1	7678	tags=43%, list=22%, signal=56%
GO_NEUTRAL_AMINO_ACID_TRANSMEMBRANE_TRANSPORTER_ACTIVITY	GO_NEUTRAL_AMINO_ACID_TRANSMEMBRANE_TRANSPORTER_ACTIVITY		30	0.366539	1.16217	0.307692	0.406471	1	4664	tags=27%, list=13%, signal=31%
GO_GLUTATHIONE_PEROXIDASE_ACTIVITY	GO_GLUTATHIONE_PEROXIDASE_ACTIVITY		15	0.563259	1.15802	0.377778	0.410571	1	8739	tags=60%, list=25%, signal=80%
GO_AMINOPEPTIDASE_ACTIVITY	GO_AMINOPEPTIDASE_ACTIVITY		40	0.334386	1.15758	0.27451	0.409682	1	3676	tags=25%, list=11%, signal=28%
GO_OXIDOREDUCTASE_ACTIVITY_ACTING_ON_THE_ALDEHYDE_OR_OXO_GROUP_OF_DONORS_NAD_OR_NADP_AS_ACCEPTOR	GO_OXIDOREDUCTASE_ACTIVITY_ACTING_ON_THE_ALDEHYDE_OR_OXO_GROUP_OF_DONORS_NAD_OR_NADP_AS_ACCEPTOR		34	0.38842	1.15275	0.326923	0.415291	1	6137	tags=35%, list=18%, signal=43%
GO_PHOSPHATIDYLSERINE_BINDING	GO_PHOSPHATIDYLSERINE_BINDING		33	0.348625	1.15235	0.245902	0.414716	1	4567	tags=30%, list=13%, signal=35%
GO_LYSINE_ACETYLATED_HISTONE_BINDING	GO_LYSINE_ACETYLATED_HISTONE_BINDING		16	0.461904	1.15176	0.382979	0.414101	1	7678	tags=50%, list=22%, signal=64%
GO_OXIDOREDUCTASE_ACTIVITY_ACTING_ON_THE_CH_OH_GROUP_OF_DONORS_NAD_OR_NADP_AS_ACCEPTOR	GO_OXIDOREDUCTASE_ACTIVITY_ACTING_ON_THE_CH_OH_GROUP_OF_DONORS_NAD_OR_NADP_AS_ACCEPTOR		109	0.341277	1.14442	0.333333	0.423078	1	8051	tags=39%, list=23%, signal=50%
GO_PRENYLTRANSFERASE_ACTIVITY	GO_PRENYLTRANSFERASE_ACTIVITY		15	0.430886	1.14366	0.333333	0.422755	1	2970	tags=27%, list=8%, signal=29%
GO_BINDING_BRIDGING	GO_BINDING_BRIDGING		172	0.299516	1.14034	0.377358	0.426774	1	8011	tags=36%, list=23%, signal=47%
GO_NEUROPEPTIDE_BINDING	GO_NEUROPEPTIDE_BINDING		19	0.401067	1.13985	0.285714	0.426355	1	6824	tags=26%, list=20%, signal=33%
GO_UBIQUITIN_LIKE_PROTEIN_CONJUGATING_ENZYME_BINDING	GO_UBIQUITIN_LIKE_PROTEIN_CONJUGATING_ENZYME_BINDING		33	0.348964	1.13724	0.245283	0.429337	1	5033	tags=30%, list=14%, signal=35%
GO_ATPASE_COUPLED_ION_TRANSMEMBRANE_TRANSPORTER_ACTIVITY	GO_ATPASE_COUPLED_ION_TRANSMEMBRANE_TRANSPORTER_ACTIVITY		70	0.32511	1.13187	0.288889	0.43613	1	7934	tags=44%, list=23%, signal=57%
GO_EPHRIN_RECEPTOR_BINDING	GO_EPHRIN_RECEPTOR_BINDING		24	0.384155	1.12913	0.339623	0.438817	1	10133	tags=46%, list=29%, signal=64%
GO_SCAFFOLD_PROTEIN_BINDING	GO_SCAFFOLD_PROTEIN_BINDING		45	0.341633	1.12909	0.207547	0.437437	1	6375	tags=36%, list=18%, signal=43%
GO_G_PROTEIN_COUPLED_RECEPTOR_BINDING	GO_G_PROTEIN_COUPLED_RECEPTOR_BINDING		238	0.299929	1.12534	0.294118	0.441456	1	7520	tags=31%, list=22%, signal=39%
GO_TRANSCRIPTIONAL_REPRESSOR_ACTIVITY_RNA_POLYMERASE_II_TRANSCRIPTION_REGULATORY_REGION_SEQUENCE_SPECIFIC_BINDING	GO_TRANSCRIPTIONAL_REPRESSOR_ACTIVITY_RNA_POLYMERASE_II_TRANSCRIPTION_REGULATORY_REGION_SEQUENCE_SPECIFIC_BINDING		159	0.267549	1.1245	0.240741	0.4412	1	8290	tags=35%, list=24%, signal=45%
GO_PHOSPHATIDYLINOSITOL_BISPHOSPHATE_BINDING	GO_PHOSPHATIDYLINOSITOL_BISPHOSPHATE_BINDING		68	0.333291	1.12313	0.264151	0.440917	1	6269	tags=29%, list=18%, signal=36%
GO_LYSINE_N_METHYLTRANSFERASE_ACTIVITY	GO_LYSINE_N_METHYLTRANSFERASE_ACTIVITY		43	0.309769	1.11158	0.307692	0.4564	1	3751	tags=23%, list=11%, signal=26%
GO_ION_CHANNEL_BINDING	GO_ION_CHANNEL_BINDING		106	0.288701	1.11039	0.259259	0.457187	1	6285	tags=34%, list=18%, signal=41%
GO_TRANSFERASE_ACTIVITY_TRANSFERRING_SULFUR_CONTAINING_GROUPS	GO_TRANSFERASE_ACTIVITY_TRANSFERRING_SULFUR_CONTAINING_GROUPS		64	0.300553	1.11038	0.293103	0.455802	1	5950	tags=25%, list=17%, signal=30%
GO_THIOLESTER_HYDROLASE_ACTIVITY	GO_THIOLESTER_HYDROLASE_ACTIVITY		32	0.374927	1.1043	0.388889	0.464175	1	10514	tags=44%, list=30%, signal=63%
GO_KINASE_INHIBITOR_ACTIVITY	GO_KINASE_INHIBITOR_ACTIVITY		84	0.282384	1.10072	0.326087	0.468089	1	4758	tags=20%, list=14%, signal=23%
GO_OXIDOREDUCTASE_ACTIVITY_ACTING_ON_THE_CH_NH2_GROUP_OF_DONORS	GO_OXIDOREDUCTASE_ACTIVITY_ACTING_ON_THE_CH_NH2_GROUP_OF_DONORS		18	0.401326	1.09807	0.375	0.470825	1	5125	tags=39%, list=15%, signal=46%
GO_ORGANIC_ACID_TRANSMEMBRANE_TRANSPORTER_ACTIVITY	GO_ORGANIC_ACID_TRANSMEMBRANE_TRANSPORTER_ACTIVITY		136	0.25858	1.0956	0.354167	0.472962	1	5838	tags=24%, list=17%, signal=29%
GO_NUCLEOSIDE_DIPHOSPHATE_KINASE_ACTIVITY	GO_NUCLEOSIDE_DIPHOSPHATE_KINASE_ACTIVITY		16	0.407303	1.09386	0.4	0.47345	1	7872	tags=56%, list=23%, signal=73%
GO_CYTOKINE_ACTIVITY	GO_CYTOKINE_ACTIVITY		189	0.307066	1.0893	0.416667	0.478816	1	8023	tags=35%, list=23%, signal=45%
GO_OXIDOREDUCTASE_ACTIVITY_ACTING_ON_THE_CH_CH_GROUP_OF_DONORS_NAD_OR_NADP_AS_ACCEPTOR	GO_OXIDOREDUCTASE_ACTIVITY_ACTING_ON_THE_CH_CH_GROUP_OF_DONORS_NAD_OR_NADP_AS_ACCEPTOR		24	0.401721	1.07998	0.295455	0.491903	1	6137	tags=29%, list=18%, signal=35%
GO_TRANSCRIPTION_FACTOR_ACTIVITY_RNA_POLYMERASE_II_CORE_PROMOTER_PROXIMAL_REGION_SEQUENCE_SPECIFIC_BINDING	GO_TRANSCRIPTION_FACTOR_ACTIVITY_RNA_POLYMERASE_II_CORE_PROMOTER_PROXIMAL_REGION_SEQUENCE_SPECIFIC_BINDING		314	0.250945	1.07847	0.290909	0.492358	1	8398	tags=31%, list=24%, signal=41%
GO_BETA_1_3_GALACTOSYLTRANSFERASE_ACTIVITY	GO_BETA_1_3_GALACTOSYLTRANSFERASE_ACTIVITY		15	0.413317	1.07843	0.36	0.490931	1	8520	tags=47%, list=24%, signal=62%
GO_OXIDOREDUCTASE_ACTIVITY_ACTING_ON_CH_OH_GROUP_OF_DONORS	GO_OXIDOREDUCTASE_ACTIVITY_ACTING_ON_CH_OH_GROUP_OF_DONORS		130	0.31041	1.07443	0.346154	0.496582	1	6775	tags=32%, list=19%, signal=39%
GO_SNARE_BINDING	GO_SNARE_BINDING		122	0.287331	1.07324	0.326531	0.496769	1	10052	tags=41%, list=29%, signal=57%
GO_PYRIDOXAL_PHOSPHATE_BINDING	GO_PYRIDOXAL_PHOSPHATE_BINDING		44	0.308335	1.07209	0.36	0.497038	1	6395	tags=30%, list=18%, signal=36%
GO_ENZYME_INHIBITOR_ACTIVITY	GO_ENZYME_INHIBITOR_ACTIVITY		351	0.269	1.07121	0.333333	0.497088	1	8595	tags=32%, list=25%, signal=42%
GO_CYSTEINE_TYPE_ENDOPEPTIDASE_INHIBITOR_ACTIVITY_INVOLVED_IN_APOPTOTIC_PROCESS	GO_CYSTEINE_TYPE_ENDOPEPTIDASE_INHIBITOR_ACTIVITY_INVOLVED_IN_APOPTOTIC_PROCESS		21	0.355034	1.06914	0.428571	0.498592	1	7014	tags=29%, list=20%, signal=36%
GO_STEROID_DEHYDROGENASE_ACTIVITY	GO_STEROID_DEHYDROGENASE_ACTIVITY		26	0.379242	1.06462	0.403846	0.505475	1	6775	tags=38%, list=19%, signal=48%
GO_ZINC_ION_TRANSMEMBRANE_TRANSPORTER_ACTIVITY	GO_ZINC_ION_TRANSMEMBRANE_TRANSPORTER_ACTIVITY		23	0.371647	1.05876	0.404255	0.514207	1	8844	tags=39%, list=25%, signal=52%
GO_ACETYLGLUCOSAMINYLTRANSFERASE_ACTIVITY	GO_ACETYLGLUCOSAMINYLTRANSFERASE_ACTIVITY		45	0.311027	1.0553	0.34	0.518349	1	8520	tags=38%, list=24%, signal=50%
GO_TRANSCRIPTIONAL_ACTIVATOR_ACTIVITY_RNA_POLYMERASE_II_TRANSCRIPTION_REGULATORY_REGION_SEQUENCE_SPECIFIC_BINDING	GO_TRANSCRIPTIONAL_ACTIVATOR_ACTIVITY_RNA_POLYMERASE_II_TRANSCRIPTION_REGULATORY_REGION_SEQUENCE_SPECIFIC_BINDING		299	0.248487	1.05501	0.358491	0.517243	1	9651	tags=37%, list=28%, signal=51%
GO_ENZYME_ACTIVATOR_ACTIVITY	GO_ENZYME_ACTIVATOR_ACTIVITY		446	0.256314	1.05283	0.438597	0.519561	1	3416	tags=16%, list=10%, signal=17%
GO_SH2_DOMAIN_BINDING	GO_SH2_DOMAIN_BINDING		28	0.359893	1.04711	0.352941	0.52842	1	11614	tags=54%, list=33%, signal=80%
GO_HYDROLASE_ACTIVITY_ACTING_ON_GLYCOSYL_BONDS	GO_HYDROLASE_ACTIVITY_ACTING_ON_GLYCOSYL_BONDS		111	0.277107	1.04248	0.339623	0.534882	1	6096	tags=24%, list=17%, signal=29%
GO_SULFURIC_ESTER_HYDROLASE_ACTIVITY	GO_SULFURIC_ESTER_HYDROLASE_ACTIVITY		17	0.397527	1.04201	0.396552	0.533923	1	8101	tags=41%, list=23%, signal=54%
GO_SUGAR_TRANSMEMBRANE_TRANSPORTER_ACTIVITY	GO_SUGAR_TRANSMEMBRANE_TRANSPORTER_ACTIVITY		32	0.313932	1.04137	0.377358	0.533429	1	6969	tags=34%, list=20%, signal=43%
GO_LYSOPHOSPHOLIPID_ACYLTRANSFERASE_ACTIVITY	GO_LYSOPHOSPHOLIPID_ACYLTRANSFERASE_ACTIVITY		17	0.368751	1.03694	0.423077	0.539793	1	9766	tags=47%, list=28%, signal=65%
GO_CYTOKINE_RECEPTOR_BINDING	GO_CYTOKINE_RECEPTOR_BINDING		240	0.274656	1.0333	0.42	0.544267	1	7584	tags=32%, list=22%, signal=41%
GO_GLYCOLIPID_BINDING	GO_GLYCOLIPID_BINDING		19	0.350369	1.02968	0.38	0.547925	1	9191	tags=47%, list=26%, signal=64%
GO_NUCLEOTIDE_KINASE_ACTIVITY	GO_NUCLEOTIDE_KINASE_ACTIVITY		24	0.328797	1.02847	0.490566	0.548021	1	7872	tags=33%, list=23%, signal=43%
GO_RETINOIC_ACID_BINDING	GO_RETINOIC_ACID_BINDING		22	0.382075	1.02191	0.442308	0.558256	1	9972	tags=41%, list=29%, signal=57%
GO_RECEPTOR_SIGNALING_PROTEIN_SERINE_THREONINE_KINASE_ACTIVITY	GO_RECEPTOR_SIGNALING_PROTEIN_SERINE_THREONINE_KINASE_ACTIVITY		85	0.279281	1.02114	0.482143	0.558116	1	8815	tags=35%, list=25%, signal=47%
GO_COFACTOR_TRANSPORTER_ACTIVITY	GO_COFACTOR_TRANSPORTER_ACTIVITY		21	0.331292	1.02081	0.45283	0.557173	1	7851	tags=43%, list=22%, signal=55%
GO_TRANSCRIPTION_COFACTOR_BINDING	GO_TRANSCRIPTION_COFACTOR_BINDING		24	0.310467	1.02034	0.461538	0.556365	1	5488	tags=29%, list=16%, signal=35%
GO_TUMOR_NECROSIS_FACTOR_RECEPTOR_SUPERFAMILY_BINDING	GO_TUMOR_NECROSIS_FACTOR_RECEPTOR_SUPERFAMILY_BINDING		45	0.347375	1.01199	0.428571	0.568869	1	6070	tags=31%, list=17%, signal=38%
GO_MONOSACCHARIDE_TRANSMEMBRANE_TRANSPORTER_ACTIVITY	GO_MONOSACCHARIDE_TRANSMEMBRANE_TRANSPORTER_ACTIVITY		20	0.344065	1.01016	0.466667	0.570326	1	6969	tags=40%, list=20%, signal=50%
GO_TRANSCRIPTIONAL_REPRESSOR_ACTIVITY_RNA_POLYMERASE_II_CORE_PROMOTER_PROXIMAL_REGION_SEQUENCE_SPECIFIC_BINDING	GO_TRANSCRIPTIONAL_REPRESSOR_ACTIVITY_RNA_POLYMERASE_II_CORE_PROMOTER_PROXIMAL_REGION_SEQUENCE_SPECIFIC_BINDING		101	0.251898	1.00996	0.446429	0.569251	1	8290	tags=32%, list=24%, signal=41%
GO_NUCLEOSIDE_TRIPHOSPHATASE_REGULATOR_ACTIVITY	GO_NUCLEOSIDE_TRIPHOSPHATASE_REGULATOR_ACTIVITY		316	0.256933	1.00459	0.490566	0.577047	1	3438	tags=16%, list=10%, signal=18%
GO_EPIDERMAL_GROWTH_FACTOR_RECEPTOR_BINDING	GO_EPIDERMAL_GROWTH_FACTOR_RECEPTOR_BINDING		30	0.319224	1.00292	0.479167	0.577928	1	3723	tags=27%, list=11%, signal=30%
GO_ACTIN_BINDING	GO_ACTIN_BINDING		378	0.268009	0.997795	0.471698	0.585395	1	6151	tags=24%, list=18%, signal=29%
GO_SEROTONIN_RECEPTOR_ACTIVITY	GO_SEROTONIN_RECEPTOR_ACTIVITY		15	0.333167	0.990231	0.42	0.596487	1	10480	tags=47%, list=30%, signal=67%
GO_CLATHRIN_BINDING	GO_CLATHRIN_BINDING		62	0.289023	0.988485	0.509434	0.59768	1	10268	tags=47%, list=29%, signal=66%
GO_RNA_POLYMERASE_II_TRANSCRIPTION_COREPRESSOR_ACTIVITY	GO_RNA_POLYMERASE_II_TRANSCRIPTION_COREPRESSOR_ACTIVITY		25	0.299673	0.985081	0.340909	0.601854	1	2676	tags=20%, list=8%, signal=22%
GO_TRANSCRIPTIONAL_ACTIVATOR_ACTIVITY_RNA_POLYMERASE_II_CORE_PROMOTER_PROXIMAL_REGION_SEQUENCE_SPECIFIC_BINDING	GO_TRANSCRIPTIONAL_ACTIVATOR_ACTIVITY_RNA_POLYMERASE_II_CORE_PROMOTER_PROXIMAL_REGION_SEQUENCE_SPECIFIC_BINDING		215	0.236341	0.979567	0.396226	0.611323	1	9529	tags=36%, list=27%, signal=49%
GO_TUMOR_NECROSIS_FACTOR_RECEPTOR_BINDING	GO_TUMOR_NECROSIS_FACTOR_RECEPTOR_BINDING		30	0.332528	0.978552	0.403846	0.611957	1	6854	tags=37%, list=20%, signal=46%
GO_NEUROPILIN_BINDING	GO_NEUROPILIN_BINDING		15	0.375785	0.977414	0.481482	0.612032	1	9949	tags=53%, list=28%, signal=75%
GO_PROTEIN_PHOSPHATASE_1_BINDING	GO_PROTEIN_PHOSPHATASE_1_BINDING		19	0.337117	0.976664	0.519231	0.611563	1	5581	tags=32%, list=16%, signal=38%
GO_GTP_RHO_BINDING	GO_GTP_RHO_BINDING		16	0.380876	0.976551	0.541667	0.610201	1	3403	tags=25%, list=10%, signal=28%
GO_NAD_ADP_RIBOSYLTRANSFERASE_ACTIVITY	GO_NAD_ADP_RIBOSYLTRANSFERASE_ACTIVITY		26	0.29945	0.976403	0.490196	0.608868	1	3034	tags=19%, list=9%, signal=21%
GO_DEMETHYLASE_ACTIVITY	GO_DEMETHYLASE_ACTIVITY		32	0.324858	0.975395	0.529412	0.609633	1	4394	tags=25%, list=13%, signal=29%
GO_ACTIN_FILAMENT_BINDING	GO_ACTIN_FILAMENT_BINDING		115	0.292848	0.970633	0.519231	0.616173	1	3945	tags=20%, list=11%, signal=22%
GO_DOPAMINE_RECEPTOR_BINDING	GO_DOPAMINE_RECEPTOR_BINDING		16	0.388453	0.970487	0.578947	0.615013	1	3493	tags=31%, list=10%, signal=35%
GO_ANTIOXIDANT_ACTIVITY	GO_ANTIOXIDANT_ACTIVITY		64	0.314823	0.970358	0.510204	0.613686	1	9296	tags=44%, list=27%, signal=59%
GO_INSULIN_LIKE_GROWTH_FACTOR_BINDING	GO_INSULIN_LIKE_GROWTH_FACTOR_BINDING		25	0.339142	0.968748	0.48	0.614859	1	8871	tags=40%, list=25%, signal=54%
GO_SH3_DOMAIN_BINDING	GO_SH3_DOMAIN_BINDING		114	0.261767	0.968032	0.517241	0.614433	1	9085	tags=34%, list=26%, signal=46%
GO_DEATH_RECEPTOR_ACTIVITY	GO_DEATH_RECEPTOR_ACTIVITY		23	0.346677	0.964978	0.5	0.618261	1	7608	tags=35%, list=22%, signal=44%
GO_OXIDOREDUCTASE_ACTIVITY_ACTING_ON_PAIRED_DONORS_WITH_INCORPORATION_OR_REDUCTION_OF_MOLECULAR_OXYGEN	GO_OXIDOREDUCTASE_ACTIVITY_ACTING_ON_PAIRED_DONORS_WITH_INCORPORATION_OR_REDUCTION_OF_MOLECULAR_OXYGEN		145	0.223306	0.958636	0.588235	0.627446	1	8596	tags=31%, list=25%, signal=41%
GO_INSULIN_LIKE_GROWTH_FACTOR_RECEPTOR_BINDING	GO_INSULIN_LIKE_GROWTH_FACTOR_RECEPTOR_BINDING		15	0.323166	0.957999	0.555556	0.627003	1	11359	tags=67%, list=32%, signal=99%
GO_ATPASE_ACTIVITY_COUPLED_TO_TRANSMEMBRANE_MOVEMENT_OF_IONS_PHOSPHORYLATIVE_MECHANISM	GO_ATPASE_ACTIVITY_COUPLED_TO_TRANSMEMBRANE_MOVEMENT_OF_IONS_PHOSPHORYLATIVE_MECHANISM		32	0.28337	0.956341	0.531915	0.628069	1	5727	tags=31%, list=16%, signal=37%
GO_PEPTIDASE_REGULATOR_ACTIVITY	GO_PEPTIDASE_REGULATOR_ACTIVITY		199	0.247537	0.955271	0.553191	0.628065	1	9983	tags=38%, list=29%, signal=53%
GO_TRANSFERASE_ACTIVITY_TRANSFERRING_AMINO_ACYL_GROUPS	GO_TRANSFERASE_ACTIVITY_TRANSFERRING_AMINO_ACYL_GROUPS		24	0.323783	0.953764	0.462963	0.629196	1	3738	tags=29%, list=11%, signal=33%
GO_PHOSPHATIDYLINOSITOL_PHOSPHATE_BINDING	GO_PHOSPHATIDYLINOSITOL_PHOSPHATE_BINDING		111	0.266163	0.953069	0.574074	0.629217	1	6269	tags=24%, list=18%, signal=30%
GO_OXIDOREDUCTASE_ACTIVITY_OXIDIZING_METAL_IONS	GO_OXIDOREDUCTASE_ACTIVITY_OXIDIZING_METAL_IONS		17	0.347215	0.951437	0.527273	0.630981	1	7575	tags=47%, list=22%, signal=60%
GO_IRON_ION_BINDING	GO_IRON_ION_BINDING		149	0.225369	0.949003	0.490196	0.634504	1	5844	tags=21%, list=17%, signal=26%
GO_ORGANIC_ANION_TRANSMEMBRANE_TRANSPORTER_ACTIVITY	GO_ORGANIC_ANION_TRANSMEMBRANE_TRANSPORTER_ACTIVITY		170	0.217151	0.943656	0.58	0.642553	1	5978	tags=22%, list=17%, signal=26%
GO_S_ACYLTRANSFERASE_ACTIVITY	GO_S_ACYLTRANSFERASE_ACTIVITY		29	0.281474	0.939325	0.641509	0.648309	1	6645	tags=34%, list=19%, signal=43%
GO_ALPHA_TUBULIN_BINDING	GO_ALPHA_TUBULIN_BINDING		26	0.294556	0.936197	0.574074	0.651902	1	4930	tags=23%, list=14%, signal=27%
GO_VITAMIN_TRANSPORTER_ACTIVITY	GO_VITAMIN_TRANSPORTER_ACTIVITY		20	0.332719	0.930362	0.55102	0.660668	1	6125	tags=30%, list=18%, signal=36%
GO_MYOSIN_BINDING	GO_MYOSIN_BINDING		58	0.271421	0.929744	0.596154	0.660016	1	6932	tags=26%, list=20%, signal=32%
GO_SPECTRIN_BINDING	GO_SPECTRIN_BINDING		25	0.323546	0.928801	0.589286	0.660204	1	6763	tags=32%, list=19%, signal=40%
GO_ANION_TRANSMEMBRANE_TRANSPORTER_ACTIVITY	GO_ANION_TRANSMEMBRANE_TRANSPORTER_ACTIVITY		281	0.216268	0.928064	0.625	0.660231	1	8952	tags=30%, list=26%, signal=40%
GO_CARBOHYDRATE_BINDING	GO_CARBOHYDRATE_BINDING		257	0.246192	0.920145	0.54717	0.672221	1	9414	tags=37%, list=27%, signal=50%
GO_CATION_SUGAR_SYMPORTER_ACTIVITY	GO_CATION_SUGAR_SYMPORTER_ACTIVITY		15	0.321497	0.918456	0.611111	0.673243	1	4317	tags=20%, list=12%, signal=23%
GO_GABA_RECEPTOR_ACTIVITY	GO_GABA_RECEPTOR_ACTIVITY		21	0.328778	0.916112	0.545455	0.675674	1	8495	tags=29%, list=24%, signal=38%
GO_HYDRO_LYASE_ACTIVITY	GO_HYDRO_LYASE_ACTIVITY		44	0.269276	0.915679	0.5	0.674718	1	6855	tags=32%, list=20%, signal=40%
GO_CELL_ADHESION_MOLECULE_BINDING	GO_CELL_ADHESION_MOLECULE_BINDING		176	0.259734	0.910436	0.5	0.682045	1	11207	tags=50%, list=32%, signal=73%
GO_SH3_SH2_ADAPTOR_ACTIVITY	GO_SH3_SH2_ADAPTOR_ACTIVITY		52	0.28439	0.901523	0.583333	0.695619	1	6183	tags=31%, list=18%, signal=37%
GO_PROTEIN_PHOSPHORYLATED_AMINO_ACID_BINDING	GO_PROTEIN_PHOSPHORYLATED_AMINO_ACID_BINDING		24	0.31347	0.897371	0.608696	0.700598	1	4818	tags=25%, list=14%, signal=29%
GO_EXTRACELLULAR_MATRIX_BINDING	GO_EXTRACELLULAR_MATRIX_BINDING		48	0.298839	0.893835	0.518518	0.704254	1	7901	tags=35%, list=23%, signal=46%
GO_GROWTH_FACTOR_ACTIVITY	GO_GROWTH_FACTOR_ACTIVITY		149	0.228996	0.893503	0.604651	0.702739	1	12188	tags=49%, list=35%, signal=75%
GO_METALLOEXOPEPTIDASE_ACTIVITY	GO_METALLOEXOPEPTIDASE_ACTIVITY		50	0.245233	0.887828	0.568627	0.711644	1	4417	tags=20%, list=13%, signal=23%
GO_G_PROTEIN_BETA_GAMMA_SUBUNIT_COMPLEX_BINDING	GO_G_PROTEIN_BETA_GAMMA_SUBUNIT_COMPLEX_BINDING		19	0.31123	0.884218	0.661017	0.71584	1	10091	tags=47%, list=29%, signal=67%
GO_OXIDOREDUCTASE_ACTIVITY_ACTING_ON_PEROXIDE_AS_ACCEPTOR	GO_OXIDOREDUCTASE_ACTIVITY_ACTING_ON_PEROXIDE_AS_ACCEPTOR		39	0.314679	0.875709	0.612245	0.730879	1	9265	tags=46%, list=26%, signal=63%
GO_SOLUTE_SODIUM_SYMPORTER_ACTIVITY	GO_SOLUTE_SODIUM_SYMPORTER_ACTIVITY		51	0.233366	0.873471	0.641509	0.733651	1	4664	tags=20%, list=13%, signal=23%
GO_RECEPTOR_SIGNALING_PROTEIN_ACTIVITY	GO_RECEPTOR_SIGNALING_PROTEIN_ACTIVITY		165	0.218978	0.87177	0.603774	0.735066	1	10395	tags=37%, list=30%, signal=52%
GO_CALCIUM_DEPENDENT_PROTEIN_BINDING	GO_CALCIUM_DEPENDENT_PROTEIN_BINDING		56	0.2665	0.868829	0.607843	0.737796	1	7564	tags=34%, list=22%, signal=43%
GO_CYSTEINE_TYPE_ENDOPEPTIDASE_REGULATOR_ACTIVITY_INVOLVED_IN_APOPTOTIC_PROCESS	GO_CYSTEINE_TYPE_ENDOPEPTIDASE_REGULATOR_ACTIVITY_INVOLVED_IN_APOPTOTIC_PROCESS		38	0.27629	0.8687	0.583333	0.736225	1	9248	tags=42%, list=26%, signal=57%
GO_OXIDOREDUCTASE_ACTIVITY_ACTING_ON_THE_CH_CH_GROUP_OF_DONORS	GO_OXIDOREDUCTASE_ACTIVITY_ACTING_ON_THE_CH_CH_GROUP_OF_DONORS		55	0.276216	0.866632	0.568182	0.738485	1	6137	tags=29%, list=18%, signal=35%
GO_MONOVALENT_INORGANIC_CATION_TRANSMEMBRANE_TRANSPORTER_ACTIVITY	GO_MONOVALENT_INORGANIC_CATION_TRANSMEMBRANE_TRANSPORTER_ACTIVITY		344	0.196591	0.861865	0.8	0.745876	1	8989	tags=31%, list=26%, signal=42%
GO_PHOSPHATIDYLINOSITOL_3_5_BISPHOSPHATE_BINDING	GO_PHOSPHATIDYLINOSITOL_3_5_BISPHOSPHATE_BINDING		19	0.311687	0.858862	0.692308	0.749352	1	6269	tags=32%, list=18%, signal=38%
GO_NOTCH_BINDING	GO_NOTCH_BINDING		18	0.315793	0.857567	0.617021	0.749751	1	3161	tags=22%, list=9%, signal=24%
GO_GROWTH_FACTOR_RECEPTOR_BINDING	GO_GROWTH_FACTOR_RECEPTOR_BINDING		125	0.221085	0.856411	0.673077	0.750454	1	9041	tags=35%, list=26%, signal=47%
GO_ACTIVE_TRANSMEMBRANE_TRANSPORTER_ACTIVITY	GO_ACTIVE_TRANSMEMBRANE_TRANSPORTER_ACTIVITY		343	0.189067	0.856288	0.773585	0.749116	1	6052	tags=20%, list=17%, signal=24%
GO_EXOPEPTIDASE_ACTIVITY	GO_EXOPEPTIDASE_ACTIVITY		101	0.218503	0.854081	0.62963	0.751287	1	3676	tags=16%, list=11%, signal=18%
GO_PHOSPHATE_ION_TRANSMEMBRANE_TRANSPORTER_ACTIVITY	GO_PHOSPHATE_ION_TRANSMEMBRANE_TRANSPORTER_ACTIVITY		17	0.324914	0.85181	0.654545	0.753648	1	3775	tags=24%, list=11%, signal=26%
GO_DRUG_TRANSPORTER_ACTIVITY	GO_DRUG_TRANSPORTER_ACTIVITY		20	0.304296	0.849658	0.666667	0.755808	1	1306	tags=15%, list=4%, signal=16%
GO_PROLINE_RICH_REGION_BINDING	GO_PROLINE_RICH_REGION_BINDING		18	0.295046	0.845138	0.62963	0.762245	1	7450	tags=33%, list=21%, signal=42%
GO_RECEPTOR_REGULATOR_ACTIVITY	GO_RECEPTOR_REGULATOR_ACTIVITY		44	0.238852	0.843456	0.672414	0.763184	1	7418	tags=30%, list=21%, signal=37%
GO_QUINONE_BINDING	GO_QUINONE_BINDING		16	0.316878	0.833254	0.647059	0.782104	1	9582	tags=56%, list=27%, signal=77%
GO_GLUTAMATE_RECEPTOR_BINDING	GO_GLUTAMATE_RECEPTOR_BINDING		37	0.245724	0.828689	0.703125	0.788564	1	10342	tags=49%, list=30%, signal=69%
GO_ALDO_KETO_REDUCTASE_NADP_ACTIVITY	GO_ALDO_KETO_REDUCTASE_NADP_ACTIVITY		25	0.302964	0.828253	0.673913	0.787212	1	9842	tags=40%, list=28%, signal=56%
GO_CARBOXYLIC_ESTER_HYDROLASE_ACTIVITY	GO_CARBOXYLIC_ESTER_HYDROLASE_ACTIVITY		127	0.217413	0.824862	0.78	0.790727	1	7462	tags=24%, list=21%, signal=30%
GO_SOLUTE_PROTON_SYMPORTER_ACTIVITY	GO_SOLUTE_PROTON_SYMPORTER_ACTIVITY		26	0.25877	0.822724	0.611111	0.792561	1	5975	tags=23%, list=17%, signal=28%
GO_SYNTAXIN_BINDING	GO_SYNTAXIN_BINDING		88	0.22432	0.8225	0.617021	0.791095	1	10268	tags=40%, list=29%, signal=56%
GO_CHLORIDE_CHANNEL_REGULATOR_ACTIVITY	GO_CHLORIDE_CHANNEL_REGULATOR_ACTIVITY		16	0.283225	0.820188	0.765957	0.793473	1	7750	tags=38%, list=22%, signal=48%
GO_HISTONE_DEMETHYLASE_ACTIVITY	GO_HISTONE_DEMETHYLASE_ACTIVITY		24	0.287586	0.819366	0.672414	0.792866	1	6521	tags=33%, list=19%, signal=41%
GO_INWARD_RECTIFIER_POTASSIUM_CHANNEL_ACTIVITY	GO_INWARD_RECTIFIER_POTASSIUM_CHANNEL_ACTIVITY		22	0.26023	0.814384	0.741379	0.800343	1	8989	tags=45%, list=26%, signal=61%
GO_NEUROPEPTIDE_HORMONE_ACTIVITY	GO_NEUROPEPTIDE_HORMONE_ACTIVITY		25	0.274998	0.814048	0.723404	0.799204	1	14200	tags=64%, list=41%, signal=108%
GO_ACETYLGALACTOSAMINYLTRANSFERASE_ACTIVITY	GO_ACETYLGALACTOSAMINYLTRANSFERASE_ACTIVITY		31	0.267718	0.813472	0.705882	0.798432	1	6043	tags=29%, list=17%, signal=35%
GO_SEMAPHORIN_RECEPTOR_BINDING	GO_SEMAPHORIN_RECEPTOR_BINDING		22	0.291046	0.812687	0.690909	0.797899	1	7191	tags=36%, list=21%, signal=46%
GO_RAB_GTPASE_BINDING	GO_RAB_GTPASE_BINDING		112	0.229543	0.808226	0.661017	0.804061	1	6366	tags=23%, list=18%, signal=28%
GO_PHOSPHATIDYLINOSITOL_BINDING	GO_PHOSPHATIDYLINOSITOL_BINDING		192	0.199544	0.798377	0.737705	0.818103	1	6455	tags=22%, list=18%, signal=27%
GO_EPHRIN_RECEPTOR_ACTIVITY	GO_EPHRIN_RECEPTOR_ACTIVITY		19	0.281873	0.797122	0.76	0.818349	1	10627	tags=53%, list=30%, signal=76%
GO_GTP_DEPENDENT_PROTEIN_BINDING	GO_GTP_DEPENDENT_PROTEIN_BINDING		17	0.294734	0.796447	0.672727	0.818194	1	7455	tags=35%, list=21%, signal=45%
GO_NAD_DEPENDENT_PROTEIN_DEACETYLASE_ACTIVITY	GO_NAD_DEPENDENT_PROTEIN_DEACETYLASE_ACTIVITY		17	0.310247	0.795991	0.73913	0.817214	1	2965	tags=18%, list=8%, signal=19%
GO_ISOPRENOID_BINDING	GO_ISOPRENOID_BINDING		38	0.250624	0.788957	0.788462	0.827194	1	10177	tags=39%, list=29%, signal=56%
GO_SERINE_TYPE_EXOPEPTIDASE_ACTIVITY	GO_SERINE_TYPE_EXOPEPTIDASE_ACTIVITY		18	0.276386	0.785177	0.729167	0.831056	1	9027	tags=39%, list=26%, signal=52%
GO_CARBOXYPEPTIDASE_ACTIVITY	GO_CARBOXYPEPTIDASE_ACTIVITY		39	0.240248	0.784365	0.58	0.830718	1	4417	tags=18%, list=13%, signal=21%
GO_NEUROTRANSMITTER_TRANSPORTER_ACTIVITY	GO_NEUROTRANSMITTER_TRANSPORTER_ACTIVITY		24	0.252471	0.783108	0.72549	0.830662	1	4593	tags=21%, list=13%, signal=24%
GO_INTEGRIN_BINDING	GO_INTEGRIN_BINDING		101	0.24053	0.782489	0.618182	0.829678	1	10997	tags=51%, list=31%, signal=75%
GO_PHOSPHOLIPID_BINDING	GO_PHOSPHOLIPID_BINDING		345	0.191436	0.781486	0.796296	0.830199	1	7915	tags=25%, list=23%, signal=32%
GO_PALMITOYLTRANSFERASE_ACTIVITY	GO_PALMITOYLTRANSFERASE_ACTIVITY		36	0.231455	0.777798	0.755102	0.834823	1	5901	tags=28%, list=17%, signal=33%
GO_GLYCOPROTEIN_BINDING	GO_GLYCOPROTEIN_BINDING		99	0.222621	0.777669	0.716981	0.833207	1	11207	tags=41%, list=32%, signal=61%
GO_FRIZZLED_BINDING	GO_FRIZZLED_BINDING		35	0.251506	0.776427	0.714286	0.833562	1	10503	tags=40%, list=30%, signal=57%
GO_TRANSCRIPTIONAL_REPRESSOR_ACTIVITY_RNA_POLYMERASE_II_TRANSCRIPTION_FACTOR_BINDING	GO_TRANSCRIPTIONAL_REPRESSOR_ACTIVITY_RNA_POLYMERASE_II_TRANSCRIPTION_FACTOR_BINDING		83	0.206331	0.775974	0.824561	0.832212	1	5211	tags=19%, list=15%, signal=23%
GO_PEPTIDASE_INHIBITOR_ACTIVITY	GO_PEPTIDASE_INHIBITOR_ACTIVITY		164	0.199427	0.775815	0.869565	0.830515	1	10379	tags=37%, list=30%, signal=52%
GO_K63_LINKED_POLYUBIQUITIN_BINDING	GO_K63_LINKED_POLYUBIQUITIN_BINDING		17	0.277329	0.774945	0.759259	0.830004	1	8708	tags=41%, list=25%, signal=55%
GO_FATTY_ACID_BINDING	GO_FATTY_ACID_BINDING		29	0.263936	0.764222	0.8	0.845298	1	9464	tags=38%, list=27%, signal=52%
GO_OMEGA_PEPTIDASE_ACTIVITY	GO_OMEGA_PEPTIDASE_ACTIVITY		17	0.252253	0.76407	0.736842	0.843847	1	5049	tags=24%, list=14%, signal=27%
GO_ORGANIC_ACID_SODIUM_SYMPORTER_ACTIVITY	GO_ORGANIC_ACID_SODIUM_SYMPORTER_ACTIVITY		30	0.226197	0.762372	0.795455	0.843973	1	4664	tags=20%, list=13%, signal=23%
GO_WNT_PROTEIN_BINDING	GO_WNT_PROTEIN_BINDING		29	0.243507	0.761545	0.77193	0.843711	1	11476	tags=41%, list=33%, signal=62%
GO_SYMPORTER_ACTIVITY	GO_SYMPORTER_ACTIVITY		140	0.176857	0.75958	0.903846	0.845665	1	5978	tags=20%, list=17%, signal=24%
GO_NITRIC_OXIDE_SYNTHASE_BINDING	GO_NITRIC_OXIDE_SYNTHASE_BINDING		19	0.258946	0.758693	0.822581	0.845748	1	3562	tags=26%, list=10%, signal=29%
GO_MONOCARBOXYLIC_ACID_BINDING	GO_MONOCARBOXYLIC_ACID_BINDING		62	0.226977	0.750021	0.888889	0.856662	1	9972	tags=34%, list=29%, signal=47%
GO_COMPLEMENT_BINDING	GO_COMPLEMENT_BINDING		19	0.298832	0.743773	0.755556	0.865019	1	1863	tags=16%, list=5%, signal=17%
GO_PEPTIDE_ANTIGEN_BINDING	GO_PEPTIDE_ANTIGEN_BINDING		29	0.298537	0.742307	0.685185	0.865328	1	7311	tags=34%, list=21%, signal=44%
GO_NEUROTRANSMITTER_BINDING	GO_NEUROTRANSMITTER_BINDING		29	0.215686	0.738923	0.88	0.869167	1	10489	tags=38%, list=30%, signal=54%
GO_RETINOID_X_RECEPTOR_BINDING	GO_RETINOID_X_RECEPTOR_BINDING		17	0.270143	0.737174	0.729167	0.870464	1	8348	tags=35%, list=24%, signal=46%
GO_MITOGEN_ACTIVATED_PROTEIN_KINASE_KINASE_KINASE_BINDING	GO_MITOGEN_ACTIVATED_PROTEIN_KINASE_KINASE_KINASE_BINDING		18	0.259094	0.735036	0.803571	0.871598	1	7336	tags=33%, list=21%, signal=42%
GO_SERINE_HYDROLASE_ACTIVITY	GO_SERINE_HYDROLASE_ACTIVITY		229	0.18197	0.732198	0.866667	0.873876	1	11053	tags=38%, list=32%, signal=55%
GO_VIRUS_RECEPTOR_ACTIVITY	GO_VIRUS_RECEPTOR_ACTIVITY		65	0.225098	0.723707	0.734694	0.885564	1	6759	tags=23%, list=19%, signal=29%
GO_PEROXISOME_PROLIFERATOR_ACTIVATED_RECEPTOR_BINDING	GO_PEROXISOME_PROLIFERATOR_ACTIVATED_RECEPTOR_BINDING		15	0.278456	0.720406	0.76087	0.88885	1	9283	tags=47%, list=27%, signal=64%
GO_NEUROPEPTIDE_RECEPTOR_ACTIVITY	GO_NEUROPEPTIDE_RECEPTOR_ACTIVITY		39	0.226103	0.7176	0.87037	0.890813	1	10774	tags=46%, list=31%, signal=67%
GO_MHC_CLASS_II_PROTEIN_COMPLEX_BINDING	GO_MHC_CLASS_II_PROTEIN_COMPLEX_BINDING		15	0.314048	0.716896	0.784314	0.890198	1	3243	tags=27%, list=9%, signal=29%
GO_PROTEIN_TYROSINE_KINASE_ACTIVATOR_ACTIVITY	GO_PROTEIN_TYROSINE_KINASE_ACTIVATOR_ACTIVITY		15	0.254736	0.715631	0.864407	0.890071	1	10121	tags=47%, list=29%, signal=66%
GO_LIPASE_INHIBITOR_ACTIVITY	GO_LIPASE_INHIBITOR_ACTIVITY		17	0.276891	0.7129	0.763636	0.892233	1	7832	tags=35%, list=22%, signal=45%
GO_MHC_PROTEIN_COMPLEX_BINDING	GO_MHC_PROTEIN_COMPLEX_BINDING		18	0.290229	0.711719	0.74	0.891766	1	4479	tags=28%, list=13%, signal=32%
GO_MICROFILAMENT_MOTOR_ACTIVITY	GO_MICROFILAMENT_MOTOR_ACTIVITY		21	0.275058	0.708706	0.789474	0.894231	1	11479	tags=48%, list=33%, signal=71%
GO_SULFOTRANSFERASE_ACTIVITY	GO_SULFOTRANSFERASE_ACTIVITY		50	0.201116	0.703426	0.87931	0.89989	1	9325	tags=28%, list=27%, signal=38%
GO_CORECEPTOR_ACTIVITY	GO_CORECEPTOR_ACTIVITY		35	0.229335	0.702176	0.785714	0.899422	1	6564	tags=29%, list=19%, signal=35%
GO_PROTEIN_TYROSINE_KINASE_ACTIVITY	GO_PROTEIN_TYROSINE_KINASE_ACTIVITY		174	0.180669	0.699188	0.865385	0.901801	1	7350	tags=20%, list=21%, signal=25%
GO_ANTIGEN_BINDING	GO_ANTIGEN_BINDING		107	0.244327	0.697691	0.638298	0.901903	1	8481	tags=30%, list=24%, signal=39%
GO_CHEMOREPELLENT_ACTIVITY	GO_CHEMOREPELLENT_ACTIVITY		27	0.236617	0.680573	0.907407	0.924694	1	4500	tags=22%, list=13%, signal=25%
GO_METALLOCARBOXYPEPTIDASE_ACTIVITY	GO_METALLOCARBOXYPEPTIDASE_ACTIVITY		27	0.218998	0.679333	0.929825	0.924198	1	4417	tags=19%, list=13%, signal=21%
GO_RECEPTOR_AGONIST_ACTIVITY	GO_RECEPTOR_AGONIST_ACTIVITY		15	0.26379	0.675627	0.844444	0.927211	1	25746	tags=100%, list=74%, signal=379%
GO_SIGNALING_ADAPTOR_ACTIVITY	GO_SIGNALING_ADAPTOR_ACTIVITY		73	0.202451	0.673667	0.895833	0.927824	1	6183	tags=25%, list=18%, signal=30%
GO_FIBRONECTIN_BINDING	GO_FIBRONECTIN_BINDING		26	0.243769	0.669481	0.830189	0.931689	1	9583	tags=35%, list=27%, signal=48%
GO_NARROW_PORE_CHANNEL_ACTIVITY	GO_NARROW_PORE_CHANNEL_ACTIVITY		15	0.250239	0.668713	0.87931	0.930335	1	9719	tags=40%, list=28%, signal=55%
GO_NON_MEMBRANE_SPANNING_PROTEIN_TYROSINE_KINASE_ACTIVITY	GO_NON_MEMBRANE_SPANNING_PROTEIN_TYROSINE_KINASE_ACTIVITY		46	0.214245	0.667056	0.854167	0.930762	1	4220	tags=13%, list=12%, signal=15%
GO_CALMODULIN_BINDING	GO_CALMODULIN_BINDING		174	0.162476	0.664274	0.916667	0.931708	1	6559	tags=20%, list=19%, signal=25%
GO_DIVALENT_INORGANIC_CATION_TRANSMEMBRANE_TRANSPORTER_ACTIVITY	GO_DIVALENT_INORGANIC_CATION_TRANSMEMBRANE_TRANSPORTER_ACTIVITY		162	0.164434	0.663299	0.896552	0.9308	1	7269	tags=23%, list=21%, signal=29%
GO_CYTOKINE_BINDING	GO_CYTOKINE_BINDING		87	0.193599	0.661587	0.810345	0.931048	1	6170	tags=22%, list=18%, signal=26%
GO_STRUCTURAL_CONSTITUENT_OF_MUSCLE	GO_STRUCTURAL_CONSTITUENT_OF_MUSCLE		41	0.202555	0.661246	0.965517	0.929696	1	5944	tags=20%, list=17%, signal=23%
GO_GABA_RECEPTOR_BINDING	GO_GABA_RECEPTOR_BINDING		15	0.221403	0.66094	0.916667	0.92807	1	9568	tags=33%, list=27%, signal=46%
GO_E_BOX_BINDING	GO_E_BOX_BINDING		29	0.210049	0.659762	0.945455	0.92735	1	8540	tags=38%, list=24%, signal=50%
GO_POLYPEPTIDE_N_ACETYLGALACTOSAMINYLTRANSFERASE_ACTIVITY	GO_POLYPEPTIDE_N_ACETYLGALACTOSAMINYLTRANSFERASE_ACTIVITY		16	0.23403	0.651932	0.884615	0.934376	1	8084	tags=38%, list=23%, signal=49%
GO_OXIDOREDUCTASE_ACTIVITY_ACTING_ON_NAD_P_H_OXYGEN_AS_ACCEPTOR	GO_OXIDOREDUCTASE_ACTIVITY_ACTING_ON_NAD_P_H_OXYGEN_AS_ACCEPTOR		15	0.262346	0.650641	0.77551	0.934214	1	12737	tags=73%, list=36%, signal=115%
GO_GROWTH_FACTOR_BINDING	GO_GROWTH_FACTOR_BINDING		122	0.188585	0.648828	0.867924	0.934728	1	10550	tags=41%, list=30%, signal=58%
GO_WNT_ACTIVATED_RECEPTOR_ACTIVITY	GO_WNT_ACTIVATED_RECEPTOR_ACTIVITY		22	0.22891	0.641426	0.897959	0.939172	1	11087	tags=41%, list=32%, signal=60%
GO_ACETYLCHOLINE_BINDING	GO_ACETYLCHOLINE_BINDING		23	0.20062	0.638068	0.942308	0.940914	1	10489	tags=39%, list=30%, signal=56%
GO_SOLUTE_CATION_SYMPORTER_ACTIVITY	GO_SOLUTE_CATION_SYMPORTER_ACTIVITY		98	0.158219	0.637586	0.981482	0.939531	1	5030	tags=15%, list=14%, signal=18%
GO_1_PHOSPHATIDYLINOSITOL_BINDING	GO_1_PHOSPHATIDYLINOSITOL_BINDING		19	0.239934	0.631184	0.867924	0.944036	1	6298	tags=32%, list=18%, signal=38%
GO_APOLIPOPROTEIN_BINDING	GO_APOLIPOPROTEIN_BINDING		15	0.234665	0.631112	0.867924	0.942148	1	6214	tags=27%, list=18%, signal=32%
GO_HMG_BOX_DOMAIN_BINDING	GO_HMG_BOX_DOMAIN_BINDING		18	0.23909	0.62195	0.961538	0.947998	1	12023	tags=50%, list=34%, signal=76%
GO_O_ACYLTRANSFERASE_ACTIVITY	GO_O_ACYLTRANSFERASE_ACTIVITY		46	0.180522	0.621318	0.961538	0.946441	1	12311	tags=43%, list=35%, signal=67%
GO_PHOSPHATIDYLINOSITOL_3_4_5_TRISPHOSPHATE_BINDING	GO_PHOSPHATIDYLINOSITOL_3_4_5_TRISPHOSPHATE_BINDING		33	0.208445	0.618134	0.935484	0.947307	1	5156	tags=15%, list=15%, signal=18%
GO_LIPOPROTEIN_PARTICLE_RECEPTOR_ACTIVITY	GO_LIPOPROTEIN_PARTICLE_RECEPTOR_ACTIVITY		16	0.226385	0.606453	0.931034	0.955591	1	4567	tags=19%, list=13%, signal=22%
GO_SECONDARY_ACTIVE_TRANSMEMBRANE_TRANSPORTER_ACTIVITY	GO_SECONDARY_ACTIVE_TRANSMEMBRANE_TRANSPORTER_ACTIVITY		222	0.13588	0.602738	0.964912	0.957688	1	5978	tags=16%, list=17%, signal=19%
GO_CADHERIN_BINDING	GO_CADHERIN_BINDING		28	0.19369	0.598391	0.913044	0.959829	1	5637	tags=21%, list=16%, signal=26%
GO_ACETYLCHOLINE_RECEPTOR_ACTIVITY	GO_ACETYLCHOLINE_RECEPTOR_ACTIVITY		29	0.185533	0.583992	0.962963	0.968967	1	10489	tags=38%, list=30%, signal=54%
GO_ANKYRIN_BINDING	GO_ANKYRIN_BINDING		20	0.204764	0.583906	0.980769	0.967057	1	5461	tags=25%, list=16%, signal=30%
GO_AMMONIUM_ION_BINDING	GO_AMMONIUM_ION_BINDING		67	0.144882	0.56757	1	0.975445	1	10489	tags=36%, list=30%, signal=51%
GO_PHOSPHATIDYLINOSITOL_3_PHOSPHATE_BINDING	GO_PHOSPHATIDYLINOSITOL_3_PHOSPHATE_BINDING		30	0.19065	0.566677	0.958333	0.974166	1	6269	tags=27%, list=18%, signal=32%
GO_INTRACELLULAR_CALCIUM_ACTIVATED_CHLORIDE_CHANNEL_ACTIVITY	GO_INTRACELLULAR_CALCIUM_ACTIVATED_CHLORIDE_CHANNEL_ACTIVITY		16	0.207933	0.555633	0.981818	0.980648	1	14609	tags=63%, list=42%, signal=107%
GO_PROTEIN_KINASE_C_ACTIVITY	GO_PROTEIN_KINASE_C_ACTIVITY		16	0.193307	0.554565	0.982456	0.979175	1	7610	tags=31%, list=22%, signal=40%
GO_QUATERNARY_AMMONIUM_GROUP_BINDING	GO_QUATERNARY_AMMONIUM_GROUP_BINDING		48	0.144247	0.532157	1	0.989993	1	10489	tags=31%, list=30%, signal=45%
GO_PROTEOGLYCAN_BINDING	GO_PROTEOGLYCAN_BINDING		29	0.189368	0.531614	0.981132	0.988343	1	10633	tags=38%, list=30%, signal=54%
GO_BETA_AMYLOID_BINDING	GO_BETA_AMYLOID_BINDING		34	0.17039	0.529808	0.983051	0.987503	1	3866	tags=12%, list=11%, signal=13%
GO_ACYLGLYCEROL_O_ACYLTRANSFERASE_ACTIVITY	GO_ACYLGLYCEROL_O_ACYLTRANSFERASE_ACTIVITY		26	0.177352	0.519001	0.979167	0.990944	1	12164	tags=42%, list=35%, signal=65%
GO_RECEPTOR_ACTIVATOR_ACTIVITY	GO_RECEPTOR_ACTIVATOR_ACTIVITY		31	0.158797	0.515657	1	0.990495	1	10432	tags=39%, list=30%, signal=55%
GO_PHOSPHATIDYLCHOLINE_BINDING	GO_PHOSPHATIDYLCHOLINE_BINDING		19	0.181641	0.508685	0.978261	0.991551	1	28618	tags=100%, list=82%, signal=550%
GO_HEPARAN_SULFATE_SULFOTRANSFERASE_ACTIVITY	GO_HEPARAN_SULFATE_SULFOTRANSFERASE_ACTIVITY		15	0.187756	0.499836	0.964912	0.993571	1	11601	tags=40%, list=33%, signal=60%
GO_PURINERGIC_RECEPTOR_ACTIVITY	GO_PURINERGIC_RECEPTOR_ACTIVITY		24	0.174427	0.495081	0.961538	0.993402	1	28871	tags=100%, list=83%, signal=573%
GO_EXTRACELLULAR_LIGAND_GATED_ION_CHANNEL_ACTIVITY	GO_EXTRACELLULAR_LIGAND_GATED_ION_CHANNEL_ACTIVITY		72	0.139929	0.492892	1	0.991872	1	10684	tags=35%, list=31%, signal=50%
GO_NUCLEOTIDE_RECEPTOR_ACTIVITY	GO_NUCLEOTIDE_RECEPTOR_ACTIVITY		21	0.174412	0.483594	0.981132	0.992627	1	28871	tags=100%, list=83%, signal=573%
GO_PHOSPHATIDYLINOSITOL_4_PHOSPHATE_BINDING	GO_PHOSPHATIDYLINOSITOL_4_PHOSPHATE_BINDING		20	0.166978	0.474142	0.964286	0.993272	1	7455	tags=25%, list=21%, signal=32%
GO_IMMUNOGLOBULIN_RECEPTOR_BINDING	GO_IMMUNOGLOBULIN_RECEPTOR_BINDING		25	0.216812	0.468173	0.897436	0.99294	1	13135	tags=48%, list=38%, signal=77%
GO_RNA_POLYMERASE_II_ACTIVATING_TRANSCRIPTION_FACTOR_BINDING	GO_RNA_POLYMERASE_II_ACTIVATING_TRANSCRIPTION_FACTOR_BINDING		36	0.146025	0.455436	1	0.993263	1	4649	tags=11%, list=13%, signal=13%
GO_NEUROTRANSMITTER_RECEPTOR_ACTIVITY	GO_NEUROTRANSMITTER_RECEPTOR_ACTIVITY		63	0.128044	0.452357	1	0.991877	1	10489	tags=37%, list=30%, signal=52%
GO_G_PROTEIN_COUPLED_AMINE_RECEPTOR_ACTIVITY	GO_G_PROTEIN_COUPLED_AMINE_RECEPTOR_ACTIVITY		37	0.12553	0.414988	1	0.996437	1	10741	tags=38%, list=31%, signal=55%
GO_TRIGLYCERIDE_LIPASE_ACTIVITY	GO_TRIGLYCERIDE_LIPASE_ACTIVITY		20	0.139203	0.407189	1	0.995719	1	9819	tags=30%, list=28%, signal=42%

## Sheet: sheet4 BCAP31-related pathway
NAME	GS<br> follow link to MSigDB	GS DETAILS	SIZE	ES	NES	NOM p-val	FDR q-val	FWER p-val	RANK AT MAX	LEADING EDGE
REACTOME_CELL_CYCLE	REACTOME_CELL_CYCLE	Details ...	390	0.784671	2.6591	0	0	0	3193	tags=58%, list=9%, signal=63%
REACTOME_CELL_CYCLE_MITOTIC	REACTOME_CELL_CYCLE_MITOTIC	Details ...	303	0.819772	2.61017	0	0	0	3193	tags=68%, list=9%, signal=75%
PID_E2F_PATHWAY	PID_E2F_PATHWAY	Details ...	74	0.736549	2.56366	0	0	0	2676	tags=50%, list=8%, signal=54%
KEGG_CELL_CYCLE	KEGG_CELL_CYCLE	Details ...	124	0.779327	2.50512	0	0	0	3551	tags=57%, list=10%, signal=64%
BIOCARTA_G2_PATHWAY	BIOCARTA_G2_PATHWAY	Details ...	24	0.802279	2.49959	0	0	0	1303	tags=50%, list=4%, signal=52%
PID_FOXM1_PATHWAY	PID_FOXM1_PATHWAY	Details ...	40	0.812501	2.43593	0	0	0	3661	tags=63%, list=10%, signal=70%
REACTOME_MITOTIC_G2_G2_M_PHASES	REACTOME_MITOTIC_G2_G2_M_PHASES	Details ...	78	0.71375	2.43327	0	0	0	3176	tags=47%, list=9%, signal=52%
REACTOME_DNA_REPLICATION	REACTOME_DNA_REPLICATION	Details ...	181	0.868803	2.41378	0	0	0	2044	tags=75%, list=6%, signal=79%
REACTOME_DNA_REPAIR	REACTOME_DNA_REPAIR	Details ...	103	0.724227	2.4129	0	0	0	4424	tags=62%, list=13%, signal=71%
REACTOME_MITOTIC_G1_G1_S_PHASES	REACTOME_MITOTIC_G1_G1_S_PHASES	Details ...	133	0.840207	2.4062	0	0	0	3193	tags=77%, list=9%, signal=85%
REACTOME_MITOTIC_PROMETAPHASE	REACTOME_MITOTIC_PROMETAPHASE	Details ...	78	0.853002	2.40547	0	0	0	2281	tags=68%, list=7%, signal=73%
REACTOME_MITOTIC_M_M_G1_PHASES	REACTOME_MITOTIC_M_M_G1_PHASES	Details ...	161	0.864501	2.40228	0	0	0	2389	tags=76%, list=7%, signal=82%
PID_AURORA_A_PATHWAY	PID_AURORA_A_PATHWAY	Details ...	30	0.767366	2.39341	0	0	0	4931	tags=67%, list=14%, signal=78%
PID_ATR_PATHWAY	PID_ATR_PATHWAY	Details ...	39	0.851781	2.36799	0	0	0	2009	tags=64%, list=6%, signal=68%
KEGG_HOMOLOGOUS_RECOMBINATION	KEGG_HOMOLOGOUS_RECOMBINATION	Details ...	27	0.851645	2.36668	0	0	0	2345	tags=70%, list=7%, signal=75%
KEGG_OOCYTE_MEIOSIS	KEGG_OOCYTE_MEIOSIS	Details ...	107	0.658696	2.35526	0	0	0	4194	tags=47%, list=12%, signal=53%
PID_FANCONI_PATHWAY	PID_FANCONI_PATHWAY	Details ...	43	0.789574	2.34102	0	0	0	2439	tags=58%, list=7%, signal=62%
REACTOME_G0_AND_EARLY_G1	REACTOME_G0_AND_EARLY_G1	Details ...	24	0.825052	2.34002	0	0	0	2813	tags=75%, list=8%, signal=82%
REACTOME_GLYCOLYSIS	REACTOME_GLYCOLYSIS	Details ...	26	0.817729	2.33341	0	0	0	3176	tags=65%, list=9%, signal=72%
PID_PLK1_PATHWAY	PID_PLK1_PATHWAY	Details ...	43	0.827315	2.3322	0	0	0	4530	tags=74%, list=13%, signal=85%
REACTOME_TRANSPORT_OF_MATURE_TRANSCRIPT_TO_CYTOPLASM	REACTOME_TRANSPORT_OF_MATURE_TRANSCRIPT_TO_CYTOPLASM		51	0.752915	2.33183	0	0	0	3191	tags=63%, list=9%, signal=69%
REACTOME_LATE_PHASE_OF_HIV_LIFE_CYCLE	REACTOME_LATE_PHASE_OF_HIV_LIFE_CYCLE		97	0.742308	2.33169	0	0	0	6002	tags=72%, list=17%, signal=87%
REACTOME_HIV_LIFE_CYCLE	REACTOME_HIV_LIFE_CYCLE		111	0.746096	2.3128	0	0	0	6002	tags=72%, list=17%, signal=87%
PID_AURORA_B_PATHWAY	PID_AURORA_B_PATHWAY		37	0.844677	2.3048	0	0	0	1571	tags=59%, list=4%, signal=62%
REACTOME_G2_M_CHECKPOINTS	REACTOME_G2_M_CHECKPOINTS		41	0.884254	2.28609	0	0.000868331	0.02	494	tags=66%, list=1%, signal=67%
KEGG_PROGESTERONE_MEDIATED_OOCYTE_MATURATION	KEGG_PROGESTERONE_MEDIATED_OOCYTE_MATURATION		83	0.603619	2.28407	0	0.000834934	0.02	4670	tags=37%, list=13%, signal=43%
BIOCARTA_CELLCYCLE_PATHWAY	BIOCARTA_CELLCYCLE_PATHWAY		23	0.811258	2.2748	0	0.00155084	0.02	1599	tags=48%, list=5%, signal=50%
KEGG_PYRIMIDINE_METABOLISM	KEGG_PYRIMIDINE_METABOLISM		95	0.689125	2.27245	0	0.00149546	0.02	5965	tags=63%, list=17%, signal=76%
REACTOME_MRNA_PROCESSING	REACTOME_MRNA_PROCESSING		152	0.739421	2.26129	0	0.00144389	0.02	3532	tags=63%, list=10%, signal=70%
KEGG_DNA_REPLICATION	KEGG_DNA_REPLICATION		36	0.902787	2.252	0	0.00178225	0.03	2009	tags=86%, list=6%, signal=91%
REACTOME_GLUCOSE_METABOLISM	REACTOME_GLUCOSE_METABOLISM		63	0.695718	2.24735	0	0.00204999	0.03	3843	tags=54%, list=11%, signal=61%
REACTOME_HIV_INFECTION	REACTOME_HIV_INFECTION		191	0.747191	2.24629	0	0.00198593	0.03	3986	tags=64%, list=11%, signal=72%
REACTOME_ACTIVATION_OF_THE_PRE_REPLICATIVE_COMPLEX	REACTOME_ACTIVATION_OF_THE_PRE_REPLICATIVE_COMPLEX		30	0.891848	2.24524	0	0.00192575	0.03	2389	tags=87%, list=7%, signal=93%
PID_TELOMERASE_PATHWAY	PID_TELOMERASE_PATHWAY		67	0.663538	2.24418	0	0.00186911	0.03	4237	tags=45%, list=12%, signal=51%
REACTOME_RECRUITMENT_OF_MITOTIC_CENTROSOME_PROTEINS_AND_COMPLEXES	REACTOME_RECRUITMENT_OF_MITOTIC_CENTROSOME_PROTEINS_AND_COMPLEXES		63	0.645028	2.24341	0	0.0018157	0.03	4733	tags=48%, list=14%, signal=55%
PID_MYC_ACTIV_PATHWAY	PID_MYC_ACTIV_PATHWAY		79	0.736798	2.24159	0	0.00204533	0.03	3708	tags=61%, list=11%, signal=68%
KEGG_P53_SIGNALING_PATHWAY	KEGG_P53_SIGNALING_PATHWAY		66	0.593611	2.24081	0	0.00199005	0.03	2567	tags=29%, list=7%, signal=31%
REACTOME_PROCESSING_OF_CAPPED_INTRON_CONTAINING_PRE_MRNA	REACTOME_PROCESSING_OF_CAPPED_INTRON_CONTAINING_PRE_MRNA		132	0.764124	2.238	0	0.00193768	0.03	3532	tags=67%, list=10%, signal=75%
REACTOME_ACTIVATION_OF_ATR_IN_RESPONSE_TO_REPLICATION_STRESS	REACTOME_ACTIVATION_OF_ATR_IN_RESPONSE_TO_REPLICATION_STRESS		35	0.878174	2.22852	0	0.00214652	0.03	1131	tags=69%, list=3%, signal=71%
REACTOME_KINESINS	REACTOME_KINESINS		23	0.81356	2.22616	0	0.00209285	0.03	2020	tags=57%, list=6%, signal=60%
REACTOME_ANTIGEN_PROCESSING_UBIQUITINATION_PROTEASOME_DEGRADATION	REACTOME_ANTIGEN_PROCESSING_UBIQUITINATION_PROTEASOME_DEGRADATION		196	0.660936	2.22519	0	0.00204181	0.03	4670	tags=52%, list=13%, signal=60%
SIG_REGULATION_OF_THE_ACTIN_CYTOSKELETON_BY_RHO_GTPASES	SIG_REGULATION_OF_THE_ACTIN_CYTOSKELETON_BY_RHO_GTPASES		34	0.711155	2.21143	0	0.00250931	0.03	4584	tags=53%, list=13%, signal=61%
REACTOME_LOSS_OF_NLP_FROM_MITOTIC_CENTROSOMES	REACTOME_LOSS_OF_NLP_FROM_MITOTIC_CENTROSOMES		56	0.664685	2.20997	0	0.00245095	0.03	4733	tags=52%, list=14%, signal=60%
BIOCARTA_G1_PATHWAY	BIOCARTA_G1_PATHWAY		28	0.725185	2.20986	0	0.00239525	0.03	2148	tags=36%, list=6%, signal=38%
REACTOME_RNA_POL_II_TRANSCRIPTION	REACTOME_RNA_POL_II_TRANSCRIPTION		97	0.701427	2.20978	0	0.00234202	0.03	6577	tags=71%, list=19%, signal=87%
REACTOME_E2F_MEDIATED_REGULATION_OF_DNA_REPLICATION	REACTOME_E2F_MEDIATED_REGULATION_OF_DNA_REPLICATION		34	0.869508	2.2092	0	0.00229111	0.03	3176	tags=82%, list=9%, signal=90%
REACTOME_EXTENSION_OF_TELOMERES	REACTOME_EXTENSION_OF_TELOMERES		27	0.905968	2.20769	0	0.00224236	0.03	2462	tags=93%, list=7%, signal=100%
REACTOME_FANCONI_ANEMIA_PATHWAY	REACTOME_FANCONI_ANEMIA_PATHWAY		20	0.809373	2.20231	0	0.00219565	0.03	4424	tags=75%, list=13%, signal=86%
BIOCARTA_P53_PATHWAY	BIOCARTA_P53_PATHWAY		16	0.752436	2.19971	0	0.00215084	0.03	3518	tags=44%, list=10%, signal=49%
REACTOME_HOST_INTERACTIONS_OF_HIV_FACTORS	REACTOME_HOST_INTERACTIONS_OF_HIV_FACTORS		122	0.779412	2.19934	0	0.00210782	0.03	3694	tags=69%, list=11%, signal=77%
REACTOME_DOUBLE_STRAND_BREAK_REPAIR	REACTOME_DOUBLE_STRAND_BREAK_REPAIR		21	0.77427	2.19614	0	0.00229384	0.03	3740	tags=67%, list=11%, signal=75%
REACTOME_M_G1_TRANSITION	REACTOME_M_G1_TRANSITION		79	0.88017	2.19327	0	0.00244361	0.03	2009	tags=84%, list=6%, signal=88%
REACTOME_APOPTOSIS	REACTOME_APOPTOSIS		143	0.645621	2.193	0	0.00239751	0.03	3193	tags=45%, list=9%, signal=50%
REACTOME_SYNTHESIS_OF_DNA	REACTOME_SYNTHESIS_OF_DNA		91	0.882272	2.18773	0	0.00294182	0.03	2009	tags=81%, list=6%, signal=86%
REACTOME_RNA_POL_II_PRE_TRANSCRIPTION_EVENTS	REACTOME_RNA_POL_II_PRE_TRANSCRIPTION_EVENTS		55	0.721122	2.18125	0	0.00307165	0.03	6279	tags=71%, list=18%, signal=86%
PID_BARD1_PATHWAY	PID_BARD1_PATHWAY		28	0.811412	2.18071	0	0.0030168	0.03	4658	tags=79%, list=13%, signal=91%
REACTOME_REGULATION_OF_MRNA_STABILITY_BY_PROTEINS_THAT_BIND_AU_RICH_ELEMENTS	REACTOME_REGULATION_OF_MRNA_STABILITY_BY_PROTEINS_THAT_BIND_AU_RICH_ELEMENTS		82	0.782918	2.17356	0	0.00314075	0.03	3986	tags=72%, list=11%, signal=81%
REACTOME_CELL_CYCLE_CHECKPOINTS	REACTOME_CELL_CYCLE_CHECKPOINTS		112	0.849578	2.16762	0	0.00326043	0.03	3694	tags=79%, list=11%, signal=89%
REACTOME_TRANSCRIPTION_COUPLED_NER_TC_NER	REACTOME_TRANSCRIPTION_COUPLED_NER_TC_NER		44	0.759123	2.16361	0	0.00337606	0.03	3961	tags=64%, list=11%, signal=72%
REACTOME_S_PHASE	REACTOME_S_PHASE		107	0.864247	2.15674	0	0.00384911	0.03	3193	tags=82%, list=9%, signal=90%
REACTOME_METABOLISM_OF_NON_CODING_RNA	REACTOME_METABOLISM_OF_NON_CODING_RNA		47	0.799725	2.15535	0	0.00378601	0.03	5412	tags=83%, list=15%, signal=98%
REACTOME_G1_S_TRANSITION	REACTOME_G1_S_TRANSITION		108	0.858562	2.15333	0	0.00372494	0.03	3193	tags=81%, list=9%, signal=89%
KEGG_SPLICEOSOME	KEGG_SPLICEOSOME		123	0.752361	2.1529	0	0.00398589	0.03	3826	tags=63%, list=11%, signal=71%
REACTOME_MRNA_SPLICING	REACTOME_MRNA_SPLICING		104	0.76586	2.15251	0	0.00392361	0.03	3934	tags=70%, list=11%, signal=79%
PID_P73PATHWAY	PID_P73PATHWAY		76	0.601814	2.15156	0	0.00386325	0.03	6599	tags=42%, list=19%, signal=52%
REACTOME_GLOBAL_GENOMIC_NER_GG_NER	REACTOME_GLOBAL_GENOMIC_NER_GG_NER		33	0.724878	2.1416	0	0.00428591	0.03	5700	tags=73%, list=16%, signal=87%
KEGG_NUCLEOTIDE_EXCISION_REPAIR	KEGG_NUCLEOTIDE_EXCISION_REPAIR		44	0.71864	2.14096	0	0.00422194	0.03	5700	tags=73%, list=16%, signal=87%
REACTOME_GLUCOSE_TRANSPORT	REACTOME_GLUCOSE_TRANSPORT		37	0.7216	2.14006	0	0.00433036	0.03	6125	tags=68%, list=18%, signal=82%
PID_ATM_PATHWAY	PID_ATM_PATHWAY		33	0.751015	2.13927	0	0.0042676	0.03	2676	tags=52%, list=8%, signal=56%
REACTOME_CHROMOSOME_MAINTENANCE	REACTOME_CHROMOSOME_MAINTENANCE		113	0.736528	2.13697	0	0.00420664	0.03	2462	tags=42%, list=7%, signal=46%
REACTOME_REGULATION_OF_APOPTOSIS	REACTOME_REGULATION_OF_APOPTOSIS		57	0.78654	2.13667	0	0.00414739	0.03	3986	tags=77%, list=11%, signal=87%
REACTOME_G1_PHASE	REACTOME_G1_PHASE		36	0.708337	2.13513	0	0.00408979	0.03	3193	tags=53%, list=9%, signal=58%
REACTOME_NUCLEOTIDE_EXCISION_REPAIR	REACTOME_NUCLEOTIDE_EXCISION_REPAIR		49	0.725625	2.13277	0	0.00403376	0.03	3961	tags=61%, list=11%, signal=69%
REACTOME_MRNA_3_END_PROCESSING	REACTOME_MRNA_3_END_PROCESSING		33	0.713784	2.13246	0	0.00397925	0.03	2591	tags=58%, list=7%, signal=62%
REACTOME_APC_CDC20_MEDIATED_DEGRADATION_OF_NEK2A	REACTOME_APC_CDC20_MEDIATED_DEGRADATION_OF_NEK2A		22	0.861542	2.13211	0	0.0039262	0.03	4194	tags=82%, list=12%, signal=93%
REACTOME_HOMOLOGOUS_RECOMBINATION_REPAIR_OF_REPLICATION_INDEPENDENT_DOUBLE_STRAND_BREAKS	REACTOME_HOMOLOGOUS_RECOMBINATION_REPAIR_OF_REPLICATION_INDEPENDENT_DOUBLE_STRAND_BREAKS		15	0.810964	2.12633	0	0.00427252	0.03	3138	tags=67%, list=9%, signal=73%
REACTOME_DESTABILIZATION_OF_MRNA_BY_BRF1	REACTOME_DESTABILIZATION_OF_MRNA_BY_BRF1		17	0.759577	2.12597	0	0.00421703	0.03	2103	tags=47%, list=6%, signal=50%
REACTOME_CYCLIN_A_B1_ASSOCIATED_EVENTS_DURING_G2_M_TRANSITION	REACTOME_CYCLIN_A_B1_ASSOCIATED_EVENTS_DURING_G2_M_TRANSITION		15	0.879529	2.12368	0	0.00429223	0.03	2033	tags=67%, list=6%, signal=71%
REACTOME_MICRORNA_MIRNA_BIOGENESIS	REACTOME_MICRORNA_MIRNA_BIOGENESIS		18	0.810103	2.12233	0	0.00436552	0.03	3869	tags=67%, list=11%, signal=75%
KEGG_MISMATCH_REPAIR	KEGG_MISMATCH_REPAIR		23	0.825046	2.11902	0	0.00443698	0.03	859	tags=61%, list=2%, signal=62%
REACTOME_ACTIVATION_OF_NF_KAPPAB_IN_B_CELLS	REACTOME_ACTIVATION_OF_NF_KAPPAB_IN_B_CELLS		62	0.793862	2.11875	0	0.0043822	0.03	4205	tags=77%, list=12%, signal=88%
REACTOME_DOWNSTREAM_SIGNALING_EVENTS_OF_B_CELL_RECEPTOR_BCR	REACTOME_DOWNSTREAM_SIGNALING_EVENTS_OF_B_CELL_RECEPTOR_BCR		93	0.683124	2.112	0	0.00481857	0.04	4359	tags=61%, list=12%, signal=70%
REACTOME_G1_S_SPECIFIC_TRANSCRIPTION	REACTOME_G1_S_SPECIFIC_TRANSCRIPTION		18	0.919899	2.11026	0	0.00488199	0.04	1515	tags=83%, list=4%, signal=87%
REACTOME_GLUCONEOGENESIS	REACTOME_GLUCONEOGENESIS		30	0.777221	2.10945	0	0.00482387	0.04	3843	tags=63%, list=11%, signal=71%
REACTOME_ANTIVIRAL_MECHANISM_BY_IFN_STIMULATED_GENES	REACTOME_ANTIVIRAL_MECHANISM_BY_IFN_STIMULATED_GENES		65	0.677364	2.10929	0	0.00487636	0.05	6633	tags=65%, list=19%, signal=80%
REACTOME_P53_DEPENDENT_G1_DNA_DAMAGE_RESPONSE	REACTOME_P53_DEPENDENT_G1_DNA_DAMAGE_RESPONSE		54	0.839659	2.10786	0	0.00505413	0.05	3986	tags=83%, list=11%, signal=94%
REACTOME_SIGNALING_BY_THE_B_CELL_RECEPTOR_BCR	REACTOME_SIGNALING_BY_THE_B_CELL_RECEPTOR_BCR		122	0.627614	2.1059	0	0.00499604	0.05	4359	tags=52%, list=12%, signal=59%
REACTOME_ANTIGEN_PROCESSING_CROSS_PRESENTATION	REACTOME_ANTIGEN_PROCESSING_CROSS_PRESENTATION		74	0.764561	2.09694	0	0.00538584	0.07	3986	tags=68%, list=11%, signal=76%
REACTOME_REGULATION_OF_MITOTIC_CELL_CYCLE	REACTOME_REGULATION_OF_MITOTIC_CELL_CYCLE		78	0.859506	2.09475	0	0.0054386	0.07	3694	tags=85%, list=11%, signal=94%
KEGG_BASE_EXCISION_REPAIR	KEGG_BASE_EXCISION_REPAIR		35	0.769336	2.08988	0	0.00561018	0.07	2645	tags=63%, list=8%, signal=68%
REACTOME_ORC1_REMOVAL_FROM_CHROMATIN	REACTOME_ORC1_REMOVAL_FROM_CHROMATIN		66	0.863321	2.08482	0	0.00554853	0.07	3694	tags=86%, list=11%, signal=96%
REACTOME_MRNA_SPLICING_MINOR_PATHWAY	REACTOME_MRNA_SPLICING_MINOR_PATHWAY		40	0.839588	2.08218	0	0.00559781	0.07	2666	tags=73%, list=8%, signal=78%
REACTOME_PROCESSING_OF_CAPPED_INTRONLESS_PRE_MRNA	REACTOME_PROCESSING_OF_CAPPED_INTRONLESS_PRE_MRNA		23	0.75912	2.08039	0	0.00564151	0.08	3934	tags=74%, list=11%, signal=83%
REACTOME_LAGGING_STRAND_SYNTHESIS	REACTOME_LAGGING_STRAND_SYNTHESIS		19	0.910361	2.07937	0	0.00568875	0.08	2009	tags=89%, list=6%, signal=95%
REACTOME_FORMATION_OF_RNA_POL_II_ELONGATION_COMPLEX_	REACTOME_FORMATION_OF_RNA_POL_II_ELONGATION_COMPLEX_		39	0.725511	2.07848	0	0.00562887	0.08	6002	tags=67%, list=17%, signal=80%
REACTOME_INTRINSIC_PATHWAY_FOR_APOPTOSIS	REACTOME_INTRINSIC_PATHWAY_FOR_APOPTOSIS		29	0.702195	2.07786	0	0.00557024	0.08	6955	tags=66%, list=20%, signal=82%
REACTOME_CLASS_I_MHC_MEDIATED_ANTIGEN_PROCESSING_PRESENTATION	REACTOME_CLASS_I_MHC_MEDIATED_ANTIGEN_PROCESSING_PRESENTATION		234	0.635599	2.07763	0	0.00561675	0.08	5231	tags=50%, list=15%, signal=59%
KEGG_RNA_DEGRADATION	KEGG_RNA_DEGRADATION		56	0.667851	2.07616	0	0.00566232	0.08	4549	tags=54%, list=13%, signal=61%
REACTOME_PROCESSIVE_SYNTHESIS_ON_THE_LAGGING_STRAND	REACTOME_PROCESSIVE_SYNTHESIS_ON_THE_LAGGING_STRAND		15	0.89738	2.07564	0	0.00560512	0.08	2009	tags=87%, list=6%, signal=92%
BIOCARTA_ATRBRCA_PATHWAY	BIOCARTA_ATRBRCA_PATHWAY		19	0.769285	2.07255	0	0.00585154	0.08	4069	tags=58%, list=12%, signal=65%
REACTOME_APC_C_CDC20_MEDIATED_DEGRADATION_OF_CYCLIN_B	REACTOME_APC_C_CDC20_MEDIATED_DEGRADATION_OF_CYCLIN_B		20	0.85766	2.0702	0	0.00590887	0.09	4194	tags=80%, list=12%, signal=91%
REACTOME_CLEAVAGE_OF_GROWING_TRANSCRIPT_IN_THE_TERMINATION_REGION_	REACTOME_CLEAVAGE_OF_GROWING_TRANSCRIPT_IN_THE_TERMINATION_REGION_		42	0.730668	2.0691	0	0.00585094	0.09	2591	tags=60%, list=7%, signal=64%
REACTOME_APC_C_CDC20_MEDIATED_DEGRADATION_OF_MITOTIC_PROTEINS	REACTOME_APC_C_CDC20_MEDIATED_DEGRADATION_OF_MITOTIC_PROTEINS		66	0.868413	2.06398	0	0.00610018	0.11	4194	tags=91%, list=12%, signal=103%
REACTOME_SIGNALING_BY_WNT	REACTOME_SIGNALING_BY_WNT		63	0.783677	2.06304	0	0.00613846	0.11	3986	tags=75%, list=11%, signal=84%
REACTOME_SCFSKP2_MEDIATED_DEGRADATION_OF_P27_P21	REACTOME_SCFSKP2_MEDIATED_DEGRADATION_OF_P27_P21		54	0.859838	2.05972	0	0.00617602	0.11	3986	tags=89%, list=11%, signal=100%
REACTOME_RNA_POL_III_TRANSCRIPTION	REACTOME_RNA_POL_III_TRANSCRIPTION		33	0.688399	2.05928	0	0.00611776	0.11	4577	tags=55%, list=13%, signal=63%
KEGG_PROTEASOME	KEGG_PROTEASOME		43	0.890247	2.05863	0	0.00606059	0.11	1947	tags=88%, list=6%, signal=93%
REACTOME_RESOLUTION_OF_AP_SITES_VIA_THE_MULTIPLE_NUCLEOTIDE_PATCH_REPLACEMENT_PATHWAY	REACTOME_RESOLUTION_OF_AP_SITES_VIA_THE_MULTIPLE_NUCLEOTIDE_PATCH_REPLACEMENT_PATHWAY		17	0.800315	2.05842	0	0.00600447	0.11	2587	tags=65%, list=7%, signal=70%
REACTOME_RNA_POL_II_TRANSCRIPTION_PRE_INITIATION_AND_PROMOTER_OPENING	REACTOME_RNA_POL_II_TRANSCRIPTION_PRE_INITIATION_AND_PROMOTER_OPENING		40	0.729592	2.05585	0	0.00614825	0.11	6279	tags=73%, list=18%, signal=88%
REACTOME_INTERACTIONS_OF_VPR_WITH_HOST_CELLULAR_PROTEINS	REACTOME_INTERACTIONS_OF_VPR_WITH_HOST_CELLULAR_PROTEINS		31	0.776974	2.05338	0	0.00618656	0.11	3191	tags=68%, list=9%, signal=74%
REACTOME_AUTODEGRADATION_OF_CDH1_BY_CDH1_APC_C	REACTOME_AUTODEGRADATION_OF_CDH1_BY_CDH1_APC_C		57	0.865695	2.05204	0	0.00613083	0.11	4194	tags=91%, list=12%, signal=103%
REACTOME_DEADENYLATION_DEPENDENT_MRNA_DECAY	REACTOME_DEADENYLATION_DEPENDENT_MRNA_DECAY		42	0.68938	2.04924	0	0.00616611	0.11	3181	tags=50%, list=9%, signal=55%
REACTOME_DNA_STRAND_ELONGATION	REACTOME_DNA_STRAND_ELONGATION		30	0.925455	2.04726	0	0.00619371	0.11	859	tags=87%, list=2%, signal=89%
REACTOME_NEP_NS2_INTERACTS_WITH_THE_CELLULAR_EXPORT_MACHINERY	REACTOME_NEP_NS2_INTERACTS_WITH_THE_CELLULAR_EXPORT_MACHINERY		26	0.799271	2.04253	0	0.0066242	0.12	5796	tags=85%, list=17%, signal=101%
KEGG_PATHOGENIC_ESCHERICHIA_COLI_INFECTION	KEGG_PATHOGENIC_ESCHERICHIA_COLI_INFECTION		56	0.637574	2.04074	0	0.00684276	0.12	5039	tags=52%, list=14%, signal=60%
KEGG_UBIQUITIN_MEDIATED_PROTEOLYSIS	KEGG_UBIQUITIN_MEDIATED_PROTEOLYSIS		134	0.5667	2.0404	0	0.00687069	0.12	4670	tags=42%, list=13%, signal=48%
SA_G1_AND_S_PHASES	SA_G1_AND_S_PHASES		15	0.790066	2.03919	0	0.00681196	0.12	1166	tags=47%, list=3%, signal=48%
REACTOME_REGULATION_OF_ORNITHINE_DECARBOXYLASE_ODC	REACTOME_REGULATION_OF_ORNITHINE_DECARBOXYLASE_ODC		48	0.867263	2.0386	0	0.00675423	0.12	2412	tags=81%, list=7%, signal=87%
REACTOME_ASSEMBLY_OF_THE_PRE_REPLICATIVE_COMPLEX	REACTOME_ASSEMBLY_OF_THE_PRE_REPLICATIVE_COMPLEX		64	0.873796	2.03788	0	0.00669748	0.12	3694	tags=92%, list=11%, signal=103%
REACTOME_TRANSCRIPTION	REACTOME_TRANSCRIPTION		195	0.619615	2.03445	0	0.00672568	0.12	5857	tags=48%, list=17%, signal=58%
REACTOME_CROSS_PRESENTATION_OF_SOLUBLE_EXOGENOUS_ANTIGENS_ENDOSOMES	REACTOME_CROSS_PRESENTATION_OF_SOLUBLE_EXOGENOUS_ANTIGENS_ENDOSOMES		47	0.854487	2.03424	0	0.0066701	0.12	1947	tags=79%, list=6%, signal=83%
REACTOME_TRANSPORT_OF_MATURE_MRNA_DERIVED_FROM_AN_INTRONLESS_TRANSCRIPT	REACTOME_TRANSPORT_OF_MATURE_MRNA_DERIVED_FROM_AN_INTRONLESS_TRANSCRIPT		31	0.773917	2.0325	0	0.00661543	0.12	3191	tags=68%, list=9%, signal=74%
REACTOME_AUTODEGRADATION_OF_THE_E3_UBIQUITIN_LIGASE_COP1	REACTOME_AUTODEGRADATION_OF_THE_E3_UBIQUITIN_LIGASE_COP1		48	0.851242	2.03124	0	0.00673813	0.12	3986	tags=88%, list=11%, signal=99%
BIOCARTA_ATM_PATHWAY	BIOCARTA_ATM_PATHWAY		19	0.731784	2.02919	0	0.00684508	0.12	3518	tags=42%, list=10%, signal=47%
REACTOME_CYCLIN_E_ASSOCIATED_EVENTS_DURING_G1_S_TRANSITION_	REACTOME_CYCLIN_E_ASSOCIATED_EVENTS_DURING_G1_S_TRANSITION_		63	0.845094	2.02875	0	0.00687098	0.12	3986	tags=83%, list=11%, signal=93%
REACTOME_CONVERSION_FROM_APC_C_CDC20_TO_APC_C_CDH1_IN_LATE_ANAPHASE	REACTOME_CONVERSION_FROM_APC_C_CDC20_TO_APC_C_CDH1_IN_LATE_ANAPHASE		16	0.836637	2.02245	0	0.00715987	0.13	4194	tags=75%, list=12%, signal=85%
REACTOME_APC_C_CDH1_MEDIATED_DEGRADATION_OF_CDC20_AND_OTHER_APC_C_CDH1_TARGETED_PROTEINS_IN_LATE_MITOSIS_EARLY_G1	REACTOME_APC_C_CDH1_MEDIATED_DEGRADATION_OF_CDC20_AND_OTHER_APC_C_CDH1_TARGETED_PROTEINS_IN_LATE_MITOSIS_EARLY_G1		65	0.867898	2.0204	0	0.00728523	0.15	4194	tags=91%, list=12%, signal=103%
REACTOME_PYRUVATE_METABOLISM	REACTOME_PYRUVATE_METABOLISM		18	0.709782	2.01779	0	0.00745708	0.15	2581	tags=56%, list=7%, signal=60%
ST_FAS_SIGNALING_PATHWAY	ST_FAS_SIGNALING_PATHWAY		63	0.556816	2.01623	0	0.00747342	0.15	6782	tags=51%, list=19%, signal=63%
REACTOME_PROTEIN_FOLDING	REACTOME_PROTEIN_FOLDING		51	0.682892	2.01584	0	0.00741594	0.15	5007	tags=63%, list=14%, signal=73%
BIOCARTA_MCM_PATHWAY	BIOCARTA_MCM_PATHWAY		18	0.876627	2.01027	0	0.00792361	0.15	1131	tags=72%, list=3%, signal=75%
REACTOME_REGULATORY_RNA_PATHWAYS	REACTOME_REGULATORY_RNA_PATHWAYS		21	0.673206	2.01016	0	0.00793996	0.15	2528	tags=52%, list=7%, signal=56%
REACTOME_P53_INDEPENDENT_G1_S_DNA_DAMAGE_CHECKPOINT	REACTOME_P53_INDEPENDENT_G1_S_DNA_DAMAGE_CHECKPOINT		49	0.862912	2.00971	0	0.00788026	0.15	3986	tags=92%, list=11%, signal=104%
REACTOME_CDK_MEDIATED_PHOSPHORYLATION_AND_REMOVAL_OF_CDC6	REACTOME_CDK_MEDIATED_PHOSPHORYLATION_AND_REMOVAL_OF_CDC6		47	0.873792	2.00785	0	0.00789669	0.15	3986	tags=94%, list=11%, signal=106%
REACTOME_SCF_BETA_TRCP_MEDIATED_DEGRADATION_OF_EMI1	REACTOME_SCF_BETA_TRCP_MEDIATED_DEGRADATION_OF_EMI1		50	0.860921	2.00435	0	0.00807175	0.16	3986	tags=90%, list=11%, signal=101%
REACTOME_CDT1_ASSOCIATION_WITH_THE_CDC6_ORC_ORIGIN_COMPLEX	REACTOME_CDT1_ASSOCIATION_WITH_THE_CDC6_ORC_ORIGIN_COMPLEX		55	0.868443	2.00195	0	0.00833081	0.16	3986	tags=93%, list=11%, signal=104%
REACTOME_FORMATION_OF_TUBULIN_FOLDING_INTERMEDIATES_BY_CCT_TRIC	REACTOME_FORMATION_OF_TUBULIN_FOLDING_INTERMEDIATES_BY_CCT_TRIC		21	0.813523	2.00118	0	0.00827	0.16	2246	tags=71%, list=6%, signal=76%
REACTOME_MRNA_CAPPING	REACTOME_MRNA_CAPPING		29	0.743686	1.99812	0	0.00836749	0.16	6002	tags=69%, list=17%, signal=83%
REACTOME_REGULATION_OF_GLUCOKINASE_BY_GLUCOKINASE_REGULATORY_PROTEIN	REACTOME_REGULATION_OF_GLUCOKINASE_BY_GLUCOKINASE_REGULATORY_PROTEIN		26	0.781199	1.99223	0	0.0087191	0.18	5796	tags=77%, list=17%, signal=92%
REACTOME_ER_PHAGOSOME_PATHWAY	REACTOME_ER_PHAGOSOME_PATHWAY		60	0.822223	1.99131	0	0.00865682	0.18	3986	tags=82%, list=11%, signal=92%
REACTOME_RNA_POL_I_TRANSCRIPTION_TERMINATION	REACTOME_RNA_POL_I_TRANSCRIPTION_TERMINATION		21	0.759328	1.99041	0	0.00874917	0.18	6943	tags=71%, list=20%, signal=89%
REACTOME_VIF_MEDIATED_DEGRADATION_OF_APOBEC3G	REACTOME_VIF_MEDIATED_DEGRADATION_OF_APOBEC3G		50	0.860078	1.98673	0	0.00892551	0.18	3986	tags=90%, list=11%, signal=101%
REACTOME_PHOSPHORYLATION_OF_THE_APC_C	REACTOME_PHOSPHORYLATION_OF_THE_APC_C		17	0.86422	1.98483	0	0.00915471	0.18	4194	tags=82%, list=12%, signal=94%
KEGG_ONE_CARBON_POOL_BY_FOLATE	KEGG_ONE_CARBON_POOL_BY_FOLATE		17	0.725292	1.98072	0.0227273	0.00923117	0.18	924	tags=47%, list=3%, signal=48%
PID_MYC_PATHWAY	PID_MYC_PATHWAY		25	0.699861	1.97912	0.0212766	0.00923704	0.18	5857	tags=68%, list=17%, signal=82%
REACTOME_DESTABILIZATION_OF_MRNA_BY_AUF1_HNRNP_D0	REACTOME_DESTABILIZATION_OF_MRNA_BY_AUF1_HNRNP_D0		51	0.863465	1.97846	0	0.00917377	0.18	3986	tags=92%, list=11%, signal=104%
REACTOME_TRANSPORT_OF_RIBONUCLEOPROTEINS_INTO_THE_HOST_NUCLEUS	REACTOME_TRANSPORT_OF_RIBONUCLEOPROTEINS_INTO_THE_HOST_NUCLEUS		26	0.798561	1.97093	0	0.00949845	0.18	5796	tags=85%, list=17%, signal=101%
REACTOME_ELONGATION_ARREST_AND_RECOVERY	REACTOME_ELONGATION_ARREST_AND_RECOVERY		27	0.722745	1.97081	0	0.00943427	0.18	6002	tags=67%, list=17%, signal=80%
BIOCARTA_TNFR1_PATHWAY	BIOCARTA_TNFR1_PATHWAY		29	0.630908	1.96947	0	0.00958128	0.18	6560	tags=55%, list=19%, signal=68%
REACTOME_METABOLISM_OF_CARBOHYDRATES	REACTOME_METABOLISM_OF_CARBOHYDRATES		231	0.521197	1.96777	0	0.00977881	0.18	6125	tags=40%, list=18%, signal=48%
REACTOME_PREFOLDIN_MEDIATED_TRANSFER_OF_SUBSTRATE_TO_CCT_TRIC	REACTOME_PREFOLDIN_MEDIATED_TRANSFER_OF_SUBSTRATE_TO_CCT_TRIC		27	0.802788	1.96559	0	0.00984251	0.19	6061	tags=93%, list=17%, signal=112%
KEGG_RNA_POLYMERASE	KEGG_RNA_POLYMERASE		28	0.722912	1.96525	0	0.00977776	0.19	4577	tags=64%, list=13%, signal=74%
REACTOME_METABOLISM_OF_AMINO_ACIDS_AND_DERIVATIVES	REACTOME_METABOLISM_OF_AMINO_ACIDS_AND_DERIVATIVES		191	0.57235	1.96264	0	0.00996912	0.21	5955	tags=45%, list=17%, signal=54%
PID_P53_REGULATION_PATHWAY	PID_P53_REGULATION_PATHWAY		57	0.562544	1.9612	0	0.00996986	0.21	3407	tags=30%, list=10%, signal=33%
REACTOME_PYRIMIDINE_METABOLISM	REACTOME_PYRIMIDINE_METABOLISM		23	0.666296	1.96117	0	0.00990553	0.21	5399	tags=57%, list=15%, signal=67%
KEGG_PURINE_METABOLISM	KEGG_PURINE_METABOLISM		151	0.53952	1.9547	0	0.0101868	0.22	5196	tags=42%, list=15%, signal=50%
BIOCARTA_NDKDYNAMIN_PATHWAY	BIOCARTA_NDKDYNAMIN_PATHWAY		18	0.675751	1.9511	0	0.0106737	0.23	4388	tags=61%, list=13%, signal=70%
REACTOME_RNA_POL_III_TRANSCRIPTION_INITIATION_FROM_TYPE_2_PROMOTER	REACTOME_RNA_POL_III_TRANSCRIPTION_INITIATION_FROM_TYPE_2_PROMOTER		23	0.699065	1.9508	0.0196078	0.01067	0.23	4577	tags=57%, list=13%, signal=65%
KEGG_CYSTEINE_AND_METHIONINE_METABOLISM	KEGG_CYSTEINE_AND_METHIONINE_METABOLISM		33	0.598889	1.94658	0	0.0110102	0.23	3617	tags=42%, list=10%, signal=47%
REACTOME_INHIBITION_OF_THE_PROTEOLYTIC_ACTIVITY_OF_APC_C_REQUIRED_FOR_THE_ONSET_OF_ANAPHASE_BY_MITOTIC_SPINDLE_CHECKPOINT_COMPONENTS	REACTOME_INHIBITION_OF_THE_PROTEOLYTIC_ACTIVITY_OF_APC_C_REQUIRED_FOR_THE_ONSET_OF_ANAPHASE_BY_MITOTIC_SPINDLE_CHECKPOINT_COMPONENTS		18	0.865711	1.94611	0	0.0109413	0.23	4194	tags=83%, list=12%, signal=95%
BIOCARTA_CHEMICAL_PATHWAY	BIOCARTA_CHEMICAL_PATHWAY		22	0.628405	1.94302	0	0.0112058	0.24	4940	tags=45%, list=14%, signal=53%
KEGG_RIBOFLAVIN_METABOLISM	KEGG_RIBOFLAVIN_METABOLISM		15	0.688317	1.9411	0	0.0113431	0.25	6229	tags=47%, list=18%, signal=57%
REACTOME_DESTABILIZATION_OF_MRNA_BY_TRISTETRAPROLIN_TTP	REACTOME_DESTABILIZATION_OF_MRNA_BY_TRISTETRAPROLIN_TTP		17	0.719393	1.93648	0	0.0119104	0.25	2103	tags=47%, list=6%, signal=50%
REACTOME_DESTABILIZATION_OF_MRNA_BY_KSRP	REACTOME_DESTABILIZATION_OF_MRNA_BY_KSRP		17	0.747833	1.93099	0	0.0121504	0.26	2103	tags=53%, list=6%, signal=56%
REACTOME_RNA_POL_III_TRANSCRIPTION_INITIATION_FROM_TYPE_3_PROMOTER	REACTOME_RNA_POL_III_TRANSCRIPTION_INITIATION_FROM_TYPE_3_PROMOTER		26	0.656318	1.92828	0.0192308	0.0124183	0.28	4577	tags=54%, list=13%, signal=62%
REACTOME_FACTORS_INVOLVED_IN_MEGAKARYOCYTE_DEVELOPMENT_AND_PLATELET_PRODUCTION	REACTOME_FACTORS_INVOLVED_IN_MEGAKARYOCYTE_DEVELOPMENT_AND_PLATELET_PRODUCTION		113	0.504968	1.92367	0	0.0128664	0.29	2726	tags=22%, list=8%, signal=24%
REACTOME_BASE_EXCISION_REPAIR	REACTOME_BASE_EXCISION_REPAIR		19	0.796335	1.91054	0	0.0137575	0.3	5010	tags=79%, list=14%, signal=92%
REACTOME_METABOLISM_OF_PROTEINS	REACTOME_METABOLISM_OF_PROTEINS		449	0.569712	1.91021	0.0175439	0.0136757	0.3	8713	tags=59%, list=25%, signal=78%
KEGG_BASAL_TRANSCRIPTION_FACTORS	KEGG_BASAL_TRANSCRIPTION_FACTORS		35	0.628075	1.90662	0.0208333	0.0138923	0.3	7475	tags=63%, list=21%, signal=80%
PID_HIV_NEF_PATHWAY	PID_HIV_NEF_PATHWAY		35	0.594891	1.9044	0.0217391	0.0139379	0.3	6560	tags=49%, list=19%, signal=60%
PID_CASPASE_PATHWAY	PID_CASPASE_PATHWAY		51	0.571796	1.90417	0	0.0138564	0.3	6070	tags=47%, list=17%, signal=57%
REACTOME_METABOLISM_OF_RNA	REACTOME_METABOLISM_OF_RNA		279	0.669084	1.9038	0	0.0137759	0.3	7072	tags=63%, list=20%, signal=78%
REACTOME_PURINE_METABOLISM	REACTOME_PURINE_METABOLISM		33	0.630033	1.90303	0	0.0137545	0.3	2045	tags=36%, list=6%, signal=39%
REACTOME_FORMATION_OF_THE_HIV1_EARLY_ELONGATION_COMPLEX	REACTOME_FORMATION_OF_THE_HIV1_EARLY_ELONGATION_COMPLEX		29	0.743977	1.90293	0	0.0136755	0.3	6002	tags=69%, list=17%, signal=83%
REACTOME_METABOLISM_OF_NUCLEOTIDES	REACTOME_METABOLISM_OF_NUCLEOTIDES		70	0.630773	1.9003	0	0.013699	0.3	5500	tags=51%, list=16%, signal=61%
REACTOME_TELOMERE_MAINTENANCE	REACTOME_TELOMERE_MAINTENANCE		72	0.740317	1.8936	0	0.0143045	0.32	2804	tags=42%, list=8%, signal=45%
PID_HIF1A_PATHWAY	PID_HIF1A_PATHWAY		18	0.717266	1.8924	0	0.0145018	0.32	4487	tags=56%, list=13%, signal=64%
REACTOME_ACTIVATION_OF_BH3_ONLY_PROTEINS	REACTOME_ACTIVATION_OF_BH3_ONLY_PROTEINS		16	0.698206	1.88746	0	0.0150204	0.32	8251	tags=69%, list=24%, signal=90%
REACTOME_SMAD2_SMAD3_SMAD4_HETEROTRIMER_REGULATES_TRANSCRIPTION	REACTOME_SMAD2_SMAD3_SMAD4_HETEROTRIMER_REGULATES_TRANSCRIPTION		26	0.626047	1.88567	0.0204082	0.0151535	0.32	6388	tags=54%, list=18%, signal=66%
REACTOME_SHC1_EVENTS_IN_EGFR_SIGNALING	REACTOME_SHC1_EVENTS_IN_EGFR_SIGNALING		15	0.728942	1.8756	0	0.016226	0.34	4359	tags=53%, list=12%, signal=61%
KEGG_GLYOXYLATE_AND_DICARBOXYLATE_METABOLISM	KEGG_GLYOXYLATE_AND_DICARBOXYLATE_METABOLISM		16	0.766738	1.87346	0	0.0163136	0.34	1854	tags=44%, list=5%, signal=46%
BIOCARTA_ACTINY_PATHWAY	BIOCARTA_ACTINY_PATHWAY		20	0.764561	1.86596	0	0.017275	0.36	4056	tags=65%, list=12%, signal=73%
PID_RB_1PATHWAY	PID_RB_1PATHWAY		65	0.53647	1.8644	0	0.0173581	0.36	2722	tags=29%, list=8%, signal=32%
REACTOME_TRANSCRIPTIONAL_ACTIVITY_OF_SMAD2_SMAD3_SMAD4_HETEROTRIMER	REACTOME_TRANSCRIPTIONAL_ACTIVITY_OF_SMAD2_SMAD3_SMAD4_HETEROTRIMER		37	0.551372	1.86191	0.0185185	0.0175304	0.36	6388	tags=46%, list=18%, signal=56%
REACTOME_FORMATION_OF_TRANSCRIPTION_COUPLED_NER_TC_NER_REPAIR_COMPLEX	REACTOME_FORMATION_OF_TRANSCRIPTION_COUPLED_NER_TC_NER_REPAIR_COMPLEX		29	0.655189	1.86074	0	0.0176393	0.37	5700	tags=59%, list=16%, signal=70%
KEGG_HUNTINGTONS_DISEASE	KEGG_HUNTINGTONS_DISEASE		170	0.628895	1.85803	0	0.0180153	0.37	5420	tags=56%, list=16%, signal=67%
BIOCARTA_PROTEASOME_PATHWAY	BIOCARTA_PROTEASOME_PATHWAY		28	0.884667	1.85488	0	0.0185786	0.38	3986	tags=96%, list=11%, signal=109%
BIOCARTA_CASPASE_PATHWAY	BIOCARTA_CASPASE_PATHWAY		23	0.676714	1.85367	0	0.0188932	0.38	6070	tags=57%, list=17%, signal=68%
REACTOME_POST_CHAPERONIN_TUBULIN_FOLDING_PATHWAY	REACTOME_POST_CHAPERONIN_TUBULIN_FOLDING_PATHWAY		18	0.75439	1.84539	0	0.0206718	0.41	5007	tags=72%, list=14%, signal=84%
REACTOME_METABOLISM_OF_MRNA	REACTOME_METABOLISM_OF_MRNA		235	0.635974	1.83812	0	0.0218384	0.43	7072	tags=58%, list=20%, signal=73%
REACTOME_MITOCHONDRIAL_PROTEIN_IMPORT	REACTOME_MITOCHONDRIAL_PROTEIN_IMPORT		48	0.746004	1.82268	0	0.0255402	0.45	6812	tags=83%, list=19%, signal=103%
REACTOME_SHC1_EVENTS_IN_ERBB4_SIGNALING	REACTOME_SHC1_EVENTS_IN_ERBB4_SIGNALING		20	0.645878	1.82143	0	0.0256266	0.45	4359	tags=45%, list=12%, signal=51%
KEGG_PARKINSONS_DISEASE	KEGG_PARKINSONS_DISEASE		111	0.705759	1.81861	0	0.0258698	0.45	5420	tags=70%, list=16%, signal=83%
REACTOME_MHC_CLASS_II_ANTIGEN_PRESENTATION	REACTOME_MHC_CLASS_II_ANTIGEN_PRESENTATION		87	0.55305	1.81853	0	0.0257365	0.45	4074	tags=36%, list=12%, signal=40%
REACTOME_PERK_REGULATED_GENE_EXPRESSION	REACTOME_PERK_REGULATED_GENE_EXPRESSION		27	0.655281	1.81349	0.0185185	0.0272278	0.45	2729	tags=44%, list=8%, signal=48%
BIOCARTA_FAS_PATHWAY	BIOCARTA_FAS_PATHWAY		30	0.621478	1.80819	0	0.0281178	0.47	6560	tags=60%, list=19%, signal=74%
KEGG_PENTOSE_PHOSPHATE_PATHWAY	KEGG_PENTOSE_PHOSPHATE_PATHWAY		25	0.700055	1.80444	0	0.0286764	0.48	3362	tags=52%, list=10%, signal=57%
REACTOME_SHC_RELATED_EVENTS	REACTOME_SHC_RELATED_EVENTS		17	0.646616	1.80298	0	0.0287295	0.48	4359	tags=47%, list=12%, signal=54%
KEGG_ALZHEIMERS_DISEASE	KEGG_ALZHEIMERS_DISEASE		155	0.592548	1.80227	0	0.028754	0.49	5744	tags=54%, list=16%, signal=65%
BIOCARTA_VEGF_PATHWAY	BIOCARTA_VEGF_PATHWAY		29	0.597861	1.80104	0	0.0291706	0.49	5068	tags=45%, list=14%, signal=52%
PID_LIS1_PATHWAY	PID_LIS1_PATHWAY		28	0.639188	1.79964	0	0.029337	0.49	7336	tags=61%, list=21%, signal=77%
REACTOME_EGFR_DOWNREGULATION	REACTOME_EGFR_DOWNREGULATION		25	0.592421	1.79852	0	0.0294821	0.49	6114	tags=60%, list=17%, signal=73%
PID_DNA_PK_PATHWAY	PID_DNA_PK_PATHWAY		16	0.660782	1.79835	0	0.0293368	0.49	7952	tags=69%, list=23%, signal=89%
REACTOME_SHC_MEDIATED_SIGNALLING	REACTOME_SHC_MEDIATED_SIGNALLING		15	0.679404	1.79451	0	0.0302761	0.49	4359	tags=53%, list=12%, signal=61%
REACTOME_GRB2_EVENTS_IN_ERBB2_SIGNALING	REACTOME_GRB2_EVENTS_IN_ERBB2_SIGNALING		22	0.612369	1.78919	0	0.0319321	0.51	4359	tags=41%, list=12%, signal=47%
REACTOME_ABORTIVE_ELONGATION_OF_HIV1_TRANSCRIPT_IN_THE_ABSENCE_OF_TAT	REACTOME_ABORTIVE_ELONGATION_OF_HIV1_TRANSCRIPT_IN_THE_ABSENCE_OF_TAT		19	0.79009	1.78803	0	0.032058	0.51	3869	tags=68%, list=11%, signal=77%
REACTOME_SIGNAL_TRANSDUCTION_BY_L1	REACTOME_SIGNAL_TRANSDUCTION_BY_L1		34	0.530631	1.78697	0.0196078	0.0322703	0.51	6170	tags=62%, list=18%, signal=75%
KEGG_OXIDATIVE_PHOSPHORYLATION	KEGG_OXIDATIVE_PHOSPHORYLATION		115	0.703683	1.78613	0	0.0323161	0.51	6109	tags=69%, list=17%, signal=83%
PID_ILK_PATHWAY	PID_ILK_PATHWAY		45	0.565924	1.78565	0.0222222	0.0322077	0.51	6183	tags=51%, list=18%, signal=62%
REACTOME_ACTIVATION_OF_GENES_BY_ATF4	REACTOME_ACTIVATION_OF_GENES_BY_ATF4		24	0.647014	1.78459	0.0192308	0.0322822	0.51	2729	tags=46%, list=8%, signal=50%
REACTOME_SIGNALING_BY_TGF_BETA_RECEPTOR_COMPLEX	REACTOME_SIGNALING_BY_TGF_BETA_RECEPTOR_COMPLEX		61	0.527162	1.78355	0	0.0324016	0.51	6388	tags=43%, list=18%, signal=52%
PID_PRL_SIGNALING_EVENTS_PATHWAY	PID_PRL_SIGNALING_EVENTS_PATHWAY		23	0.646923	1.7832	0	0.0322888	0.51	4098	tags=35%, list=12%, signal=39%
REACTOME_TRNA_AMINOACYLATION	REACTOME_TRNA_AMINOACYLATION		42	0.744741	1.77938	0	0.0327111	0.51	4413	tags=62%, list=13%, signal=71%
BIOCARTA_TEL_PATHWAY	BIOCARTA_TEL_PATHWAY		18	0.627469	1.77295	0	0.0342506	0.53	4359	tags=44%, list=12%, signal=51%
PID_MTOR_4PATHWAY	PID_MTOR_4PATHWAY		69	0.505125	1.76844	0	0.0359912	0.53	7241	tags=54%, list=21%, signal=67%
BIOCARTA_HIVNEF_PATHWAY	BIOCARTA_HIVNEF_PATHWAY		58	0.51993	1.76765	0	0.0359394	0.53	6560	tags=41%, list=19%, signal=51%
REACTOME_TCA_CYCLE_AND_RESPIRATORY_ELECTRON_TRANSPORT	REACTOME_TCA_CYCLE_AND_RESPIRATORY_ELECTRON_TRANSPORT		119	0.712481	1.7664	0	0.0360515	0.53	5549	tags=72%, list=16%, signal=86%
REACTOME_CYTOSOLIC_TRNA_AMINOACYLATION	REACTOME_CYTOSOLIC_TRNA_AMINOACYLATION		24	0.805089	1.76484	0	0.0365868	0.54	4369	tags=79%, list=12%, signal=90%
PID_P38_MK2_PATHWAY	PID_P38_MK2_PATHWAY		21	0.625965	1.76086	0.0175439	0.0376636	0.55	5844	tags=52%, list=17%, signal=63%
REACTOME_PYRUVATE_METABOLISM_AND_CITRIC_ACID_TCA_CYCLE	REACTOME_PYRUVATE_METABOLISM_AND_CITRIC_ACID_TCA_CYCLE		41	0.612895	1.75358	0.0204082	0.0396371	0.56	3604	tags=51%, list=10%, signal=57%
REACTOME_INTERFERON_SIGNALING	REACTOME_INTERFERON_SIGNALING		142	0.54771	1.75273	0.0222222	0.0398078	0.57	7427	tags=52%, list=21%, signal=66%
REACTOME_RNA_POL_I_TRANSCRIPTION_INITIATION	REACTOME_RNA_POL_I_TRANSCRIPTION_INITIATION		24	0.618737	1.75058	0	0.0405203	0.57	5769	tags=58%, list=16%, signal=70%
KEGG_GLYCOLYSIS_GLUCONEOGENESIS	KEGG_GLYCOLYSIS_GLUCONEOGENESIS		58	0.534062	1.74335	0	0.0429252	0.58	3843	tags=38%, list=11%, signal=43%
PID_P53_DOWNSTREAM_PATHWAY	PID_P53_DOWNSTREAM_PATHWAY		133	0.452206	1.7379	0	0.0446596	0.61	6978	tags=39%, list=20%, signal=49%
BIOCARTA_CARM_ER_PATHWAY	BIOCARTA_CARM_ER_PATHWAY		35	0.518395	1.73523	0	0.0450642	0.61	6279	tags=46%, list=18%, signal=56%
REACTOME_ASSOCIATION_OF_TRIC_CCT_WITH_TARGET_PROTEINS_DURING_BIOSYNTHESIS	REACTOME_ASSOCIATION_OF_TRIC_CCT_WITH_TARGET_PROTEINS_DURING_BIOSYNTHESIS		26	0.607812	1.72881	0	0.0476847	0.63	4481	tags=50%, list=13%, signal=57%
KEGG_PROTEIN_EXPORT	KEGG_PROTEIN_EXPORT		23	0.700235	1.72877	0.0178571	0.047516	0.63	8969	tags=83%, list=26%, signal=111%
BIOCARTA_MITOCHONDRIA_PATHWAY	BIOCARTA_MITOCHONDRIA_PATHWAY		21	0.660472	1.72853	0	0.0473952	0.63	6070	tags=62%, list=17%, signal=75%
SA_TRKA_RECEPTOR	SA_TRKA_RECEPTOR		17	0.606918	1.72846	0	0.04723	0.63	3806	tags=35%, list=11%, signal=40%
REACTOME_SIGNALLING_TO_RAS	REACTOME_SIGNALLING_TO_RAS		27	0.6167	1.71742	0.0185185	0.0508316	0.67	4359	tags=41%, list=12%, signal=47%
KEGG_CITRATE_CYCLE_TCA_CYCLE	KEGG_CITRATE_CYCLE_TCA_CYCLE		29	0.694657	1.71657	0	0.0510002	0.67	3843	tags=59%, list=11%, signal=66%
REACTOME_RESPIRATORY_ELECTRON_TRANSPORT_ATP_SYNTHESIS_BY_CHEMIOSMOTIC_COUPLING_AND_HEAT_PRODUCTION_BY_UNCOUPLING_PROTEINS_	REACTOME_RESPIRATORY_ELECTRON_TRANSPORT_ATP_SYNTHESIS_BY_CHEMIOSMOTIC_COUPLING_AND_HEAT_PRODUCTION_BY_UNCOUPLING_PROTEINS_		82	0.765357	1.714	0	0.0524232	0.67	5420	tags=80%, list=16%, signal=95%
REACTOME_INFLUENZA_LIFE_CYCLE	REACTOME_INFLUENZA_LIFE_CYCLE		161	0.628533	1.71027	0.0384615	0.0537679	0.67	8688	tags=63%, list=25%, signal=84%
REACTOME_RESPIRATORY_ELECTRON_TRANSPORT	REACTOME_RESPIRATORY_ELECTRON_TRANSPORT		66	0.773169	1.70982	0	0.0538369	0.67	5324	tags=82%, list=15%, signal=96%
BIOCARTA_MTA3_PATHWAY	BIOCARTA_MTA3_PATHWAY		19	0.666459	1.70358	0.0217391	0.0557178	0.68	6788	tags=68%, list=19%, signal=85%
REACTOME_SIGNALLING_TO_ERKS	REACTOME_SIGNALLING_TO_ERKS		35	0.526172	1.70245	0.0338983	0.0560428	0.68	4359	tags=31%, list=12%, signal=36%
REACTOME_RNA_POL_III_CHAIN_ELONGATION	REACTOME_RNA_POL_III_CHAIN_ELONGATION		17	0.626451	1.69726	0.0185185	0.0577971	0.7	4577	tags=53%, list=13%, signal=61%
REACTOME_DEPOSITION_OF_NEW_CENPA_CONTAINING_NUCLEOSOMES_AT_THE_CENTROMERE	REACTOME_DEPOSITION_OF_NEW_CENPA_CONTAINING_NUCLEOSOMES_AT_THE_CENTROMERE		58	0.7165	1.69647	0.0416667	0.0578828	0.7	1449	tags=28%, list=4%, signal=29%
KEGG_AMINOACYL_TRNA_BIOSYNTHESIS	KEGG_AMINOACYL_TRNA_BIOSYNTHESIS		41	0.689975	1.69516	0	0.0582699	0.7	5053	tags=59%, list=14%, signal=68%
BIOCARTA_CHREBP2_PATHWAY	BIOCARTA_CHREBP2_PATHWAY		40	0.546754	1.69265	0.0185185	0.0596293	0.7	6020	tags=45%, list=17%, signal=54%
REACTOME_UNFOLDED_PROTEIN_RESPONSE	REACTOME_UNFOLDED_PROTEIN_RESPONSE		74	0.572067	1.6908	0	0.060562	0.7	4315	tags=39%, list=12%, signal=45%
REACTOME_SIGNALING_BY_CONSTITUTIVELY_ACTIVE_EGFR	REACTOME_SIGNALING_BY_CONSTITUTIVELY_ACTIVE_EGFR		18	0.574989	1.68303	0	0.0641178	0.7	4359	tags=44%, list=12%, signal=51%
BIOCARTA_HIF_PATHWAY	BIOCARTA_HIF_PATHWAY		15	0.599247	1.68102	0.02	0.0647472	0.7	4073	tags=40%, list=12%, signal=45%
KEGG_RENAL_CELL_CARCINOMA	KEGG_RENAL_CELL_CARCINOMA		68	0.461912	1.67744	0	0.0665714	0.7	4817	tags=34%, list=14%, signal=39%
KEGG_PANCREATIC_CANCER	KEGG_PANCREATIC_CANCER		69	0.459973	1.67538	0	0.0680014	0.7	4940	tags=32%, list=14%, signal=37%
SIG_PIP3_SIGNALING_IN_CARDIAC_MYOCTES	SIG_PIP3_SIGNALING_IN_CARDIAC_MYOCTES		66	0.466135	1.67532	0	0.067725	0.7	4940	tags=39%, list=14%, signal=46%
BIOCARTA_DEATH_PATHWAY	BIOCARTA_DEATH_PATHWAY		33	0.532593	1.66849	0.0196078	0.0705553	0.71	6070	tags=39%, list=17%, signal=48%
BIOCARTA_RACCYCD_PATHWAY	BIOCARTA_RACCYCD_PATHWAY		26	0.592366	1.66813	0	0.0703051	0.71	4205	tags=38%, list=12%, signal=44%
REACTOME_GLYCOGEN_BREAKDOWN_GLYCOGENOLYSIS	REACTOME_GLYCOGEN_BREAKDOWN_GLYCOGENOLYSIS		17	0.568803	1.66775	0.06	0.0700594	0.71	3562	tags=41%, list=10%, signal=46%
REACTOME_ACTIVATION_OF_THE_MRNA_UPON_BINDING_OF_THE_CAP_BINDING_COMPLEX_AND_EIFS_AND_SUBSEQUENT_BINDING_TO_43S	REACTOME_ACTIVATION_OF_THE_MRNA_UPON_BINDING_OF_THE_CAP_BINDING_COMPLEX_AND_EIFS_AND_SUBSEQUENT_BINDING_TO_43S		66	0.648214	1.66666	0.0181818	0.0707885	0.71	9618	tags=76%, list=28%, signal=104%
KEGG_BLADDER_CANCER	KEGG_BLADDER_CANCER		40	0.476036	1.66435	0	0.0716074	0.71	4897	tags=33%, list=14%, signal=38%
BIOCARTA_MPR_PATHWAY	BIOCARTA_MPR_PATHWAY		33	0.648097	1.66246	0	0.0722199	0.71	5534	tags=52%, list=16%, signal=61%
SIG_CHEMOTAXIS	SIG_CHEMOTAXIS		44	0.475027	1.65829	0.0212766	0.0738286	0.73	3565	tags=32%, list=10%, signal=35%
REACTOME_CYTOKINE_SIGNALING_IN_IMMUNE_SYSTEM	REACTOME_CYTOKINE_SIGNALING_IN_IMMUNE_SYSTEM		249	0.462622	1.65742	0.0425532	0.0740098	0.73	7427	tags=43%, list=21%, signal=55%
PID_ATF2_PATHWAY	PID_ATF2_PATHWAY		58	0.466921	1.65703	0.02	0.0739317	0.73	4940	tags=28%, list=14%, signal=32%
BIOCARTA_EIF_PATHWAY	BIOCARTA_EIF_PATHWAY		16	0.671876	1.657	0	0.073689	0.73	5068	tags=63%, list=14%, signal=73%
KEGG_FRUCTOSE_AND_MANNOSE_METABOLISM	KEGG_FRUCTOSE_AND_MANNOSE_METABOLISM		34	0.542169	1.65691	0	0.0735243	0.74	6034	tags=41%, list=17%, signal=50%
PID_PI3KCI_AKT_PATHWAY	PID_PI3KCI_AKT_PATHWAY		35	0.530743	1.65613	0.0377359	0.0736569	0.74	6020	tags=51%, list=17%, signal=62%
REACTOME_PROLONGED_ERK_ACTIVATION_EVENTS	REACTOME_PROLONGED_ERK_ACTIVATION_EVENTS		19	0.581972	1.65603	0	0.0734114	0.74	4359	tags=37%, list=12%, signal=42%
PID_HDAC_CLASSI_PATHWAY	PID_HDAC_CLASSI_PATHWAY		65	0.48134	1.65528	0.0754717	0.0736476	0.74	6634	tags=43%, list=19%, signal=53%
REACTOME_AMINO_ACID_SYNTHESIS_AND_INTERCONVERSION_TRANSAMINATION	REACTOME_AMINO_ACID_SYNTHESIS_AND_INTERCONVERSION_TRANSAMINATION		15	0.707623	1.65355	0	0.0739975	0.74	6395	tags=67%, list=18%, signal=82%
KEGG_REGULATION_OF_AUTOPHAGY	KEGG_REGULATION_OF_AUTOPHAGY		21	0.582914	1.64829	0	0.0766859	0.74	6374	tags=52%, list=18%, signal=64%
KEGG_CHRONIC_MYELOID_LEUKEMIA	KEGG_CHRONIC_MYELOID_LEUKEMIA		73	0.444086	1.6475	0.0392157	0.0768184	0.74	4359	tags=29%, list=12%, signal=33%
KEGG_GALACTOSE_METABOLISM	KEGG_GALACTOSE_METABOLISM		25	0.554243	1.63308	0.0181818	0.0859967	0.78	4353	tags=44%, list=12%, signal=50%
PID_ARF_3PATHWAY	PID_ARF_3PATHWAY		19	0.632917	1.63012	0.0833333	0.0869744	0.8	8145	tags=58%, list=23%, signal=75%
REACTOME_MITOCHONDRIAL_TRNA_AMINOACYLATION	REACTOME_MITOCHONDRIAL_TRNA_AMINOACYLATION		21	0.660202	1.62851	0.0769231	0.0875683	0.8	5053	tags=48%, list=14%, signal=56%
REACTOME_ARMS_MEDIATED_ACTIVATION	REACTOME_ARMS_MEDIATED_ACTIVATION		17	0.609027	1.62798	0	0.0875896	0.8	4359	tags=41%, list=12%, signal=47%
REACTOME_TRANSFERRIN_ENDOCYTOSIS_AND_RECYCLING	REACTOME_TRANSFERRIN_ENDOCYTOSIS_AND_RECYCLING		24	0.609056	1.6248	0.0392157	0.0888609	0.8	7785	tags=54%, list=22%, signal=70%
REACTOME_RNA_POL_III_TRANSCRIPTION_TERMINATION	REACTOME_RNA_POL_III_TRANSCRIPTION_TERMINATION		19	0.628225	1.62442	0.0212766	0.0887628	0.8	4577	tags=53%, list=13%, signal=61%
PID_ERB_GENOMIC_PATHWAY	PID_ERB_GENOMIC_PATHWAY		15	0.53322	1.62437	0.04	0.088434	0.8	6005	tags=53%, list=17%, signal=64%
REACTOME_SIGNALING_BY_SCF_KIT	REACTOME_SIGNALING_BY_SCF_KIT		75	0.443064	1.62371	0.0377359	0.0883934	0.8	4359	tags=29%, list=12%, signal=33%
REACTOME_ENDOSOMAL_SORTING_COMPLEX_REQUIRED_FOR_TRANSPORT_ESCRT	REACTOME_ENDOSOMAL_SORTING_COMPLEX_REQUIRED_FOR_TRANSPORT_ESCRT		27	0.644467	1.62327	0.0392157	0.0883209	0.8	5270	tags=56%, list=15%, signal=65%
KEGG_SMALL_CELL_LUNG_CANCER	KEGG_SMALL_CELL_LUNG_CANCER		84	0.403338	1.61959	0.0188679	0.0898135	0.82	6170	tags=31%, list=18%, signal=37%
REACTOME_CITRIC_ACID_CYCLE_TCA_CYCLE	REACTOME_CITRIC_ACID_CYCLE_TCA_CYCLE		20	0.698014	1.61856	0.0208333	0.0898411	0.82	6645	tags=70%, list=19%, signal=86%
PID_RAC1_PATHWAY	PID_RAC1_PATHWAY		53	0.538436	1.6156	0.0384615	0.0912185	0.83	6560	tags=47%, list=19%, signal=58%
KEGG_VIBRIO_CHOLERAE_INFECTION	KEGG_VIBRIO_CHOLERAE_INFECTION		51	0.497539	1.61283	0.0185185	0.092353	0.83	7934	tags=55%, list=23%, signal=71%
REACTOME_OXYGEN_DEPENDENT_PROLINE_HYDROXYLATION_OF_HYPOXIA_INDUCIBLE_FACTOR_ALPHA	REACTOME_OXYGEN_DEPENDENT_PROLINE_HYDROXYLATION_OF_HYPOXIA_INDUCIBLE_FACTOR_ALPHA		17	0.649589	1.60881	0.0377359	0.0942159	0.83	4658	tags=65%, list=13%, signal=75%
REACTOME_DOWNREGULATION_OF_TGF_BETA_RECEPTOR_SIGNALING	REACTOME_DOWNREGULATION_OF_TGF_BETA_RECEPTOR_SIGNALING		22	0.592508	1.6086	0.0188679	0.0939167	0.83	3193	tags=36%, list=9%, signal=40%
BIOCARTA_CERAMIDE_PATHWAY	BIOCARTA_CERAMIDE_PATHWAY		22	0.553803	1.60518	0.0344828	0.0959014	0.83	10168	tags=64%, list=29%, signal=90%
PID_FOXO_PATHWAY	PID_FOXO_PATHWAY		49	0.510331	1.60438	0.0384615	0.0959396	0.83	3518	tags=35%, list=10%, signal=39%
REACTOME_TRANSLATION	REACTOME_TRANSLATION		174	0.619917	1.60432	0.0377359	0.0955981	0.83	9767	tags=69%, list=28%, signal=95%
REACTOME_NEF_MEDIATES_DOWN_MODULATION_OF_CELL_SURFACE_RECEPTORS_BY_RECRUITING_THEM_TO_CLATHRIN_ADAPTERS	REACTOME_NEF_MEDIATES_DOWN_MODULATION_OF_CELL_SURFACE_RECEPTORS_BY_RECRUITING_THEM_TO_CLATHRIN_ADAPTERS		21	0.58672	1.60254	0.0909091	0.0961503	0.83	7973	tags=67%, list=23%, signal=86%
PID_HDAC_CLASSII_PATHWAY	PID_HDAC_CLASSII_PATHWAY		33	0.497038	1.60229	0.0185185	0.0958572	0.83	5046	tags=36%, list=14%, signal=42%
PID_BETA_CATENIN_NUC_PATHWAY	PID_BETA_CATENIN_NUC_PATHWAY		74	0.426519	1.60062	0	0.0965112	0.83	10076	tags=54%, list=29%, signal=76%
PID_LKB1_PATHWAY	PID_LKB1_PATHWAY		46	0.495676	1.59441	0.0392157	0.0999648	0.84	6020	tags=43%, list=17%, signal=52%
REACTOME_INCRETIN_SYNTHESIS_SECRETION_AND_INACTIVATION	REACTOME_INCRETIN_SYNTHESIS_SECRETION_AND_INACTIVATION		19	0.57518	1.59191	0.031746	0.101235	0.84	10415	tags=63%, list=30%, signal=90%
PID_INSULIN_GLUCOSE_PATHWAY	PID_INSULIN_GLUCOSE_PATHWAY		26	0.490846	1.59122	0.02	0.101195	0.84	6936	tags=50%, list=20%, signal=62%
REACTOME_NEGATIVE_REGULATORS_OF_RIG_I_MDA5_SIGNALING	REACTOME_NEGATIVE_REGULATORS_OF_RIG_I_MDA5_SIGNALING		31	0.5521	1.58862	0.08	0.102421	0.85	6940	tags=55%, list=20%, signal=68%
PID_IL2_PI3K_PATHWAY	PID_IL2_PI3K_PATHWAY		34	0.473661	1.58854	0.0238095	0.102106	0.85	5015	tags=35%, list=14%, signal=41%
KEGG_N_GLYCAN_BIOSYNTHESIS	KEGG_N_GLYCAN_BIOSYNTHESIS		46	0.548534	1.57743	0.0833333	0.10852	0.85	6819	tags=52%, list=20%, signal=65%
REACTOME_INSULIN_RECEPTOR_RECYCLING	REACTOME_INSULIN_RECEPTOR_RECYCLING		22	0.593707	1.57716	0.0740741	0.108572	0.85	7785	tags=55%, list=22%, signal=70%
BIOCARTA_P53HYPOXIA_PATHWAY	BIOCARTA_P53HYPOXIA_PATHWAY		23	0.494173	1.57218	0.0181818	0.111024	0.86	6560	tags=43%, list=19%, signal=53%
REACTOME_FORMATION_OF_THE_TERNARY_COMPLEX_AND_SUBSEQUENTLY_THE_43S_COMPLEX	REACTOME_FORMATION_OF_THE_TERNARY_COMPLEX_AND_SUBSEQUENTLY_THE_43S_COMPLEX		58	0.661774	1.57065	0.0188679	0.111618	0.86	9618	tags=78%, list=28%, signal=107%
REACTOME_TGF_BETA_RECEPTOR_SIGNALING_ACTIVATES_SMADS	REACTOME_TGF_BETA_RECEPTOR_SIGNALING_ACTIVATES_SMADS		25	0.568984	1.57051	0.02	0.111348	0.86	3193	tags=36%, list=9%, signal=40%
BIOCARTA_IGF1MTOR_PATHWAY	BIOCARTA_IGF1MTOR_PATHWAY		20	0.52361	1.56605	0.0363636	0.113619	0.86	4931	tags=45%, list=14%, signal=52%
KEGG_GLIOMA	KEGG_GLIOMA		65	0.400905	1.56598	0	0.113235	0.86	4648	tags=25%, list=13%, signal=28%
PID_CMYB_PATHWAY	PID_CMYB_PATHWAY		82	0.436557	1.56522	0.0188679	0.113253	0.87	8377	tags=41%, list=24%, signal=54%
PID_P75_NTR_PATHWAY	PID_P75_NTR_PATHWAY		67	0.433867	1.56081	0.0545455	0.116591	0.88	4308	tags=28%, list=12%, signal=32%
KEGG_AMYOTROPHIC_LATERAL_SCLEROSIS_ALS	KEGG_AMYOTROPHIC_LATERAL_SCLEROSIS_ALS		51	0.47472	1.56017	0.0377359	0.116931	0.88	10457	tags=59%, list=30%, signal=84%
REACTOME_DIABETES_PATHWAYS	REACTOME_DIABETES_PATHWAYS		124	0.461337	1.55956	0.0196078	0.116782	0.88	4480	tags=31%, list=13%, signal=36%
REACTOME_SYNTHESIS_SECRETION_AND_INACTIVATION_OF_GLP1	REACTOME_SYNTHESIS_SECRETION_AND_INACTIVATION_OF_GLP1		16	0.593346	1.55543	0.0327869	0.119126	0.88	10415	tags=69%, list=30%, signal=98%
REACTOME_MEIOSIS	REACTOME_MEIOSIS		105	0.554126	1.55143	0.108696	0.121808	0.88	4088	tags=29%, list=12%, signal=32%
REACTOME_P75_NTR_RECEPTOR_MEDIATED_SIGNALLING	REACTOME_P75_NTR_RECEPTOR_MEDIATED_SIGNALLING		79	0.408532	1.55084	0.0681818	0.121717	0.88	3523	tags=29%, list=10%, signal=32%
REACTOME_SYNTHESIS_AND_INTERCONVERSION_OF_NUCLEOTIDE_DI_AND_TRIPHOSPHATES	REACTOME_SYNTHESIS_AND_INTERCONVERSION_OF_NUCLEOTIDE_DI_AND_TRIPHOSPHATES		18	0.63349	1.55082	0.0357143	0.121317	0.88	5965	tags=61%, list=17%, signal=74%
BIOCARTA_CDC42RAC_PATHWAY	BIOCARTA_CDC42RAC_PATHWAY		16	0.693724	1.55079	0.04	0.120919	0.88	3945	tags=63%, list=11%, signal=70%
REACTOME_ASPARAGINE_N_LINKED_GLYCOSYLATION	REACTOME_ASPARAGINE_N_LINKED_GLYCOSYLATION		80	0.515179	1.54402	0.08	0.124829	0.89	7073	tags=49%, list=20%, signal=61%
BIOCARTA_ETS_PATHWAY	BIOCARTA_ETS_PATHWAY		18	0.546364	1.54302	0.08	0.125254	0.9	4077	tags=33%, list=12%, signal=38%
PID_P38_ALPHA_BETA_DOWNSTREAM_PATHWAY	PID_P38_ALPHA_BETA_DOWNSTREAM_PATHWAY		38	0.469747	1.54208	0	0.125567	0.9	4470	tags=37%, list=13%, signal=42%
BIOCARTA_P38MAPK_PATHWAY	BIOCARTA_P38MAPK_PATHWAY		39	0.45447	1.53701	0.0384615	0.12774	0.9	5640	tags=41%, list=16%, signal=49%
REACTOME_METABOLISM_OF_VITAMINS_AND_COFACTORS	REACTOME_METABOLISM_OF_VITAMINS_AND_COFACTORS		51	0.488047	1.5334	0.0925926	0.129679	0.91	6229	tags=39%, list=18%, signal=48%
BIOCARTA_HSP27_PATHWAY	BIOCARTA_HSP27_PATHWAY		15	0.578141	1.53232	0.0222222	0.129832	0.91	10284	tags=60%, list=29%, signal=85%
PID_DELTA_NP63_PATHWAY	PID_DELTA_NP63_PATHWAY		45	0.448275	1.53113	0.0588235	0.129962	0.91	7757	tags=38%, list=22%, signal=48%
REACTOME_RNA_POL_I_RNA_POL_III_AND_MITOCHONDRIAL_TRANSCRIPTION	REACTOME_RNA_POL_I_RNA_POL_III_AND_MITOCHONDRIAL_TRANSCRIPTION		114	0.540681	1.53011	0.16	0.130303	0.91	12480	tags=74%, list=36%, signal=114%
PID_HIF1_TFPATHWAY	PID_HIF1_TFPATHWAY		65	0.429443	1.52596	0.04	0.13253	0.91	3586	tags=26%, list=10%, signal=29%
REACTOME_THE_ROLE_OF_NEF_IN_HIV1_REPLICATION_AND_DISEASE_PATHOGENESIS	REACTOME_THE_ROLE_OF_NEF_IN_HIV1_REPLICATION_AND_DISEASE_PATHOGENESIS		28	0.543983	1.52393	0.146341	0.133923	0.91	7973	tags=57%, list=23%, signal=74%
KEGG_FC_GAMMA_R_MEDIATED_PHAGOCYTOSIS	KEGG_FC_GAMMA_R_MEDIATED_PHAGOCYTOSIS		93	0.4176	1.52294	0.0425532	0.134548	0.91	4132	tags=30%, list=12%, signal=34%
ST_T_CELL_SIGNAL_TRANSDUCTION	ST_T_CELL_SIGNAL_TRANSDUCTION		44	0.439984	1.51889	0.111111	0.137018	0.91	4220	tags=27%, list=12%, signal=31%
REACTOME_SRP_DEPENDENT_COTRANSLATIONAL_PROTEIN_TARGETING_TO_MEMBRANE	REACTOME_SRP_DEPENDENT_COTRANSLATIONAL_PROTEIN_TARGETING_TO_MEMBRANE		135	0.604013	1.51597	0.113208	0.138496	0.91	9767	tags=67%, list=28%, signal=92%
REACTOME_SIGNALING_BY_ROBO_RECEPTOR	REACTOME_SIGNALING_BY_ROBO_RECEPTOR		28	0.465944	1.51573	0.0377359	0.138101	0.91	8087	tags=54%, list=23%, signal=70%
PID_MYC_REPRESS_PATHWAY	PID_MYC_REPRESS_PATHWAY		62	0.404423	1.51542	0.0416667	0.137781	0.91	7795	tags=39%, list=22%, signal=50%
REACTOME_ENOS_ACTIVATION_AND_REGULATION	REACTOME_ENOS_ACTIVATION_AND_REGULATION		20	0.619347	1.5142	0	0.138391	0.91	3562	tags=45%, list=10%, signal=50%
REACTOME_FORMATION_OF_INCISION_COMPLEX_IN_GG_NER	REACTOME_FORMATION_OF_INCISION_COMPLEX_IN_GG_NER		21	0.553463	1.50986	0.0769231	0.141383	0.91	5700	tags=57%, list=16%, signal=68%
REACTOME_ADHERENS_JUNCTIONS_INTERACTIONS	REACTOME_ADHERENS_JUNCTIONS_INTERACTIONS		23	0.519573	1.50852	0.0851064	0.142422	0.91	5518	tags=35%, list=16%, signal=41%
REACTOME_DEADENYLATION_OF_MRNA	REACTOME_DEADENYLATION_OF_MRNA		17	0.567165	1.50809	0.0545455	0.142184	0.91	4535	tags=41%, list=13%, signal=47%
REACTOME_REGULATION_OF_HYPOXIA_INDUCIBLE_FACTOR_HIF_BY_OXYGEN	REACTOME_REGULATION_OF_HYPOXIA_INDUCIBLE_FACTOR_HIF_BY_OXYGEN		24	0.527883	1.50645	0.0384615	0.142803	0.91	4658	tags=46%, list=13%, signal=53%
KEGG_GLUTATHIONE_METABOLISM	KEGG_GLUTATHIONE_METABOLISM		47	0.499776	1.50489	0.0833333	0.143676	0.91	8000	tags=49%, list=23%, signal=63%
PID_CXCR3_PATHWAY	PID_CXCR3_PATHWAY		43	0.476788	1.50243	0.0487805	0.145176	0.91	5156	tags=35%, list=15%, signal=41%
REACTOME_MEMBRANE_TRAFFICKING	REACTOME_MEMBRANE_TRAFFICKING		124	0.476128	1.50169	0.0408163	0.145174	0.91	5403	tags=39%, list=15%, signal=46%
REACTOME_FATTY_ACYL_COA_BIOSYNTHESIS	REACTOME_FATTY_ACYL_COA_BIOSYNTHESIS		18	0.59292	1.50138	0.04	0.144954	0.91	5902	tags=44%, list=17%, signal=53%
REACTOME_NONSENSE_MEDIATED_DECAY_ENHANCED_BY_THE_EXON_JUNCTION_COMPLEX	REACTOME_NONSENSE_MEDIATED_DECAY_ENHANCED_BY_THE_EXON_JUNCTION_COMPLEX		133	0.570513	1.49798	0.132075	0.147214	0.91	9669	tags=63%, list=28%, signal=87%
PID_NFAT_3PATHWAY	PID_NFAT_3PATHWAY		53	0.43096	1.4956	0.132075	0.148811	0.92	6560	tags=42%, list=19%, signal=51%
ST_TUMOR_NECROSIS_FACTOR_PATHWAY	ST_TUMOR_NECROSIS_FACTOR_PATHWAY		29	0.503912	1.49444	0.0851064	0.149252	0.92	6350	tags=52%, list=18%, signal=63%
BIOCARTA_ARF_PATHWAY	BIOCARTA_ARF_PATHWAY		17	0.526755	1.49292	0.0535714	0.149739	0.92	5769	tags=47%, list=16%, signal=56%
REACTOME_G_PROTEIN_ACTIVATION	REACTOME_G_PROTEIN_ACTIVATION		26	0.513473	1.48893	0.0408163	0.15215	0.92	5517	tags=38%, list=16%, signal=46%
REACTOME_3_UTR_MEDIATED_TRANSLATIONAL_REGULATION	REACTOME_3_UTR_MEDIATED_TRANSLATIONAL_REGULATION		133	0.591627	1.4886	0.169811	0.152074	0.92	9669	tags=65%, list=28%, signal=89%
KEGG_PYRUVATE_METABOLISM	KEGG_PYRUVATE_METABOLISM		38	0.500981	1.48808	0.0961538	0.151923	0.92	4335	tags=39%, list=12%, signal=45%
REACTOME_LATENT_INFECTION_OF_HOMO_SAPIENS_WITH_MYCOBACTERIUM_TUBERCULOSIS	REACTOME_LATENT_INFECTION_OF_HOMO_SAPIENS_WITH_MYCOBACTERIUM_TUBERCULOSIS		30	0.520333	1.48782	0.113208	0.151734	0.92	7785	tags=43%, list=22%, signal=56%
REACTOME_POST_TRANSLATIONAL_PROTEIN_MODIFICATION	REACTOME_POST_TRANSLATIONAL_PROTEIN_MODIFICATION		179	0.422696	1.48362	0.0961538	0.154778	0.94	9483	tags=48%, list=27%, signal=66%
KEGG_CYTOSOLIC_DNA_SENSING_PATHWAY	KEGG_CYTOSOLIC_DNA_SENSING_PATHWAY		41	0.512622	1.47723	0.0869565	0.159996	0.94	7229	tags=54%, list=21%, signal=68%
REACTOME_PTM_GAMMA_CARBOXYLATION_HYPUSINE_FORMATION_AND_ARYLSULFATASE_ACTIVATION	REACTOME_PTM_GAMMA_CARBOXYLATION_HYPUSINE_FORMATION_AND_ARYLSULFATASE_ACTIVATION		25	0.510987	1.47062	0.0638298	0.164107	0.94	9405	tags=52%, list=27%, signal=71%
SA_CASPASE_CASCADE	SA_CASPASE_CASCADE		19	0.536286	1.47032	0.097561	0.163924	0.94	9514	tags=58%, list=27%, signal=79%
REACTOME_SIGNALING_BY_EGFR_IN_CANCER	REACTOME_SIGNALING_BY_EGFR_IN_CANCER		104	0.398604	1.46942	0.0192308	0.164094	0.94	5401	tags=37%, list=15%, signal=43%
BIOCARTA_ERK_PATHWAY	BIOCARTA_ERK_PATHWAY		28	0.502366	1.46922	0	0.163723	0.94	5177	tags=36%, list=15%, signal=42%
REACTOME_INFLUENZA_VIRAL_RNA_TRANSCRIPTION_AND_REPLICATION	REACTOME_INFLUENZA_VIRAL_RNA_TRANSCRIPTION_AND_REPLICATION		128	0.580696	1.46911	0.132075	0.163354	0.94	9669	tags=63%, list=28%, signal=86%
PID_EPHRINB_REV_PATHWAY	PID_EPHRINB_REV_PATHWAY		30	0.419421	1.46756	0.0754717	0.164534	0.94	9227	tags=57%, list=26%, signal=77%
KEGG_LYSINE_DEGRADATION	KEGG_LYSINE_DEGRADATION		41	0.449438	1.46703	0.130435	0.164539	0.94	7936	tags=49%, list=23%, signal=63%
REACTOME_TRAFFICKING_OF_GLUR2_CONTAINING_AMPA_RECEPTORS	REACTOME_TRAFFICKING_OF_GLUR2_CONTAINING_AMPA_RECEPTORS		15	0.492958	1.46687	0.0535714	0.164205	0.94	2503	tags=27%, list=7%, signal=29%
REACTOME_APOPTOTIC_EXECUTION_PHASE	REACTOME_APOPTOTIC_EXECUTION_PHASE		51	0.462686	1.4644	0.0625	0.165495	0.94	6070	tags=37%, list=17%, signal=45%
PID_CIRCADIAN_PATHWAY	PID_CIRCADIAN_PATHWAY		15	0.508658	1.46283	0.0909091	0.166111	0.94	1087	tags=27%, list=3%, signal=28%
KEGG_NON_SMALL_CELL_LUNG_CANCER	KEGG_NON_SMALL_CELL_LUNG_CANCER		54	0.384	1.45815	0.0869565	0.170184	0.94	4359	tags=24%, list=12%, signal=27%
KEGG_ARGININE_AND_PROLINE_METABOLISM	KEGG_ARGININE_AND_PROLINE_METABOLISM		52	0.463447	1.45765	0.111111	0.169913	0.94	5955	tags=35%, list=17%, signal=42%
KEGG_RIBOSOME	KEGG_RIBOSOME		88	0.643802	1.45702	0.188679	0.170083	0.94	8594	tags=73%, list=25%, signal=96%
PID_TAP63_PATHWAY	PID_TAP63_PATHWAY		54	0.451285	1.45229	0.0408163	0.173812	0.94	7757	tags=41%, list=22%, signal=52%
KEGG_EPITHELIAL_CELL_SIGNALING_IN_HELICOBACTER_PYLORI_INFECTION	KEGG_EPITHELIAL_CELL_SIGNALING_IN_HELICOBACTER_PYLORI_INFECTION		66	0.424286	1.45108	0.0535714	0.174244	0.94	7934	tags=47%, list=23%, signal=61%
REACTOME_RECYCLING_PATHWAY_OF_L1	REACTOME_RECYCLING_PATHWAY_OF_L1		26	0.481041	1.45015	0.0851064	0.174593	0.94	5242	tags=46%, list=15%, signal=54%
KEGG_AMINO_SUGAR_AND_NUCLEOTIDE_SUGAR_METABOLISM	KEGG_AMINO_SUGAR_AND_NUCLEOTIDE_SUGAR_METABOLISM		44	0.478964	1.4495	0.122807	0.174622	0.94	7046	tags=39%, list=20%, signal=48%
KEGG_PROSTATE_CANCER	KEGG_PROSTATE_CANCER		89	0.388292	1.44759	0.0384615	0.175904	0.94	4359	tags=25%, list=12%, signal=28%
PID_AJDISS_2PATHWAY	PID_AJDISS_2PATHWAY		48	0.433914	1.44544	0.0363636	0.177414	0.95	10876	tags=60%, list=31%, signal=88%
BIOCARTA_RAC1_PATHWAY	BIOCARTA_RAC1_PATHWAY		23	0.473432	1.44417	0.06	0.177868	0.95	7645	tags=57%, list=22%, signal=72%
BIOCARTA_STATHMIN_PATHWAY	BIOCARTA_STATHMIN_PATHWAY		18	0.525586	1.43995	0.145833	0.181177	0.95	125	tags=11%, list=0%, signal=11%
REACTOME_N_GLYCAN_ANTENNAE_ELONGATION_IN_THE_MEDIAL_TRANS_GOLGI	REACTOME_N_GLYCAN_ANTENNAE_ELONGATION_IN_THE_MEDIAL_TRANS_GOLGI		18	0.512669	1.43957	0.12069	0.180951	0.95	9806	tags=67%, list=28%, signal=93%
REACTOME_ACTIVATION_OF_CHAPERONE_GENES_BY_XBP1S	REACTOME_ACTIVATION_OF_CHAPERONE_GENES_BY_XBP1S		42	0.524218	1.4334	0.104167	0.185612	0.95	3875	tags=31%, list=11%, signal=35%
REACTOME_BASIGIN_INTERACTIONS	REACTOME_BASIGIN_INTERACTIONS		25	0.498308	1.43319	0.0434783	0.185401	0.95	7997	tags=52%, list=23%, signal=67%
KEGG_REGULATION_OF_ACTIN_CYTOSKELETON	KEGG_REGULATION_OF_ACTIN_CYTOSKELETON		207	0.350541	1.43313	0.0784314	0.184953	0.95	6857	tags=31%, list=20%, signal=39%
REACTOME_CELL_JUNCTION_ORGANIZATION	REACTOME_CELL_JUNCTION_ORGANIZATION		69	0.395319	1.42916	0.0784314	0.188113	0.95	5989	tags=32%, list=17%, signal=38%
KEGG_BIOSYNTHESIS_OF_UNSATURATED_FATTY_ACIDS	KEGG_BIOSYNTHESIS_OF_UNSATURATED_FATTY_ACIDS		20	0.523796	1.42863	0.0909091	0.188099	0.95	6511	tags=50%, list=19%, signal=61%
REACTOME_MEIOTIC_RECOMBINATION	REACTOME_MEIOTIC_RECOMBINATION		78	0.571254	1.42725	0.276596	0.188538	0.95	12033	tags=72%, list=34%, signal=109%
REACTOME_BIOSYNTHESIS_OF_THE_N_GLYCAN_PRECURSOR_DOLICHOL_LIPID_LINKED_OLIGOSACCHARIDE_LLO_AND_TRANSFER_TO_A_NASCENT_PROTEIN	REACTOME_BIOSYNTHESIS_OF_THE_N_GLYCAN_PRECURSOR_DOLICHOL_LIPID_LINKED_OLIGOSACCHARIDE_LLO_AND_TRANSFER_TO_A_NASCENT_PROTEIN		28	0.537969	1.42696	0.0877193	0.188439	0.95	8386	tags=57%, list=24%, signal=75%
ST_PHOSPHOINOSITIDE_3_KINASE_PATHWAY	ST_PHOSPHOINOSITIDE_3_KINASE_PATHWAY		37	0.409308	1.4246	0.0980392	0.190434	0.95	4085	tags=35%, list=12%, signal=40%
REACTOME_DARPP_32_EVENTS	REACTOME_DARPP_32_EVENTS		23	0.522744	1.42009	0.155172	0.194181	0.95	4537	tags=43%, list=13%, signal=50%
PID_ARF6_DOWNSTREAM_PATHWAY	PID_ARF6_DOWNSTREAM_PATHWAY		15	0.524345	1.41948	0.133333	0.194123	0.95	10269	tags=67%, list=29%, signal=94%
REACTOME_NOD1_2_SIGNALING_PATHWAY	REACTOME_NOD1_2_SIGNALING_PATHWAY		29	0.479673	1.41687	0.16	0.19638	0.96	6615	tags=45%, list=19%, signal=55%
PID_CERAMIDE_PATHWAY	PID_CERAMIDE_PATHWAY		48	0.440811	1.4163	0.145455	0.196541	0.96	6560	tags=40%, list=19%, signal=49%
REACTOME_NUCLEOTIDE_BINDING_DOMAIN_LEUCINE_RICH_REPEAT_CONTAINING_RECEPTOR_NLR_SIGNALING_PATHWAYS	REACTOME_NUCLEOTIDE_BINDING_DOMAIN_LEUCINE_RICH_REPEAT_CONTAINING_RECEPTOR_NLR_SIGNALING_PATHWAYS		44	0.441606	1.41471	0.18	0.197422	0.96	6754	tags=43%, list=19%, signal=53%
REACTOME_PKB_MEDIATED_EVENTS	REACTOME_PKB_MEDIATED_EVENTS		28	0.452874	1.41363	0.0784314	0.198199	0.96	3911	tags=36%, list=11%, signal=40%
REACTOME_DOWNREGULATION_OF_SMAD2_3_SMAD4_TRANSCRIPTIONAL_ACTIVITY	REACTOME_DOWNREGULATION_OF_SMAD2_3_SMAD4_TRANSCRIPTIONAL_ACTIVITY		20	0.509032	1.41312	0.102041	0.198261	0.96	4658	tags=40%, list=13%, signal=46%
REACTOME_PRE_NOTCH_PROCESSING_IN_GOLGI	REACTOME_PRE_NOTCH_PROCESSING_IN_GOLGI		16	0.503653	1.41225	0.12	0.198437	0.96	5727	tags=44%, list=16%, signal=52%
KEGG_SELENOAMINO_ACID_METABOLISM	KEGG_SELENOAMINO_ACID_METABOLISM		26	0.512156	1.41153	0.176471	0.198691	0.96	3617	tags=42%, list=10%, signal=47%
REACTOME_TRAF6_MEDIATED_INDUCTION_OF_NFKB_AND_MAP_KINASES_UPON_TLR7_8_OR_9_ACTIVATION	REACTOME_TRAF6_MEDIATED_INDUCTION_OF_NFKB_AND_MAP_KINASES_UPON_TLR7_8_OR_9_ACTIVATION		75	0.405803	1.40967	0.0925926	0.199987	0.96	4205	tags=31%, list=12%, signal=35%
REACTOME_ACTIVATION_OF_KAINATE_RECEPTORS_UPON_GLUTAMATE_BINDING	REACTOME_ACTIVATION_OF_KAINATE_RECEPTORS_UPON_GLUTAMATE_BINDING		31	0.426226	1.40873	0.0925926	0.200647	0.96	5744	tags=35%, list=16%, signal=42%
REACTOME_ANTIGEN_PRESENTATION_FOLDING_ASSEMBLY_AND_PEPTIDE_LOADING_OF_CLASS_I_MHC	REACTOME_ANTIGEN_PRESENTATION_FOLDING_ASSEMBLY_AND_PEPTIDE_LOADING_OF_CLASS_I_MHC		21	0.576064	1.407	0.170213	0.201721	0.97	7311	tags=52%, list=21%, signal=66%
KEGG_SNARE_INTERACTIONS_IN_VESICULAR_TRANSPORT	KEGG_SNARE_INTERACTIONS_IN_VESICULAR_TRANSPORT		38	0.426357	1.40693	0.163636	0.201488	0.97	8076	tags=50%, list=23%, signal=65%
PID_INTEGRIN_A9B1_PATHWAY	PID_INTEGRIN_A9B1_PATHWAY		24	0.450121	1.3999	0.0487805	0.207689	0.97	9268	tags=71%, list=27%, signal=96%
REACTOME_SULFUR_AMINO_ACID_METABOLISM	REACTOME_SULFUR_AMINO_ACID_METABOLISM		24	0.502465	1.39962	0.0877193	0.207523	0.97	4793	tags=42%, list=14%, signal=48%
KEGG_TERPENOID_BACKBONE_BIOSYNTHESIS	KEGG_TERPENOID_BACKBONE_BIOSYNTHESIS		15	0.622844	1.39776	0.127273	0.208649	0.97	8606	tags=60%, list=25%, signal=80%
PID_MET_PATHWAY	PID_MET_PATHWAY		80	0.407331	1.39433	0.137255	0.211171	0.97	7406	tags=40%, list=21%, signal=51%
REACTOME_CTLA4_INHIBITORY_SIGNALING	REACTOME_CTLA4_INHIBITORY_SIGNALING		21	0.468098	1.39183	0.117647	0.213322	0.97	9162	tags=67%, list=26%, signal=90%
REACTOME_SIGNALLING_BY_NGF	REACTOME_SIGNALLING_BY_NGF		209	0.360976	1.39035	0.102041	0.214192	0.97	3978	tags=26%, list=11%, signal=30%
KEGG_PRION_DISEASES	KEGG_PRION_DISEASES		34	0.471847	1.3885	0.0816327	0.215707	0.97	7704	tags=53%, list=22%, signal=68%
PID_IL12_2PATHWAY	PID_IL12_2PATHWAY		63	0.467251	1.38737	0.179487	0.216041	0.97	7591	tags=44%, list=22%, signal=57%
REACTOME_RNA_POL_I_TRANSCRIPTION	REACTOME_RNA_POL_I_TRANSCRIPTION		82	0.554323	1.38612	0.285714	0.216745	0.97	12617	tags=77%, list=36%, signal=120%
REACTOME_GRB2_SOS_PROVIDES_LINKAGE_TO_MAPK_SIGNALING_FOR_INTERGRINS_	REACTOME_GRB2_SOS_PROVIDES_LINKAGE_TO_MAPK_SIGNALING_FOR_INTERGRINS_		15	0.473067	1.38513	0.102041	0.217001	0.97	9268	tags=53%, list=27%, signal=73%
PID_ERBB1_DOWNSTREAM_PATHWAY	PID_ERBB1_DOWNSTREAM_PATHWAY		105	0.411137	1.38033	0.113208	0.221384	0.97	4359	tags=31%, list=12%, signal=36%
BIOCARTA_IL2RB_PATHWAY	BIOCARTA_IL2RB_PATHWAY		38	0.41548	1.3799	0.155556	0.221098	0.97	7358	tags=37%, list=21%, signal=47%
KEGG_ACUTE_MYELOID_LEUKEMIA	KEGG_ACUTE_MYELOID_LEUKEMIA		57	0.362056	1.37949	0.169811	0.221045	0.97	4359	tags=28%, list=12%, signal=32%
REACTOME_PEPTIDE_CHAIN_ELONGATION	REACTOME_PEPTIDE_CHAIN_ELONGATION		112	0.563513	1.37938	0.259259	0.220535	0.97	12090	tags=73%, list=35%, signal=112%
PID_CDC42_PATHWAY	PID_CDC42_PATHWAY		69	0.409846	1.37482	0.1	0.225161	0.97	4931	tags=33%, list=14%, signal=39%
REACTOME_CD28_CO_STIMULATION	REACTOME_CD28_CO_STIMULATION		31	0.419915	1.37404	0.169811	0.225278	0.97	9497	tags=52%, list=27%, signal=71%
KEGG_PATHWAYS_IN_CANCER	KEGG_PATHWAYS_IN_CANCER		321	0.33059	1.37313	0.04	0.22574	0.97	8461	tags=35%, list=24%, signal=45%
REACTOME_ADP_SIGNALLING_THROUGH_P2RY12	REACTOME_ADP_SIGNALLING_THROUGH_P2RY12		21	0.49966	1.37265	0.145833	0.225502	0.97	5177	tags=38%, list=15%, signal=45%
REACTOME_SIGNALING_BY_ERBB4	REACTOME_SIGNALING_BY_ERBB4		86	0.363703	1.37221	0.176471	0.225453	0.97	4359	tags=28%, list=12%, signal=32%
PID_NFKAPPAB_CANONICAL_PATHWAY	PID_NFKAPPAB_CANONICAL_PATHWAY		23	0.486756	1.3719	0.183673	0.225307	0.97	6041	tags=43%, list=17%, signal=53%
KEGG_STEROID_BIOSYNTHESIS	KEGG_STEROID_BIOSYNTHESIS		16	0.57915	1.37189	0.122807	0.224772	0.97	8116	tags=50%, list=23%, signal=65%
KEGG_ENDOCYTOSIS	KEGG_ENDOCYTOSIS		176	0.381718	1.36852	0.102041	0.227368	0.97	7494	tags=40%, list=21%, signal=50%
KEGG_SPHINGOLIPID_METABOLISM	KEGG_SPHINGOLIPID_METABOLISM		35	0.426262	1.3671	0.127273	0.22836	0.97	5613	tags=31%, list=16%, signal=37%
REACTOME_SIGNALING_BY_NOTCH	REACTOME_SIGNALING_BY_NOTCH		96	0.350163	1.36672	0.104167	0.228261	0.97	4391	tags=26%, list=13%, signal=30%
REACTOME_SIGNALING_BY_INSULIN_RECEPTOR	REACTOME_SIGNALING_BY_INSULIN_RECEPTOR		103	0.370459	1.36621	0.08	0.228436	0.97	4685	tags=26%, list=13%, signal=30%
REACTOME_POST_TRANSLATIONAL_MODIFICATION_SYNTHESIS_OF_GPI_ANCHORED_PROTEINS	REACTOME_POST_TRANSLATIONAL_MODIFICATION_SYNTHESIS_OF_GPI_ANCHORED_PROTEINS		26	0.482729	1.36219	0.155172	0.231363	0.98	8257	tags=50%, list=24%, signal=65%
REACTOME_CHOLESTEROL_BIOSYNTHESIS	REACTOME_CHOLESTEROL_BIOSYNTHESIS		21	0.635036	1.36159	0.153846	0.231235	0.98	8606	tags=62%, list=25%, signal=82%
KEGG_MELANOMA	KEGG_MELANOMA		70	0.36341	1.36083	0.0784314	0.231222	0.98	10311	tags=43%, list=29%, signal=61%
KEGG_GAP_JUNCTION	KEGG_GAP_JUNCTION		89	0.353663	1.36074	0.109091	0.230688	0.98	10328	tags=48%, list=30%, signal=68%
REACTOME_HEMOSTASIS	REACTOME_HEMOSTASIS		432	0.329461	1.3598	0.08	0.23085	0.98	6422	tags=26%, list=18%, signal=31%
KEGG_ALANINE_ASPARTATE_AND_GLUTAMATE_METABOLISM	KEGG_ALANINE_ASPARTATE_AND_GLUTAMATE_METABOLISM		32	0.435025	1.35833	0.122449	0.231367	0.98	6395	tags=38%, list=18%, signal=46%
BIOCARTA_STRESS_PATHWAY	BIOCARTA_STRESS_PATHWAY		25	0.451771	1.3583	0.156863	0.230809	0.98	7160	tags=40%, list=20%, signal=50%
REACTOME_RIG_I_MDA5_MEDIATED_INDUCTION_OF_IFN_ALPHA_BETA_PATHWAYS	REACTOME_RIG_I_MDA5_MEDIATED_INDUCTION_OF_IFN_ALPHA_BETA_PATHWAYS		60	0.448314	1.35439	0.159091	0.234336	0.98	6940	tags=45%, list=20%, signal=56%
PID_ERBB1_RECEPTOR_PROXIMAL_PATHWAY	PID_ERBB1_RECEPTOR_PROXIMAL_PATHWAY		35	0.432715	1.34975	0.145833	0.238236	0.98	4359	tags=26%, list=12%, signal=29%
REACTOME_PRE_NOTCH_EXPRESSION_AND_PROCESSING	REACTOME_PRE_NOTCH_EXPRESSION_AND_PROCESSING		38	0.38307	1.34756	0.142857	0.239678	0.98	4022	tags=29%, list=12%, signal=33%
ST_INTEGRIN_SIGNALING_PATHWAY	ST_INTEGRIN_SIGNALING_PATHWAY		81	0.365566	1.34551	0.133333	0.240898	0.98	4073	tags=23%, list=12%, signal=26%
BIOCARTA_BCELLSURVIVAL_PATHWAY	BIOCARTA_BCELLSURVIVAL_PATHWAY		16	0.496764	1.34299	0.26087	0.243067	0.99	4828	tags=38%, list=14%, signal=43%
REACTOME_FRS2_MEDIATED_CASCADE	REACTOME_FRS2_MEDIATED_CASCADE		35	0.437364	1.34255	0.166667	0.243237	0.99	4359	tags=23%, list=12%, signal=26%
PID_CD8_TCR_DOWNSTREAM_PATHWAY	PID_CD8_TCR_DOWNSTREAM_PATHWAY		53	0.407598	1.33701	0.244444	0.248027	0.99	6560	tags=40%, list=19%, signal=49%
PID_REG_GR_PATHWAY	PID_REG_GR_PATHWAY		78	0.373277	1.33627	0.113208	0.248478	0.99	6626	tags=36%, list=19%, signal=44%
PID_ERA_GENOMIC_PATHWAY	PID_ERA_GENOMIC_PATHWAY		62	0.37021	1.33546	0.169811	0.249123	0.99	8363	tags=45%, list=24%, signal=59%
BIOCARTA_BARRESTIN_SRC_PATHWAY	BIOCARTA_BARRESTIN_SRC_PATHWAY		15	0.568391	1.33226	0.117647	0.251875	0.99	10838	tags=80%, list=31%, signal=116%
KEGG_DRUG_METABOLISM_OTHER_ENZYMES	KEGG_DRUG_METABOLISM_OTHER_ENZYMES		49	0.420538	1.33219	0.0925926	0.251361	0.99	5399	tags=27%, list=15%, signal=31%
REACTOME_REGULATION_OF_KIT_SIGNALING	REACTOME_REGULATION_OF_KIT_SIGNALING		16	0.462466	1.32885	0.163265	0.254711	0.99	9041	tags=44%, list=26%, signal=59%
ST_B_CELL_ANTIGEN_RECEPTOR	ST_B_CELL_ANTIGEN_RECEPTOR		40	0.400007	1.32825	0.204082	0.254714	0.99	4220	tags=28%, list=12%, signal=31%
BIOCARTA_FMLP_PATHWAY	BIOCARTA_FMLP_PATHWAY		36	0.44663	1.32721	0.111111	0.255056	0.99	5744	tags=39%, list=16%, signal=46%
PID_S1P_S1P1_PATHWAY	PID_S1P_S1P1_PATHWAY		21	0.417801	1.32609	0.125	0.255307	0.99	10256	tags=52%, list=29%, signal=74%
KEGG_APOPTOSIS	KEGG_APOPTOSIS		83	0.362511	1.32478	0.153846	0.256016	0.99	9514	tags=42%, list=27%, signal=58%
PID_AR_PATHWAY	PID_AR_PATHWAY		61	0.389734	1.32228	0.157895	0.258159	0.99	6144	tags=38%, list=18%, signal=46%
REACTOME_GAP_JUNCTION_TRAFFICKING	REACTOME_GAP_JUNCTION_TRAFFICKING		26	0.448094	1.31622	0.115385	0.264452	0.99	9657	tags=54%, list=28%, signal=74%
REACTOME_INSULIN_RECEPTOR_SIGNALLING_CASCADE	REACTOME_INSULIN_RECEPTOR_SIGNALLING_CASCADE		83	0.358501	1.31494	0.12766	0.265198	0.99	4359	tags=24%, list=12%, signal=27%
PID_PDGFRB_PATHWAY	PID_PDGFRB_PATHWAY		128	0.382178	1.31322	0.166667	0.26623	0.99	4359	tags=29%, list=12%, signal=33%
SIG_INSULIN_RECEPTOR_PATHWAY_IN_CARDIAC_MYOCYTES	SIG_INSULIN_RECEPTOR_PATHWAY_IN_CARDIAC_MYOCYTES		50	0.383992	1.31136	0.156863	0.267401	0.99	5580	tags=36%, list=16%, signal=43%
PID_HIF2PATHWAY	PID_HIF2PATHWAY		34	0.409585	1.30611	0.0961538	0.27291	0.99	6388	tags=35%, list=18%, signal=43%
PID_NOTCH_PATHWAY	PID_NOTCH_PATHWAY		58	0.366579	1.30043	0.18	0.279019	0.99	9511	tags=48%, list=27%, signal=66%
REACTOME_MYD88_MAL_CASCADE_INITIATED_ON_PLASMA_MEMBRANE	REACTOME_MYD88_MAL_CASCADE_INITIATED_ON_PLASMA_MEMBRANE		81	0.376323	1.29755	0.173077	0.281797	0.99	4446	tags=30%, list=13%, signal=34%
PID_HEDGEHOG_GLI_PATHWAY	PID_HEDGEHOG_GLI_PATHWAY		48	0.376664	1.29662	0.181818	0.282183	0.99	6020	tags=33%, list=17%, signal=40%
REACTOME_IL_2_SIGNALING	REACTOME_IL_2_SIGNALING		40	0.386	1.29575	0.173913	0.282904	0.99	5015	tags=25%, list=14%, signal=29%
KEGG_ERBB_SIGNALING_PATHWAY	KEGG_ERBB_SIGNALING_PATHWAY		86	0.335339	1.29567	0.163265	0.282311	0.99	4931	tags=24%, list=14%, signal=28%
PID_EPHB_FWD_PATHWAY	PID_EPHB_FWD_PATHWAY		40	0.422685	1.29554	0.203704	0.281741	0.99	11359	tags=60%, list=32%, signal=89%
PID_UPA_UPAR_PATHWAY	PID_UPA_UPAR_PATHWAY		42	0.403934	1.29052	0.134615	0.28633	0.99	11265	tags=62%, list=32%, signal=91%
KEGG_CARDIAC_MUSCLE_CONTRACTION	KEGG_CARDIAC_MUSCLE_CONTRACTION		71	0.372296	1.28836	0.148148	0.288017	0.99	4270	tags=31%, list=12%, signal=35%
REACTOME_P130CAS_LINKAGE_TO_MAPK_SIGNALING_FOR_INTEGRINS	REACTOME_P130CAS_LINKAGE_TO_MAPK_SIGNALING_FOR_INTEGRINS		15	0.437556	1.28666	0.208333	0.28893	0.99	9268	tags=53%, list=27%, signal=73%
KEGG_COLORECTAL_CANCER	KEGG_COLORECTAL_CANCER		62	0.364391	1.2863	0.125	0.288717	0.99	2656	tags=18%, list=8%, signal=19%
PID_SMAD2_3NUCLEAR_PATHWAY	PID_SMAD2_3NUCLEAR_PATHWAY		82	0.350951	1.28587	0.183673	0.288428	0.99	8412	tags=39%, list=24%, signal=51%
KEGG_PORPHYRIN_AND_CHLOROPHYLL_METABOLISM	KEGG_PORPHYRIN_AND_CHLOROPHYLL_METABOLISM		38	0.456731	1.28585	0.150943	0.287841	0.99	7172	tags=39%, list=21%, signal=50%
BIOCARTA_MAL_PATHWAY	BIOCARTA_MAL_PATHWAY		19	0.487303	1.28511	0.212766	0.288023	0.99	10284	tags=68%, list=29%, signal=97%
REACTOME_TRANSPORT_TO_THE_GOLGI_AND_SUBSEQUENT_MODIFICATION	REACTOME_TRANSPORT_TO_THE_GOLGI_AND_SUBSEQUENT_MODIFICATION		33	0.445582	1.28307	0.307692	0.289653	0.99	4136	tags=33%, list=12%, signal=38%
REACTOME_SIGNALING_BY_ERBB2	REACTOME_SIGNALING_BY_ERBB2		96	0.341118	1.28104	0.169811	0.29122	0.99	4537	tags=27%, list=13%, signal=31%
PID_ERBB1_INTERNALIZATION_PATHWAY	PID_ERBB1_INTERNALIZATION_PATHWAY		41	0.399618	1.27915	0.18	0.293016	0.99	5008	tags=32%, list=14%, signal=37%
REACTOME_IRON_UPTAKE_AND_TRANSPORT	REACTOME_IRON_UPTAKE_AND_TRANSPORT		35	0.445988	1.27738	0.240741	0.294513	0.99	7785	tags=46%, list=22%, signal=59%
BIOCARTA_RAS_PATHWAY	BIOCARTA_RAS_PATHWAY		23	0.472868	1.27737	0.211538	0.293864	0.99	8159	tags=52%, list=23%, signal=68%
REACTOME_INTERFERON_ALPHA_BETA_SIGNALING	REACTOME_INTERFERON_ALPHA_BETA_SIGNALING		51	0.449477	1.27643	0.245283	0.294535	0.99	10951	tags=59%, list=31%, signal=86%
KEGG_THYROID_CANCER	KEGG_THYROID_CANCER		29	0.432763	1.27621	0.172414	0.294138	0.99	5306	tags=31%, list=15%, signal=37%
PID_PI3K_PLC_TRK_PATHWAY	PID_PI3K_PLC_TRK_PATHWAY		36	0.397161	1.27536	0.215686	0.294515	0.99	5580	tags=33%, list=16%, signal=40%
REACTOME_NRIF_SIGNALS_CELL_DEATH_FROM_THE_NUCLEUS	REACTOME_NRIF_SIGNALS_CELL_DEATH_FROM_THE_NUCLEUS		15	0.478863	1.27339	0.235294	0.296124	0.99	3193	tags=33%, list=9%, signal=37%
KEGG_NOTCH_SIGNALING_PATHWAY	KEGG_NOTCH_SIGNALING_PATHWAY		47	0.382422	1.26513	0.259259	0.303935	0.99	3553	tags=28%, list=10%, signal=31%
REACTOME_L1CAM_INTERACTIONS	REACTOME_L1CAM_INTERACTIONS		83	0.349836	1.26434	0.113208	0.304303	0.99	6170	tags=34%, list=18%, signal=41%
REACTOME_CELL_CELL_COMMUNICATION	REACTOME_CELL_CELL_COMMUNICATION		110	0.345309	1.264	0.22449	0.304061	0.99	6183	tags=29%, list=18%, signal=35%
PID_A6B1_A6B4_INTEGRIN_PATHWAY	PID_A6B1_A6B4_INTEGRIN_PATHWAY		46	0.398875	1.2627	0.3	0.305093	0.99	4828	tags=33%, list=14%, signal=38%
KEGG_NICOTINATE_AND_NICOTINAMIDE_METABOLISM	KEGG_NICOTINATE_AND_NICOTINAMIDE_METABOLISM		22	0.407829	1.25887	0.115385	0.309026	0.99	5877	tags=27%, list=17%, signal=33%
KEGG_GLYCINE_SERINE_AND_THREONINE_METABOLISM	KEGG_GLYCINE_SERINE_AND_THREONINE_METABOLISM		31	0.415653	1.25881	0.155556	0.30836	0.99	4400	tags=26%, list=13%, signal=29%
BIOCARTA_CK1_PATHWAY	BIOCARTA_CK1_PATHWAY		16	0.477159	1.2582	0.145455	0.30816	0.99	5744	tags=38%, list=16%, signal=45%
BIOCARTA_IL2_PATHWAY	BIOCARTA_IL2_PATHWAY		22	0.435184	1.25782	0.155556	0.30786	0.99	7350	tags=41%, list=21%, signal=52%
BIOCARTA_MAPK_PATHWAY	BIOCARTA_MAPK_PATHWAY		86	0.346928	1.25769	0.191489	0.307372	0.99	7160	tags=36%, list=20%, signal=45%
BIOCARTA_TID_PATHWAY	BIOCARTA_TID_PATHWAY		19	0.432444	1.25615	0.203704	0.308093	0.99	8050	tags=37%, list=23%, signal=48%
REACTOME_LYSOSOME_VESICLE_BIOGENESIS	REACTOME_LYSOSOME_VESICLE_BIOGENESIS		23	0.470885	1.25407	0.254902	0.309993	0.99	8111	tags=57%, list=23%, signal=74%
REACTOME_TRANSCRIPTIONAL_REGULATION_OF_WHITE_ADIPOCYTE_DIFFERENTIATION	REACTOME_TRANSCRIPTIONAL_REGULATION_OF_WHITE_ADIPOCYTE_DIFFERENTIATION		71	0.358808	1.24943	0.211538	0.314123	0.99	8348	tags=38%, list=24%, signal=50%
KEGG_ANTIGEN_PROCESSING_AND_PRESENTATION	KEGG_ANTIGEN_PROCESSING_AND_PRESENTATION		67	0.458441	1.24736	0.275	0.315738	0.99	8819	tags=51%, list=25%, signal=68%
PID_CDC42_REG_PATHWAY	PID_CDC42_REG_PATHWAY		30	0.393424	1.24632	0.222222	0.316384	0.99	3395	tags=23%, list=10%, signal=26%
PID_TNF_PATHWAY	PID_TNF_PATHWAY		45	0.401894	1.24618	0.2	0.315885	0.99	7160	tags=42%, list=20%, signal=53%
PID_GMCSF_PATHWAY	PID_GMCSF_PATHWAY		36	0.407642	1.2426	0.211538	0.318879	0.99	4359	tags=31%, list=12%, signal=35%
REACTOME_SLC_MEDIATED_TRANSMEMBRANE_TRANSPORT	REACTOME_SLC_MEDIATED_TRANSMEMBRANE_TRANSPORT		234	0.297172	1.24227	0.145833	0.31897	0.99	6422	tags=25%, list=18%, signal=31%
ST_P38_MAPK_PATHWAY	ST_P38_MAPK_PATHWAY		37	0.374604	1.24036	0.211538	0.320549	0.99	3968	tags=27%, list=11%, signal=30%
REACTOME_NFKB_AND_MAP_KINASES_ACTIVATION_MEDIATED_BY_TLR4_SIGNALING_REPERTOIRE	REACTOME_NFKB_AND_MAP_KINASES_ACTIVATION_MEDIATED_BY_TLR4_SIGNALING_REPERTOIRE		71	0.378429	1.23951	0.2	0.320749	0.99	6615	tags=37%, list=19%, signal=45%
REACTOME_SIGNALING_BY_ILS	REACTOME_SIGNALING_BY_ILS		104	0.352189	1.23918	0.196078	0.320494	0.99	6615	tags=30%, list=19%, signal=37%
REACTOME_NGF_SIGNALLING_VIA_TRKA_FROM_THE_PLASMA_MEMBRANE	REACTOME_NGF_SIGNALLING_VIA_TRKA_FROM_THE_PLASMA_MEMBRANE		131	0.338093	1.23729	0.207547	0.322094	0.99	4537	tags=26%, list=13%, signal=30%
REACTOME_THROMBOXANE_SIGNALLING_THROUGH_TP_RECEPTOR	REACTOME_THROMBOXANE_SIGNALLING_THROUGH_TP_RECEPTOR		23	0.416489	1.23692	0.215686	0.322105	0.99	5177	tags=39%, list=15%, signal=46%
KEGG_TOLL_LIKE_RECEPTOR_SIGNALING_PATHWAY	KEGG_TOLL_LIKE_RECEPTOR_SIGNALING_PATHWAY		88	0.351642	1.23689	0.285714	0.321481	0.99	8923	tags=42%, list=26%, signal=56%
REACTOME_RNA_POL_I_PROMOTER_OPENING	REACTOME_RNA_POL_I_PROMOTER_OPENING		57	0.588089	1.23683	0.382979	0.320952	0.99	12617	tags=79%, list=36%, signal=123%
BIOCARTA_RARRXR_PATHWAY	BIOCARTA_RARRXR_PATHWAY		15	0.452783	1.23391	0.285714	0.324108	0.99	6279	tags=47%, list=18%, signal=57%
KEGG_NATURAL_KILLER_CELL_MEDIATED_CYTOTOXICITY	KEGG_NATURAL_KILLER_CELL_MEDIATED_CYTOTOXICITY		117	0.350243	1.23386	0.230769	0.323562	0.99	11155	tags=50%, list=32%, signal=74%
REACTOME_GOLGI_ASSOCIATED_VESICLE_BIOGENESIS	REACTOME_GOLGI_ASSOCIATED_VESICLE_BIOGENESIS		50	0.394838	1.2323	0.3	0.324816	0.99	6534	tags=40%, list=19%, signal=49%
REACTOME_NCAM_SIGNALING_FOR_NEURITE_OUT_GROWTH	REACTOME_NCAM_SIGNALING_FOR_NEURITE_OUT_GROWTH		64	0.346171	1.23203	0.212766	0.324703	0.99	10816	tags=50%, list=31%, signal=72%
PID_IL3_PATHWAY	PID_IL3_PATHWAY		25	0.41914	1.22942	0.244898	0.326637	0.99	7857	tags=44%, list=22%, signal=57%
REACTOME_TRIF_MEDIATED_TLR3_SIGNALING	REACTOME_TRIF_MEDIATED_TLR3_SIGNALING		73	0.377135	1.22661	0.163265	0.329234	0.99	4205	tags=29%, list=12%, signal=33%
REACTOME_AXON_GUIDANCE	REACTOME_AXON_GUIDANCE		240	0.298628	1.22647	0.185185	0.328671	0.99	8493	tags=36%, list=24%, signal=48%
REACTOME_ACTIVATED_TLR4_SIGNALLING	REACTOME_ACTIVATED_TLR4_SIGNALLING		91	0.356671	1.22525	0.176471	0.32919	0.99	4446	tags=27%, list=13%, signal=31%
REACTOME_PPARA_ACTIVATES_GENE_EXPRESSION	REACTOME_PPARA_ACTIVATES_GENE_EXPRESSION		103	0.339703	1.22399	0.215686	0.329691	0.99	8452	tags=39%, list=24%, signal=51%
PID_MAPK_TRK_PATHWAY	PID_MAPK_TRK_PATHWAY		33	0.370508	1.22183	0.148148	0.331812	0.99	4359	tags=27%, list=12%, signal=31%
REACTOME_CELL_DEATH_SIGNALLING_VIA_NRAGE_NRIF_AND_NADE	REACTOME_CELL_DEATH_SIGNALLING_VIA_NRAGE_NRIF_AND_NADE		58	0.332202	1.22069	0.236842	0.332451	0.99	3523	tags=24%, list=10%, signal=27%
REACTOME_AMINO_ACID_TRANSPORT_ACROSS_THE_PLASMA_MEMBRANE	REACTOME_AMINO_ACID_TRANSPORT_ACROSS_THE_PLASMA_MEMBRANE		31	0.427905	1.21918	0.311111	0.333418	0.99	8864	tags=45%, list=25%, signal=60%
REACTOME_OPIOID_SIGNALLING	REACTOME_OPIOID_SIGNALLING		74	0.354148	1.21739	0.24	0.334887	0.99	6020	tags=31%, list=17%, signal=37%
PID_SMAD2_3PATHWAY	PID_SMAD2_3PATHWAY		17	0.482883	1.21359	0.265306	0.3388	0.99	4177	tags=29%, list=12%, signal=33%
REACTOME_G_BETA_GAMMA_SIGNALLING_THROUGH_PLC_BETA	REACTOME_G_BETA_GAMMA_SIGNALLING_THROUGH_PLC_BETA		20	0.431816	1.21282	0.24	0.339128	0.99	5744	tags=40%, list=16%, signal=48%
REACTOME_MAP_KINASE_ACTIVATION_IN_TLR_CASCADE	REACTOME_MAP_KINASE_ACTIVATION_IN_TLR_CASCADE		49	0.381514	1.21132	0.230769	0.340517	0.99	4205	tags=29%, list=12%, signal=32%
KEGG_PENTOSE_AND_GLUCURONATE_INTERCONVERSIONS	KEGG_PENTOSE_AND_GLUCURONATE_INTERCONVERSIONS		25	0.462126	1.2112	0.259259	0.339931	0.99	10359	tags=44%, list=30%, signal=62%
PID_P38_ALPHA_BETA_PATHWAY	PID_P38_ALPHA_BETA_PATHWAY		31	0.383548	1.21084	0.207547	0.339734	0.99	3603	tags=29%, list=10%, signal=32%
PID_REELIN_PATHWAY	PID_REELIN_PATHWAY		29	0.370471	1.21054	0.203704	0.339563	0.99	6560	tags=34%, list=19%, signal=42%
PID_INTEGRIN5_PATHWAY	PID_INTEGRIN5_PATHWAY		17	0.431613	1.21006	0.218182	0.339452	0.99	11158	tags=59%, list=32%, signal=86%
PID_EPHA2_FWD_PATHWAY	PID_EPHA2_FWD_PATHWAY		19	0.42026	1.20979	0.26	0.339304	0.99	10269	tags=47%, list=29%, signal=67%
REACTOME_TAK1_ACTIVATES_NFKB_BY_PHOSPHORYLATION_AND_ACTIVATION_OF_IKKS_COMPLEX	REACTOME_TAK1_ACTIVATES_NFKB_BY_PHOSPHORYLATION_AND_ACTIVATION_OF_IKKS_COMPLEX		23	0.415901	1.20965	0.272727	0.338792	0.99	6615	tags=43%, list=19%, signal=54%
REACTOME_SIGNAL_AMPLIFICATION	REACTOME_SIGNAL_AMPLIFICATION		31	0.400708	1.20874	0.22449	0.339272	0.99	5177	tags=32%, list=15%, signal=38%
REACTOME_PACKAGING_OF_TELOMERE_ENDS	REACTOME_PACKAGING_OF_TELOMERE_ENDS		45	0.560766	1.20703	0.361702	0.340448	0.99	12617	tags=78%, list=36%, signal=122%
KEGG_NEUROTROPHIN_SIGNALING_PATHWAY	KEGG_NEUROTROPHIN_SIGNALING_PATHWAY		125	0.322046	1.20658	0.18	0.34032	0.99	4931	tags=26%, list=14%, signal=31%
PID_IL2_1PATHWAY	PID_IL2_1PATHWAY		55	0.353661	1.20615	0.234043	0.340221	0.99	5015	tags=27%, list=14%, signal=32%
REACTOME_AMINO_ACID_AND_OLIGOPEPTIDE_SLC_TRANSPORTERS	REACTOME_AMINO_ACID_AND_OLIGOPEPTIDE_SLC_TRANSPORTERS		49	0.362292	1.20403	0.22	0.342105	0.99	8864	tags=41%, list=25%, signal=55%
BIOCARTA_SPPA_PATHWAY	BIOCARTA_SPPA_PATHWAY		22	0.435035	1.19933	0.288462	0.34742	0.99	6852	tags=32%, list=20%, signal=40%
PID_S1P_META_PATHWAY	PID_S1P_META_PATHWAY		21	0.39566	1.19765	0.288462	0.34892	0.99	3838	tags=29%, list=11%, signal=32%
PID_WNT_NONCANONICAL_PATHWAY	PID_WNT_NONCANONICAL_PATHWAY		32	0.397842	1.19741	0.23913	0.348583	0.99	7336	tags=41%, list=21%, signal=51%
REACTOME_NOTCH1_INTRACELLULAR_DOMAIN_REGULATES_TRANSCRIPTION	REACTOME_NOTCH1_INTRACELLULAR_DOMAIN_REGULATES_TRANSCRIPTION		45	0.346373	1.19643	0.254902	0.349149	0.99	3277	tags=24%, list=9%, signal=27%
REACTOME_TRANS_GOLGI_NETWORK_VESICLE_BUDDING	REACTOME_TRANS_GOLGI_NETWORK_VESICLE_BUDDING		57	0.390616	1.19498	0.32	0.350587	0.99	11091	tags=58%, list=32%, signal=85%
PID_SYNDECAN_2_PATHWAY	PID_SYNDECAN_2_PATHWAY		31	0.392702	1.19463	0.245283	0.350175	0.99	13485	tags=71%, list=39%, signal=115%
REACTOME_INTERFERON_GAMMA_SIGNALING	REACTOME_INTERFERON_GAMMA_SIGNALING		60	0.422455	1.1917	0.361702	0.352751	0.99	8923	tags=52%, list=26%, signal=69%
REACTOME_GAP_JUNCTION_ASSEMBLY	REACTOME_GAP_JUNCTION_ASSEMBLY		17	0.43465	1.19151	0.309091	0.352172	0.99	10686	tags=59%, list=31%, signal=85%
PID_IGF1_PATHWAY	PID_IGF1_PATHWAY		29	0.381368	1.19122	0.263158	0.351889	0.99	8159	tags=45%, list=23%, signal=58%
REACTOME_SEMAPHORIN_INTERACTIONS	REACTOME_SEMAPHORIN_INTERACTIONS		66	0.331129	1.18117	0.222222	0.362978	0.99	7771	tags=39%, list=22%, signal=51%
REACTOME_CELL_CELL_JUNCTION_ORGANIZATION	REACTOME_CELL_CELL_JUNCTION_ORGANIZATION		49	0.342801	1.18063	0.155556	0.36268	0.99	9928	tags=41%, list=28%, signal=57%
KEGG_NOD_LIKE_RECEPTOR_SIGNALING_PATHWAY	KEGG_NOD_LIKE_RECEPTOR_SIGNALING_PATHWAY		60	0.36766	1.18049	0.294118	0.362424	1	7229	tags=37%, list=21%, signal=46%
REACTOME_COSTIMULATION_BY_THE_CD28_FAMILY	REACTOME_COSTIMULATION_BY_THE_CD28_FAMILY		61	0.367555	1.17896	0.25	0.363435	1	4220	tags=28%, list=12%, signal=32%
REACTOME_PROSTACYCLIN_SIGNALLING_THROUGH_PROSTACYCLIN_RECEPTOR	REACTOME_PROSTACYCLIN_SIGNALLING_THROUGH_PROSTACYCLIN_RECEPTOR		19	0.432785	1.17881	0.36	0.36284	1	5177	tags=37%, list=15%, signal=43%
KEGG_GLYCOSYLPHOSPHATIDYLINOSITOL_GPI_ANCHOR_BIOSYNTHESIS	KEGG_GLYCOSYLPHOSPHATIDYLINOSITOL_GPI_ANCHOR_BIOSYNTHESIS		24	0.413335	1.17723	0.283333	0.364327	1	8257	tags=46%, list=24%, signal=60%
REACTOME_ZINC_TRANSPORTERS	REACTOME_ZINC_TRANSPORTERS		15	0.416989	1.1767	0.271186	0.364288	1	11193	tags=53%, list=32%, signal=78%
BIOCARTA_GCR_PATHWAY	BIOCARTA_GCR_PATHWAY		19	0.388971	1.17631	0.326531	0.364146	1	6240	tags=37%, list=18%, signal=45%
REACTOME_METABOLISM_OF_STEROID_HORMONES_AND_VITAMINS_A_AND_D	REACTOME_METABOLISM_OF_STEROID_HORMONES_AND_VITAMINS_A_AND_D		34	0.383195	1.17267	0.166667	0.367895	1	12657	tags=53%, list=36%, signal=83%
BIOCARTA_PTDINS_PATHWAY	BIOCARTA_PTDINS_PATHWAY		23	0.382491	1.17235	0.288462	0.367558	1	4931	tags=39%, list=14%, signal=46%
KEGG_PANTOTHENATE_AND_COA_BIOSYNTHESIS	KEGG_PANTOTHENATE_AND_COA_BIOSYNTHESIS		16	0.39257	1.17192	0.142857	0.367591	1	7068	tags=25%, list=20%, signal=31%
KEGG_GLYCOSPHINGOLIPID_BIOSYNTHESIS_LACTO_AND_NEOLACTO_SERIES	KEGG_GLYCOSPHINGOLIPID_BIOSYNTHESIS_LACTO_AND_NEOLACTO_SERIES		24	0.364431	1.17189	0.271186	0.366936	1	5061	tags=29%, list=14%, signal=34%
REACTOME_MEIOTIC_SYNAPSIS	REACTOME_MEIOTIC_SYNAPSIS		67	0.470573	1.1687	0.363636	0.36977	1	12617	tags=70%, list=36%, signal=110%
KEGG_RIG_I_LIKE_RECEPTOR_SIGNALING_PATHWAY	KEGG_RIG_I_LIKE_RECEPTOR_SIGNALING_PATHWAY		55	0.343113	1.16855	0.32	0.369219	1	6744	tags=36%, list=19%, signal=45%
KEGG_CHEMOKINE_SIGNALING_PATHWAY	KEGG_CHEMOKINE_SIGNALING_PATHWAY		182	0.307184	1.16738	0.276596	0.36969	1	7704	tags=35%, list=22%, signal=44%
REACTOME_FATTY_ACID_TRIACYLGLYCEROL_AND_KETONE_BODY_METABOLISM	REACTOME_FATTY_ACID_TRIACYLGLYCEROL_AND_KETONE_BODY_METABOLISM		165	0.32866	1.16272	0.25	0.374182	1	8506	tags=38%, list=24%, signal=49%
REACTOME_TOLL_RECEPTOR_CASCADES	REACTOME_TOLL_RECEPTOR_CASCADES		114	0.324807	1.16252	0.26	0.373625	1	4446	tags=25%, list=13%, signal=29%
SIG_CD40PATHWAYMAP	SIG_CD40PATHWAYMAP		34	0.366904	1.16125	0.346939	0.3746	1	6560	tags=35%, list=19%, signal=43%
REACTOME_THROMBIN_SIGNALLING_THROUGH_PROTEINASE_ACTIVATED_RECEPTORS_PARS	REACTOME_THROMBIN_SIGNALLING_THROUGH_PROTEINASE_ACTIVATED_RECEPTORS_PARS		32	0.367461	1.1602	0.283019	0.374906	1	5177	tags=31%, list=15%, signal=37%
REACTOME_INHIBITION_OF_INSULIN_SECRETION_BY_ADRENALINE_NORADRENALINE	REACTOME_INHIBITION_OF_INSULIN_SECRETION_BY_ADRENALINE_NORADRENALINE		25	0.383992	1.15907	0.355556	0.375743	1	5177	tags=28%, list=15%, signal=33%
REACTOME_DEVELOPMENTAL_BIOLOGY	REACTOME_DEVELOPMENTAL_BIOLOGY		379	0.284463	1.15728	0.26	0.377097	1	9064	tags=37%, list=26%, signal=49%
KEGG_MTOR_SIGNALING_PATHWAY	KEGG_MTOR_SIGNALING_PATHWAY		51	0.29236	1.15451	0.234043	0.379578	1	4574	tags=25%, list=13%, signal=29%
KEGG_T_CELL_RECEPTOR_SIGNALING_PATHWAY	KEGG_T_CELL_RECEPTOR_SIGNALING_PATHWAY		105	0.30984	1.14819	0.285714	0.387524	1	6183	tags=28%, list=18%, signal=33%
REACTOME_INTEGRATION_OF_ENERGY_METABOLISM	REACTOME_INTEGRATION_OF_ENERGY_METABOLISM		114	0.311855	1.1461	0.27451	0.389789	1	8969	tags=40%, list=26%, signal=54%
BIOCARTA_UCALPAIN_PATHWAY	BIOCARTA_UCALPAIN_PATHWAY		18	0.446944	1.14523	0.339623	0.390051	1	10284	tags=50%, list=29%, signal=71%
KEGG_AXON_GUIDANCE	KEGG_AXON_GUIDANCE		126	0.290766	1.14515	0.210526	0.389385	1	7336	tags=33%, list=21%, signal=42%
PID_INTEGRIN3_PATHWAY	PID_INTEGRIN3_PATHWAY		43	0.371407	1.14248	0.3	0.392431	1	10256	tags=56%, list=29%, signal=79%
PID_TCPTP_PATHWAY	PID_TCPTP_PATHWAY		43	0.325874	1.14217	0.270833	0.392064	1	3713	tags=16%, list=11%, signal=18%
PID_IL2_STAT5_PATHWAY	PID_IL2_STAT5_PATHWAY		30	0.387287	1.14211	0.324324	0.391452	1	5015	tags=27%, list=14%, signal=31%
REACTOME_GLYCOSPHINGOLIPID_METABOLISM	REACTOME_GLYCOSPHINGOLIPID_METABOLISM		36	0.382134	1.14121	0.306122	0.391617	1	9027	tags=31%, list=26%, signal=41%
BIOCARTA_RHO_PATHWAY	BIOCARTA_RHO_PATHWAY		32	0.417067	1.14052	0.387755	0.391705	1	3945	tags=34%, list=11%, signal=39%
PID_INSULIN_PATHWAY	PID_INSULIN_PATHWAY		45	0.347066	1.13981	0.275	0.391772	1	7276	tags=40%, list=21%, signal=50%
REACTOME_GLUTATHIONE_CONJUGATION	REACTOME_GLUTATHIONE_CONJUGATION		23	0.441867	1.13755	0.37037	0.394222	1	3894	tags=26%, list=11%, signal=29%
REACTOME_SYNTHESIS_SECRETION_AND_DEACYLATION_OF_GHRELIN	REACTOME_SYNTHESIS_SECRETION_AND_DEACYLATION_OF_GHRELIN		15	0.461455	1.13693	0.3	0.394158	1	11206	tags=60%, list=32%, signal=88%
REACTOME_RESPONSE_TO_ELEVATED_PLATELET_CYTOSOLIC_CA2_	REACTOME_RESPONSE_TO_ELEVATED_PLATELET_CYTOSOLIC_CA2_		80	0.336884	1.13688	0.363636	0.393547	1	8262	tags=36%, list=24%, signal=47%
REACTOME_STEROID_HORMONES	REACTOME_STEROID_HORMONES		29	0.384713	1.13671	0.28	0.393257	1	12310	tags=55%, list=35%, signal=85%
BIOCARTA_BIOPEPTIDES_PATHWAY	BIOCARTA_BIOPEPTIDES_PATHWAY		42	0.363004	1.13144	0.291667	0.398591	1	7418	tags=33%, list=21%, signal=42%
REACTOME_SIGNALING_BY_NOTCH1	REACTOME_SIGNALING_BY_NOTCH1		68	0.305713	1.12889	0.285714	0.401673	1	7403	tags=34%, list=21%, signal=43%
REACTOME_IL1_SIGNALING	REACTOME_IL1_SIGNALING		38	0.384385	1.1252	0.350877	0.405822	1	7229	tags=39%, list=21%, signal=50%
REACTOME_ADP_SIGNALLING_THROUGH_P2RY1	REACTOME_ADP_SIGNALLING_THROUGH_P2RY1		25	0.369161	1.12106	0.345455	0.410555	1	5177	tags=32%, list=15%, signal=38%
SA_B_CELL_RECEPTOR_COMPLEXES	SA_B_CELL_RECEPTOR_COMPLEXES		24	0.375071	1.11216	0.358491	0.421293	1	4027	tags=29%, list=12%, signal=33%
PID_FRA_PATHWAY	PID_FRA_PATHWAY		36	0.348909	1.10948	0.291667	0.424581	1	4877	tags=19%, list=14%, signal=23%
ST_GA13_PATHWAY	ST_GA13_PATHWAY		37	0.326125	1.10784	0.326531	0.426141	1	9295	tags=43%, list=27%, signal=59%
KEGG_INSULIN_SIGNALING_PATHWAY	KEGG_INSULIN_SIGNALING_PATHWAY		136	0.289524	1.10593	0.326531	0.427608	1	7780	tags=32%, list=22%, signal=41%
REACTOME_ACTIVATED_NOTCH1_TRANSMITS_SIGNAL_TO_THE_NUCLEUS	REACTOME_ACTIVATED_NOTCH1_TRANSMITS_SIGNAL_TO_THE_NUCLEUS		26	0.3627	1.10513	0.346939	0.427843	1	12337	tags=69%, list=35%, signal=107%
BIOCARTA_CCR3_PATHWAY	BIOCARTA_CCR3_PATHWAY		23	0.381985	1.10411	0.384615	0.428606	1	5744	tags=35%, list=16%, signal=42%
PID_S1P_S1P2_PATHWAY	PID_S1P_S1P2_PATHWAY		24	0.401088	1.10406	0.313725	0.427904	1	3813	tags=29%, list=11%, signal=33%
PID_P38_MKK3_6PATHWAY	PID_P38_MKK3_6PATHWAY		26	0.325982	1.10272	0.307692	0.429026	1	6615	tags=38%, list=19%, signal=47%
BIOCARTA_NFKB_PATHWAY	BIOCARTA_NFKB_PATHWAY		23	0.38979	1.1026	0.339623	0.42855	1	6542	tags=35%, list=19%, signal=43%
REACTOME_TRIGLYCERIDE_BIOSYNTHESIS	REACTOME_TRIGLYCERIDE_BIOSYNTHESIS		36	0.367252	1.10251	0.372549	0.428168	1	6617	tags=31%, list=19%, signal=38%
PID_SYNDECAN_3_PATHWAY	PID_SYNDECAN_3_PATHWAY		16	0.38762	1.10185	0.285714	0.428093	1	12976	tags=56%, list=37%, signal=89%
REACTOME_PLATELET_SENSITIZATION_BY_LDL	REACTOME_PLATELET_SENSITIZATION_BY_LDL		16	0.432619	1.10088	0.388889	0.428716	1	3176	tags=31%, list=9%, signal=34%
REACTOME_INNATE_IMMUNE_SYSTEM	REACTOME_INNATE_IMMUNE_SYSTEM		222	0.306371	1.09978	0.340426	0.429498	1	6940	tags=32%, list=20%, signal=40%
REACTOME_GLUCURONIDATION	REACTOME_GLUCURONIDATION		16	0.47167	1.09957	0.346154	0.428923	1	12627	tags=69%, list=36%, signal=108%
REACTOME_ACTIVATED_TAK1_MEDIATES_P38_MAPK_ACTIVATION	REACTOME_ACTIVATED_TAK1_MEDIATES_P38_MAPK_ACTIVATION		17	0.406865	1.09789	0.285714	0.430234	1	6615	tags=35%, list=19%, signal=44%
REACTOME_TRAF6_MEDIATED_NFKB_ACTIVATION	REACTOME_TRAF6_MEDIATED_NFKB_ACTIVATION		21	0.370273	1.09679	0.350877	0.431272	1	6350	tags=43%, list=18%, signal=52%
PID_ER_NONGENOMIC_PATHWAY	PID_ER_NONGENOMIC_PATHWAY		41	0.319607	1.09587	0.365385	0.431977	1	11491	tags=51%, list=33%, signal=76%
REACTOME_SPHINGOLIPID_METABOLISM	REACTOME_SPHINGOLIPID_METABOLISM		63	0.331442	1.09444	0.318182	0.433298	1	7466	tags=27%, list=21%, signal=34%
PID_INTEGRIN_A4B1_PATHWAY	PID_INTEGRIN_A4B1_PATHWAY		32	0.375683	1.09424	0.34	0.432918	1	9268	tags=53%, list=27%, signal=72%
BIOCARTA_PML_PATHWAY	BIOCARTA_PML_PATHWAY		17	0.431409	1.08962	0.346939	0.438132	1	9794	tags=53%, list=28%, signal=74%
PID_HES_HEY_PATHWAY	PID_HES_HEY_PATHWAY		48	0.324705	1.08746	0.333333	0.440661	1	4441	tags=25%, list=13%, signal=29%
PID_SYNDECAN_4_PATHWAY	PID_SYNDECAN_4_PATHWAY		31	0.358669	1.08544	0.38	0.442878	1	11726	tags=52%, list=34%, signal=78%
REACTOME_CELL_SURFACE_INTERACTIONS_AT_THE_VASCULAR_WALL	REACTOME_CELL_SURFACE_INTERACTIONS_AT_THE_VASCULAR_WALL		84	0.298303	1.0783	0.333333	0.452402	1	9875	tags=42%, list=28%, signal=58%
PID_ERBB2_ERBB3_PATHWAY	PID_ERBB2_ERBB3_PATHWAY		44	0.3187	1.07604	0.388889	0.455356	1	11491	tags=52%, list=33%, signal=78%
BIOCARTA_AT1R_PATHWAY	BIOCARTA_AT1R_PATHWAY		32	0.365223	1.07571	0.367347	0.454963	1	4027	tags=31%, list=12%, signal=35%
KEGG_PHENYLALANINE_METABOLISM	KEGG_PHENYLALANINE_METABOLISM		18	0.416535	1.0737	0.418182	0.456458	1	5052	tags=39%, list=14%, signal=45%
REACTOME_PEPTIDE_LIGAND_BINDING_RECEPTORS	REACTOME_PEPTIDE_LIGAND_BINDING_RECEPTORS		161	0.27135	1.07301	0.297872	0.456636	1	12457	tags=50%, list=36%, signal=78%
REACTOME_IMMUNOREGULATORY_INTERACTIONS_BETWEEN_A_LYMPHOID_AND_A_NON_LYMPHOID_CELL	REACTOME_IMMUNOREGULATORY_INTERACTIONS_BETWEEN_A_LYMPHOID_AND_A_NON_LYMPHOID_CELL		59	0.361479	1.0728	0.295455	0.456367	1	11158	tags=59%, list=32%, signal=87%
PID_ANGIOPOIETIN_RECEPTOR_PATHWAY	PID_ANGIOPOIETIN_RECEPTOR_PATHWAY		50	0.325019	1.07159	0.346939	0.457659	1	3911	tags=22%, list=11%, signal=25%
REACTOME_G_BETA_GAMMA_SIGNALLING_THROUGH_PI3KGAMMA	REACTOME_G_BETA_GAMMA_SIGNALLING_THROUGH_PI3KGAMMA		25	0.348209	1.07097	0.296296	0.457739	1	5177	tags=32%, list=15%, signal=38%
BIOCARTA_MTOR_PATHWAY	BIOCARTA_MTOR_PATHWAY		23	0.342313	1.07055	0.346939	0.457706	1	4071	tags=30%, list=12%, signal=34%
BIOCARTA_BCR_PATHWAY	BIOCARTA_BCR_PATHWAY		34	0.322715	1.0672	0.352941	0.461883	1	3806	tags=24%, list=11%, signal=26%
PID_RHOA_PATHWAY	PID_RHOA_PATHWAY		45	0.331936	1.06663	0.395833	0.461814	1	7610	tags=38%, list=22%, signal=48%
BIOCARTA_HCMV_PATHWAY	BIOCARTA_HCMV_PATHWAY		17	0.373599	1.06597	0.410714	0.462068	1	3170	tags=24%, list=9%, signal=26%
BIOCARTA_TOLL_PATHWAY	BIOCARTA_TOLL_PATHWAY		37	0.340812	1.06444	0.388889	0.463802	1	6615	tags=35%, list=19%, signal=43%
BIOCARTA_EPO_PATHWAY	BIOCARTA_EPO_PATHWAY		19	0.390292	1.06397	0.372093	0.463833	1	4470	tags=26%, list=13%, signal=30%
REACTOME_G_ALPHA_Z_SIGNALLING_EVENTS	REACTOME_G_ALPHA_Z_SIGNALLING_EVENTS		44	0.295381	1.0635	0.326923	0.46364	1	5177	tags=25%, list=15%, signal=29%
BIOCARTA_IL12_PATHWAY	BIOCARTA_IL12_PATHWAY		21	0.382139	1.06323	0.348837	0.463075	1	12319	tags=62%, list=35%, signal=96%
REACTOME_REGULATION_OF_INSULIN_SECRETION	REACTOME_REGULATION_OF_INSULIN_SECRETION		87	0.293176	1.06133	0.45098	0.465083	1	8969	tags=40%, list=26%, signal=54%
REACTOME_DOWNSTREAM_SIGNAL_TRANSDUCTION	REACTOME_DOWNSTREAM_SIGNAL_TRANSDUCTION		89	0.302413	1.05513	0.4	0.4731	1	4537	tags=24%, list=13%, signal=27%
NABA_ECM_REGULATORS	NABA_ECM_REGULATORS		228	0.259615	1.05465	0.357143	0.473147	1	9703	tags=41%, list=28%, signal=57%
KEGG_PRIMARY_IMMUNODEFICIENCY	KEGG_PRIMARY_IMMUNODEFICIENCY		34	0.379508	1.05437	0.418605	0.472747	1	7952	tags=38%, list=23%, signal=49%
BIOCARTA_TFF_PATHWAY	BIOCARTA_TFF_PATHWAY		21	0.346627	1.05397	0.395833	0.472494	1	3806	tags=19%, list=11%, signal=21%
KEGG_GLYCOSAMINOGLYCAN_BIOSYNTHESIS_CHONDROITIN_SULFATE	KEGG_GLYCOSAMINOGLYCAN_BIOSYNTHESIS_CHONDROITIN_SULFATE		22	0.375821	1.04835	0.470588	0.479507	1	9662	tags=50%, list=28%, signal=69%
REACTOME_INHIBITION_OF_VOLTAGE_GATED_CA2_CHANNELS_VIA_GBETA_GAMMA_SUBUNITS	REACTOME_INHIBITION_OF_VOLTAGE_GATED_CA2_CHANNELS_VIA_GBETA_GAMMA_SUBUNITS		25	0.331396	1.04544	0.346154	0.482601	1	8989	tags=48%, list=26%, signal=65%
REACTOME_SIGNALING_BY_FGFR_IN_DISEASE	REACTOME_SIGNALING_BY_FGFR_IN_DISEASE		120	0.281529	1.04154	0.375	0.486896	1	4537	tags=21%, list=13%, signal=24%
BIOCARTA_CDMAC_PATHWAY	BIOCARTA_CDMAC_PATHWAY		16	0.373295	1.03944	0.372881	0.489075	1	7417	tags=38%, list=21%, signal=48%
BIOCARTA_41BB_PATHWAY	BIOCARTA_41BB_PATHWAY		17	0.356214	1.03927	0.392157	0.488557	1	6560	tags=41%, list=19%, signal=51%
BIOCARTA_IGF1_PATHWAY	BIOCARTA_IGF1_PATHWAY		21	0.366339	1.03884	0.433962	0.488266	1	7029	tags=38%, list=20%, signal=48%
PID_VEGFR1_2_PATHWAY	PID_VEGFR1_2_PATHWAY		69	0.314101	1.03587	0.36	0.491571	1	7367	tags=33%, list=21%, signal=42%
KEGG_TRYPTOPHAN_METABOLISM	KEGG_TRYPTOPHAN_METABOLISM		39	0.344778	1.03527	0.415094	0.491711	1	5749	tags=33%, list=16%, signal=40%
REACTOME_SIGNALING_BY_FGFR	REACTOME_SIGNALING_BY_FGFR		106	0.281754	1.03263	0.431373	0.494779	1	4537	tags=22%, list=13%, signal=25%
REACTOME_KERATAN_SULFATE_BIOSYNTHESIS	REACTOME_KERATAN_SULFATE_BIOSYNTHESIS		25	0.366556	1.03191	0.354167	0.49503	1	9060	tags=48%, list=26%, signal=65%
PID_AP1_PATHWAY	PID_AP1_PATHWAY		69	0.284828	1.0312	0.377358	0.495461	1	7583	tags=29%, list=22%, signal=37%
PID_ALPHA_SYNUCLEIN_PATHWAY	PID_ALPHA_SYNUCLEIN_PATHWAY		33	0.354027	1.02931	0.36	0.496691	1	4470	tags=30%, list=13%, signal=35%
PID_TOLL_ENDOGENOUS_PATHWAY	PID_TOLL_ENDOGENOUS_PATHWAY		25	0.361287	1.02791	0.392857	0.49771	1	5039	tags=28%, list=14%, signal=33%
BIOCARTA_RELA_PATHWAY	BIOCARTA_RELA_PATHWAY		16	0.377124	1.02576	0.375	0.500018	1	5903	tags=38%, list=17%, signal=45%
PID_PS1_PATHWAY	PID_PS1_PATHWAY		46	0.3094	1.02478	0.418182	0.50078	1	7254	tags=37%, list=21%, signal=47%
KEGG_B_CELL_RECEPTOR_SIGNALING_PATHWAY	KEGG_B_CELL_RECEPTOR_SIGNALING_PATHWAY		73	0.281945	1.02291	0.42	0.502445	1	4931	tags=25%, list=14%, signal=29%
PID_ECADHERIN_NASCENT_AJ_PATHWAY	PID_ECADHERIN_NASCENT_AJ_PATHWAY		38	0.361879	1.0202	0.479167	0.505627	1	9152	tags=45%, list=26%, signal=61%
REACTOME_KERATAN_SULFATE_KERATIN_METABOLISM	REACTOME_KERATAN_SULFATE_KERATIN_METABOLISM		29	0.354519	1.01553	0.411765	0.511794	1	5061	tags=28%, list=14%, signal=32%
REACTOME_CHONDROITIN_SULFATE_BIOSYNTHESIS	REACTOME_CHONDROITIN_SULFATE_BIOSYNTHESIS		19	0.364818	1.01518	0.392157	0.511434	1	9662	tags=42%, list=28%, signal=58%
PID_RET_PATHWAY	PID_RET_PATHWAY		39	0.304002	1.01124	0.423077	0.516645	1	7406	tags=33%, list=21%, signal=42%
PID_BETA_CATENIN_DEG_PATHWAY	PID_BETA_CATENIN_DEG_PATHWAY		18	0.366075	1.01116	0.365385	0.516008	1	5763	tags=33%, list=16%, signal=40%
REACTOME_NUCLEAR_EVENTS_KINASE_AND_TRANSCRIPTION_FACTOR_ACTIVATION	REACTOME_NUCLEAR_EVENTS_KINASE_AND_TRANSCRIPTION_FACTOR_ACTIVATION		24	0.323282	1.01035	0.442308	0.516585	1	3668	tags=25%, list=10%, signal=28%
REACTOME_APOPTOTIC_CLEAVAGE_OF_CELLULAR_PROTEINS	REACTOME_APOPTOTIC_CLEAVAGE_OF_CELLULAR_PROTEINS		37	0.327934	1.0095	0.529412	0.517521	1	8196	tags=38%, list=23%, signal=49%
KEGG_STARCH_AND_SUCROSE_METABOLISM	KEGG_STARCH_AND_SUCROSE_METABOLISM		49	0.299299	1.00647	0.431034	0.521485	1	9185	tags=37%, list=26%, signal=50%
REACTOME_METABOLISM_OF_LIPIDS_AND_LIPOPROTEINS	REACTOME_METABOLISM_OF_LIPIDS_AND_LIPOPROTEINS		459	0.256858	1.00478	0.42	0.523444	1	8606	tags=31%, list=25%, signal=40%
REACTOME_SYNTHESIS_OF_GLYCOSYLPHOSPHATIDYLINOSITOL_GPI	REACTOME_SYNTHESIS_OF_GLYCOSYLPHOSPHATIDYLINOSITOL_GPI		17	0.379119	1.00415	0.474576	0.523486	1	8167	tags=41%, list=23%, signal=54%
REACTOME_AMYLOIDS	REACTOME_AMYLOIDS		76	0.418792	1.00407	0.5	0.52276	1	12617	tags=67%, list=36%, signal=105%
REACTOME_TRAFFICKING_OF_AMPA_RECEPTORS	REACTOME_TRAFFICKING_OF_AMPA_RECEPTORS		26	0.311279	1.00396	0.464286	0.522103	1	7251	tags=31%, list=21%, signal=39%
WNT_SIGNALING	WNT_SIGNALING		87	0.27086	1.00161	0.383333	0.524844	1	10503	tags=40%, list=30%, signal=57%
BIOCARTA_PYK2_PATHWAY	BIOCARTA_PYK2_PATHWAY		28	0.353626	1.00058	0.446809	0.525736	1	3806	tags=29%, list=11%, signal=32%
BIOCARTA_MET_PATHWAY	BIOCARTA_MET_PATHWAY		37	0.308649	1.00048	0.458333	0.525036	1	6560	tags=32%, list=19%, signal=40%
BIOCARTA_INSULIN_PATHWAY	BIOCARTA_INSULIN_PATHWAY		22	0.343303	0.998073	0.469388	0.527966	1	7029	tags=36%, list=20%, signal=45%
REACTOME_TRANSMEMBRANE_TRANSPORT_OF_SMALL_MOLECULES	REACTOME_TRANSMEMBRANE_TRANSPORT_OF_SMALL_MOLECULES		399	0.230771	0.99605	0.470588	0.529838	1	6422	tags=23%, list=18%, signal=28%
PID_FAK_PATHWAY	PID_FAK_PATHWAY		58	0.316605	0.995125	0.488372	0.530317	1	3565	tags=21%, list=10%, signal=23%
REACTOME_INWARDLY_RECTIFYING_K_CHANNELS	REACTOME_INWARDLY_RECTIFYING_K_CHANNELS		31	0.30658	0.993683	0.5	0.531914	1	8989	tags=45%, list=26%, signal=61%
REACTOME_SMOOTH_MUSCLE_CONTRACTION	REACTOME_SMOOTH_MUSCLE_CONTRACTION		24	0.382062	0.991094	0.537037	0.535292	1	3562	tags=25%, list=10%, signal=28%
BIOCARTA_INTEGRIN_PATHWAY	BIOCARTA_INTEGRIN_PATHWAY		38	0.349675	0.988222	0.469388	0.538835	1	7758	tags=39%, list=22%, signal=51%
REACTOME_SPHINGOLIPID_DE_NOVO_BIOSYNTHESIS	REACTOME_SPHINGOLIPID_DE_NOVO_BIOSYNTHESIS		27	0.314002	0.986499	0.425926	0.540236	1	3838	tags=22%, list=11%, signal=25%
REACTOME_PI3K_CASCADE	REACTOME_PI3K_CASCADE		67	0.258219	0.984692	0.411765	0.542136	1	3911	tags=18%, list=11%, signal=20%
BIOCARTA_NKCELLS_PATHWAY	BIOCARTA_NKCELLS_PATHWAY		20	0.371605	0.981819	0.456522	0.545316	1	8193	tags=45%, list=23%, signal=59%
KEGG_GLYCEROLIPID_METABOLISM	KEGG_GLYCEROLIPID_METABOLISM		42	0.290661	0.978286	0.431034	0.550034	1	9108	tags=36%, list=26%, signal=48%
PID_PTP1B_PATHWAY	PID_PTP1B_PATHWAY		51	0.286139	0.976424	0.510204	0.551869	1	11514	tags=51%, list=33%, signal=76%
REACTOME_SYNTHESIS_OF_PIPS_AT_THE_GOLGI_MEMBRANE	REACTOME_SYNTHESIS_OF_PIPS_AT_THE_GOLGI_MEMBRANE		17	0.341592	0.976311	0.44	0.551214	1	6534	tags=35%, list=19%, signal=43%
REACTOME_SIGNALING_BY_PDGF	REACTOME_SIGNALING_BY_PDGF		116	0.265433	0.975507	0.480769	0.551459	1	8689	tags=35%, list=25%, signal=47%
REACTOME_GLUCAGON_SIGNALING_IN_METABOLIC_REGULATION	REACTOME_GLUCAGON_SIGNALING_IN_METABOLIC_REGULATION		32	0.310565	0.974433	0.520833	0.552225	1	8581	tags=41%, list=25%, signal=54%
REACTOME_G_PROTEIN_BETA_GAMMA_SIGNALLING	REACTOME_G_PROTEIN_BETA_GAMMA_SIGNALLING		28	0.312571	0.972815	0.442308	0.553659	1	5744	tags=32%, list=16%, signal=38%
PID_S1P_S1P3_PATHWAY	PID_S1P_S1P3_PATHWAY		29	0.317041	0.972717	0.454545	0.552915	1	10256	tags=45%, list=29%, signal=63%
REACTOME_PLATELET_HOMEOSTASIS	REACTOME_PLATELET_HOMEOSTASIS		75	0.255829	0.968629	0.517857	0.558834	1	5727	tags=24%, list=16%, signal=29%
KEGG_MAPK_SIGNALING_PATHWAY	KEGG_MAPK_SIGNALING_PATHWAY		259	0.229452	0.967741	0.509434	0.559361	1	9120	tags=35%, list=26%, signal=47%
BIOCARTA_NGF_PATHWAY	BIOCARTA_NGF_PATHWAY		18	0.351834	0.967705	0.456522	0.558574	1	4470	tags=28%, list=13%, signal=32%
KEGG_ADHERENS_JUNCTION	KEGG_ADHERENS_JUNCTION		68	0.305549	0.964846	0.489362	0.562137	1	6857	tags=31%, list=20%, signal=38%
REACTOME_ERK_MAPK_TARGETS	REACTOME_ERK_MAPK_TARGETS		21	0.314703	0.963485	0.461538	0.563197	1	3176	tags=24%, list=9%, signal=26%
PID_RETINOIC_ACID_PATHWAY	PID_RETINOIC_ACID_PATHWAY		30	0.315204	0.962029	0.56	0.564474	1	6560	tags=30%, list=19%, signal=37%
REACTOME_TRANSPORT_OF_VITAMINS_NUCLEOSIDES_AND_RELATED_MOLECULES	REACTOME_TRANSPORT_OF_VITAMINS_NUCLEOSIDES_AND_RELATED_MOLECULES		30	0.311122	0.958429	0.509091	0.569222	1	8931	tags=33%, list=26%, signal=45%
REACTOME_TGF_BETA_RECEPTOR_SIGNALING_IN_EMT_EPITHELIAL_TO_MESENCHYMAL_TRANSITION	REACTOME_TGF_BETA_RECEPTOR_SIGNALING_IN_EMT_EPITHELIAL_TO_MESENCHYMAL_TRANSITION		15	0.388842	0.958351	0.538462	0.568411	1	4919	tags=33%, list=14%, signal=39%
KEGG_BETA_ALANINE_METABOLISM	KEGG_BETA_ALANINE_METABOLISM		22	0.315456	0.956949	0.509434	0.569145	1	5436	tags=27%, list=16%, signal=32%
KEGG_VEGF_SIGNALING_PATHWAY	KEGG_VEGF_SIGNALING_PATHWAY		73	0.246764	0.956351	0.574468	0.569386	1	4359	tags=18%, list=12%, signal=20%
KEGG_TYROSINE_METABOLISM	KEGG_TYROSINE_METABOLISM		41	0.289334	0.955773	0.586207	0.56934	1	3731	tags=22%, list=11%, signal=25%
BIOCARTA_FCER1_PATHWAY	BIOCARTA_FCER1_PATHWAY		38	0.286804	0.955043	0.44898	0.569386	1	3806	tags=21%, list=11%, signal=24%
REACTOME_SIGNALING_BY_HIPPO	REACTOME_SIGNALING_BY_HIPPO		20	0.357384	0.952746	0.48	0.571911	1	3553	tags=25%, list=10%, signal=28%
KEGG_DORSO_VENTRAL_AXIS_FORMATION	KEGG_DORSO_VENTRAL_AXIS_FORMATION		24	0.297711	0.950991	0.5	0.57357	1	5946	tags=21%, list=17%, signal=25%
REACTOME_DOWNSTREAM_SIGNALING_OF_ACTIVATED_FGFR	REACTOME_DOWNSTREAM_SIGNALING_OF_ACTIVATED_FGFR		94	0.264902	0.947747	0.54	0.578024	1	4537	tags=20%, list=13%, signal=23%
PID_CXCR4_PATHWAY	PID_CXCR4_PATHWAY		100	0.259473	0.947389	0.470588	0.577735	1	8360	tags=35%, list=24%, signal=46%
PID_EPHA_FWDPATHWAY	PID_EPHA_FWDPATHWAY		34	0.280452	0.944456	0.4	0.580721	1	9041	tags=41%, list=26%, signal=55%
PID_FAS_PATHWAY	PID_FAS_PATHWAY		38	0.29247	0.944222	0.52	0.58026	1	9514	tags=45%, list=27%, signal=61%
REACTOME_GABA_RECEPTOR_ACTIVATION	REACTOME_GABA_RECEPTOR_ACTIVATION		51	0.266156	0.93969	0.528302	0.587118	1	8989	tags=35%, list=26%, signal=47%
REACTOME_JNK_C_JUN_KINASES_PHOSPHORYLATION_AND_ACTIVATION_MEDIATED_BY_ACTIVATED_HUMAN_TAK1	REACTOME_JNK_C_JUN_KINASES_PHOSPHORYLATION_AND_ACTIVATION_MEDIATED_BY_ACTIVATED_HUMAN_TAK1		16	0.348532	0.937326	0.592593	0.589691	1	6615	tags=38%, list=19%, signal=46%
REACTOME_RIP_MEDIATED_NFKB_ACTIVATION_VIA_DAI	REACTOME_RIP_MEDIATED_NFKB_ACTIVATION_VIA_DAI		18	0.342626	0.936269	0.589286	0.590606	1	9176	tags=50%, list=26%, signal=68%
BIOCARTA_NO2IL12_PATHWAY	BIOCARTA_NO2IL12_PATHWAY		17	0.396452	0.93455	0.432432	0.592323	1	12319	tags=65%, list=35%, signal=100%
PID_WNT_SIGNALING_PATHWAY	PID_WNT_SIGNALING_PATHWAY		27	0.296538	0.933439	0.566038	0.592915	1	6679	tags=26%, list=19%, signal=32%
BIOCARTA_GLEEVEC_PATHWAY	BIOCARTA_GLEEVEC_PATHWAY		23	0.300252	0.929131	0.510204	0.598716	1	6560	tags=30%, list=19%, signal=37%
REACTOME_GAB1_SIGNALOSOME	REACTOME_GAB1_SIGNALOSOME		36	0.269674	0.927494	0.566038	0.600344	1	5156	tags=28%, list=15%, signal=33%
PID_NCADHERIN_PATHWAY	PID_NCADHERIN_PATHWAY		33	0.312788	0.926102	0.54717	0.602112	1	10686	tags=45%, list=31%, signal=65%
REACTOME_PLATELET_ACTIVATION_SIGNALING_AND_AGGREGATION	REACTOME_PLATELET_ACTIVATION_SIGNALING_AND_AGGREGATION		195	0.244904	0.921356	0.574074	0.608499	1	7406	tags=27%, list=21%, signal=34%
KEGG_ADIPOCYTOKINE_SIGNALING_PATHWAY	KEGG_ADIPOCYTOKINE_SIGNALING_PATHWAY		67	0.276096	0.921168	0.634615	0.607781	1	5615	tags=25%, list=16%, signal=30%
PID_SHP2_PATHWAY	PID_SHP2_PATHWAY		57	0.253488	0.918893	0.489362	0.610297	1	5015	tags=21%, list=14%, signal=25%
REACTOME_G_ALPHA_I_SIGNALLING_EVENTS	REACTOME_G_ALPHA_I_SIGNALLING_EVENTS		172	0.23307	0.918282	0.55102	0.61031	1	10704	tags=39%, list=31%, signal=56%
REACTOME_GLYCOSAMINOGLYCAN_METABOLISM	REACTOME_GLYCOSAMINOGLYCAN_METABOLISM		108	0.264964	0.915724	0.6	0.613633	1	9060	tags=32%, list=26%, signal=44%
REACTOME_INFLAMMASOMES	REACTOME_INFLAMMASOMES		16	0.36464	0.914378	0.543478	0.614736	1	6754	tags=38%, list=19%, signal=46%
REACTOME_CHEMOKINE_RECEPTORS_BIND_CHEMOKINES	REACTOME_CHEMOKINE_RECEPTORS_BIND_CHEMOKINES		49	0.292566	0.913604	0.45	0.614837	1	7639	tags=35%, list=22%, signal=44%
REACTOME_PIP3_ACTIVATES_AKT_SIGNALING	REACTOME_PIP3_ACTIVATES_AKT_SIGNALING		27	0.299089	0.911856	0.615385	0.616448	1	8423	tags=44%, list=24%, signal=59%
KEGG_SYSTEMIC_LUPUS_ERYTHEMATOSUS	KEGG_SYSTEMIC_LUPUS_ERYTHEMATOSUS		123	0.343454	0.905925	0.533333	0.624649	1	12052	tags=59%, list=34%, signal=90%
BIOCARTA_AKT_PATHWAY	BIOCARTA_AKT_PATHWAY		22	0.281983	0.900949	0.636364	0.631178	1	4764	tags=32%, list=14%, signal=37%
REACTOME_PI3K_EVENTS_IN_ERBB2_SIGNALING	REACTOME_PI3K_EVENTS_IN_ERBB2_SIGNALING		42	0.246656	0.896146	0.615385	0.637543	1	3978	tags=21%, list=11%, signal=24%
BIOCARTA_MEF2D_PATHWAY	BIOCARTA_MEF2D_PATHWAY		18	0.314605	0.894724	0.622641	0.639205	1	5411	tags=28%, list=15%, signal=33%
KEGG_TIGHT_JUNCTION	KEGG_TIGHT_JUNCTION		125	0.232004	0.893751	0.568627	0.640024	1	6332	tags=24%, list=18%, signal=29%
PID_RAC1_REG_PATHWAY	PID_RAC1_REG_PATHWAY		38	0.253286	0.892001	0.54902	0.642043	1	8029	tags=29%, list=23%, signal=38%
REACTOME_TCR_SIGNALING	REACTOME_TCR_SIGNALING		50	0.283753	0.890191	0.521739	0.644241	1	5912	tags=26%, list=17%, signal=31%
REACTOME_IL_3_5_AND_GM_CSF_SIGNALING	REACTOME_IL_3_5_AND_GM_CSF_SIGNALING		42	0.268631	0.887787	0.521739	0.646993	1	6581	tags=21%, list=19%, signal=26%
REACTOME_GABA_B_RECEPTOR_ACTIVATION	REACTOME_GABA_B_RECEPTOR_ACTIVATION		38	0.276645	0.887494	0.630435	0.646585	1	8989	tags=39%, list=26%, signal=53%
PID_AR_NONGENOMIC_PATHWAY	PID_AR_NONGENOMIC_PATHWAY		31	0.269412	0.887259	0.622641	0.646032	1	10168	tags=45%, list=29%, signal=64%
PID_INTEGRIN2_PATHWAY	PID_INTEGRIN2_PATHWAY		28	0.282408	0.885404	0.509804	0.648141	1	9875	tags=39%, list=28%, signal=55%
BIOCARTA_WNT_PATHWAY	BIOCARTA_WNT_PATHWAY		26	0.301623	0.885139	0.607143	0.647802	1	6449	tags=35%, list=18%, signal=42%
PID_NFAT_TFPATHWAY	PID_NFAT_TFPATHWAY		45	0.272513	0.88353	0.578947	0.649282	1	5287	tags=22%, list=15%, signal=26%
KEGG_WNT_SIGNALING_PATHWAY	KEGG_WNT_SIGNALING_PATHWAY		146	0.227249	0.882275	0.616667	0.650663	1	9511	tags=36%, list=27%, signal=49%
REACTOME_PI3K_AKT_ACTIVATION	REACTOME_PI3K_AKT_ACTIVATION		36	0.259198	0.87917	0.642857	0.654021	1	8472	tags=39%, list=24%, signal=51%
REACTOME_ANTIGEN_ACTIVATES_B_CELL_RECEPTOR_LEADING_TO_GENERATION_OF_SECOND_MESSENGERS	REACTOME_ANTIGEN_ACTIVATES_B_CELL_RECEPTOR_LEADING_TO_GENERATION_OF_SECOND_MESSENGERS		29	0.29293	0.878507	0.466667	0.654289	1	5008	tags=24%, list=14%, signal=28%
REACTOME_GASTRIN_CREB_SIGNALLING_PATHWAY_VIA_PKC_AND_MAPK	REACTOME_GASTRIN_CREB_SIGNALLING_PATHWAY_VIA_PKC_AND_MAPK		188	0.203848	0.876645	0.666667	0.656666	1	10774	tags=40%, list=31%, signal=58%
PID_NFKAPPAB_ATYPICAL_PATHWAY	PID_NFKAPPAB_ATYPICAL_PATHWAY		17	0.300233	0.875921	0.586956	0.656583	1	7350	tags=35%, list=21%, signal=45%
PID_IL27_PATHWAY	PID_IL27_PATHWAY		26	0.309874	0.874819	0.568182	0.657703	1	7591	tags=35%, list=22%, signal=44%
PID_TCR_CALCIUM_PATHWAY	PID_TCR_CALCIUM_PATHWAY		27	0.25529	0.874201	0.596154	0.657744	1	6581	tags=37%, list=19%, signal=46%
BIOCARTA_IL6_PATHWAY	BIOCARTA_IL6_PATHWAY		22	0.293012	0.872495	0.603774	0.659101	1	4470	tags=27%, list=13%, signal=31%
PID_ANTHRAX_PATHWAY	PID_ANTHRAX_PATHWAY		17	0.330032	0.872428	0.604167	0.658233	1	2656	tags=18%, list=8%, signal=19%
REACTOME_PI3K_EVENTS_IN_ERBB4_SIGNALING	REACTOME_PI3K_EVENTS_IN_ERBB4_SIGNALING		36	0.253749	0.86892	0.72549	0.662382	1	3978	tags=22%, list=11%, signal=25%
REACTOME_CTNNB1_PHOSPHORYLATION_CASCADE	REACTOME_CTNNB1_PHOSPHORYLATION_CASCADE		15	0.327291	0.867359	0.568966	0.664315	1	3176	tags=27%, list=9%, signal=29%
KEGG_TYPE_I_DIABETES_MELLITUS	KEGG_TYPE_I_DIABETES_MELLITUS		41	0.328759	0.866653	0.627907	0.664724	1	7527	tags=37%, list=22%, signal=47%
PID_IL1_PATHWAY	PID_IL1_PATHWAY		34	0.301505	0.86655	0.647059	0.6641	1	7229	tags=32%, list=21%, signal=41%
BIOCARTA_IL1R_PATHWAY	BIOCARTA_IL1R_PATHWAY		32	0.289481	0.861797	0.607843	0.671494	1	7229	tags=28%, list=21%, signal=35%
REACTOME_ENERGY_DEPENDENT_REGULATION_OF_MTOR_BY_LKB1_AMPK	REACTOME_ENERGY_DEPENDENT_REGULATION_OF_MTOR_BY_LKB1_AMPK		17	0.307791	0.861147	0.64	0.671911	1	3898	tags=24%, list=11%, signal=26%
PID_VEGFR1_PATHWAY	PID_VEGFR1_PATHWAY		26	0.268257	0.860025	0.543478	0.672689	1	8226	tags=31%, list=24%, signal=40%
NABA_SECRETED_FACTORS	NABA_SECRETED_FACTORS		308	0.195431	0.857142	0.66	0.676864	1	11224	tags=43%, list=32%, signal=62%
BIOCARTA_MCALPAIN_PATHWAY	BIOCARTA_MCALPAIN_PATHWAY		24	0.313591	0.856358	0.625	0.677059	1	10311	tags=46%, list=29%, signal=65%
REACTOME_PLATELET_CALCIUM_HOMEOSTASIS	REACTOME_PLATELET_CALCIUM_HOMEOSTASIS		15	0.305457	0.854502	0.672727	0.678503	1	5727	tags=27%, list=16%, signal=32%
KEGG_LONG_TERM_DEPRESSION	KEGG_LONG_TERM_DEPRESSION		69	0.214305	0.85441	0.653846	0.677634	1	4359	tags=17%, list=12%, signal=20%
PID_ECADHERIN_KERATINOCYTE_PATHWAY	PID_ECADHERIN_KERATINOCYTE_PATHWAY		20	0.310758	0.854245	0.66	0.676952	1	5518	tags=30%, list=16%, signal=36%
REACTOME_PHASE_II_CONJUGATION	REACTOME_PHASE_II_CONJUGATION		65	0.265345	0.853213	0.661017	0.67764	1	4353	tags=17%, list=12%, signal=19%
PID_TRAIL_PATHWAY	PID_TRAIL_PATHWAY		28	0.264312	0.850849	0.618182	0.680266	1	6560	tags=25%, list=19%, signal=31%
BIOCARTA_EGF_PATHWAY	BIOCARTA_EGF_PATHWAY		31	0.266148	0.850582	0.574468	0.679696	1	4470	tags=19%, list=13%, signal=22%
BIOCARTA_TPO_PATHWAY	BIOCARTA_TPO_PATHWAY		24	0.271569	0.844792	0.617021	0.687856	1	5544	tags=25%, list=16%, signal=30%
PID_SYNDECAN_1_PATHWAY	PID_SYNDECAN_1_PATHWAY		46	0.291726	0.842491	0.622222	0.690565	1	10587	tags=52%, list=30%, signal=75%
REACTOME_NEUROTRANSMITTER_RECEPTOR_BINDING_AND_DOWNSTREAM_TRANSMISSION_IN_THE_POSTSYNAPTIC_CELL	REACTOME_NEUROTRANSMITTER_RECEPTOR_BINDING_AND_DOWNSTREAM_TRANSMISSION_IN_THE_POSTSYNAPTIC_CELL		133	0.19767	0.839752	0.711538	0.694303	1	10704	tags=39%, list=31%, signal=56%
KEGG_MELANOGENESIS	KEGG_MELANOGENESIS		98	0.226984	0.839716	0.625	0.693377	1	7742	tags=29%, list=22%, signal=37%
PID_TGFBR_PATHWAY	PID_TGFBR_PATHWAY		55	0.263133	0.837871	0.6	0.695044	1	5404	tags=22%, list=15%, signal=26%
BIOCARTA_CARDIACEGF_PATHWAY	BIOCARTA_CARDIACEGF_PATHWAY		18	0.287622	0.835643	0.659574	0.697906	1	3806	tags=22%, list=11%, signal=25%
KEGG_BUTANOATE_METABOLISM	KEGG_BUTANOATE_METABOLISM		33	0.304475	0.835533	0.702128	0.697177	1	6034	tags=33%, list=17%, signal=40%
KEGG_FOCAL_ADHESION	KEGG_FOCAL_ADHESION		196	0.233925	0.834442	0.733333	0.697938	1	11726	tags=48%, list=34%, signal=72%
KEGG_ENDOMETRIAL_CANCER	KEGG_ENDOMETRIAL_CANCER		52	0.240671	0.832163	0.76	0.700463	1	10311	tags=42%, list=29%, signal=60%
REACTOME_REGULATION_OF_GENE_EXPRESSION_IN_BETA_CELLS	REACTOME_REGULATION_OF_GENE_EXPRESSION_IN_BETA_CELLS		20	0.29093	0.831414	0.73913	0.70063	1	11800	tags=60%, list=34%, signal=91%
BIOCARTA_TCR_PATHWAY	BIOCARTA_TCR_PATHWAY		44	0.254206	0.828998	0.658537	0.703867	1	3806	tags=18%, list=11%, signal=20%
REACTOME_NUCLEAR_SIGNALING_BY_ERBB4	REACTOME_NUCLEAR_SIGNALING_BY_ERBB4		36	0.251681	0.828028	0.733333	0.704434	1	3723	tags=19%, list=11%, signal=22%
KEGG_GLYCOSAMINOGLYCAN_BIOSYNTHESIS_HEPARAN_SULFATE	KEGG_GLYCOSAMINOGLYCAN_BIOSYNTHESIS_HEPARAN_SULFATE		26	0.263116	0.825249	0.68	0.708699	1	8147	tags=31%, list=23%, signal=40%
REACTOME_REGULATION_OF_INSULIN_SECRETION_BY_GLUCAGON_LIKE_PEPTIDE1	REACTOME_REGULATION_OF_INSULIN_SECRETION_BY_GLUCAGON_LIKE_PEPTIDE1		41	0.234642	0.820953	0.689655	0.715748	1	8956	tags=34%, list=26%, signal=46%
PID_KIT_PATHWAY	PID_KIT_PATHWAY		52	0.246248	0.82087	0.652174	0.714885	1	7358	tags=29%, list=21%, signal=36%
ST_ERK1_ERK2_MAPK_PATHWAY	ST_ERK1_ERK2_MAPK_PATHWAY		31	0.26234	0.819492	0.666667	0.716473	1	5209	tags=23%, list=15%, signal=27%
REACTOME_MAPK_TARGETS_NUCLEAR_EVENTS_MEDIATED_BY_MAP_KINASES	REACTOME_MAPK_TARGETS_NUCLEAR_EVENTS_MEDIATED_BY_MAP_KINASES		30	0.260303	0.819066	0.634615	0.716186	1	4027	tags=23%, list=12%, signal=26%
REACTOME_RAS_ACTIVATION_UOPN_CA2_INFUX_THROUGH_NMDA_RECEPTOR	REACTOME_RAS_ACTIVATION_UOPN_CA2_INFUX_THROUGH_NMDA_RECEPTOR		17	0.280526	0.815048	0.773585	0.721414	1	10342	tags=53%, list=30%, signal=75%
PID_TRKR_PATHWAY	PID_TRKR_PATHWAY		61	0.237932	0.812352	0.722222	0.724729	1	4762	tags=20%, list=14%, signal=23%
KEGG_MATURITY_ONSET_DIABETES_OF_THE_YOUNG	KEGG_MATURITY_ONSET_DIABETES_OF_THE_YOUNG		24	0.276438	0.812315	0.705882	0.723852	1	14068	tags=75%, list=40%, signal=125%
REACTOME_CREB_PHOSPHORYLATION_THROUGH_THE_ACTIVATION_OF_CAMKII	REACTOME_CREB_PHOSPHORYLATION_THROUGH_THE_ACTIVATION_OF_CAMKII		15	0.296344	0.812152	0.736842	0.723027	1	11410	tags=60%, list=33%, signal=89%
PID_ARF6_TRAFFICKING_PATHWAY	PID_ARF6_TRAFFICKING_PATHWAY		49	0.244021	0.81192	0.636364	0.722443	1	7757	tags=35%, list=22%, signal=45%
BIOCARTA_GSK3_PATHWAY	BIOCARTA_GSK3_PATHWAY		27	0.264994	0.811632	0.703704	0.721917	1	12068	tags=56%, list=35%, signal=85%
REACTOME_MUSCLE_CONTRACTION	REACTOME_MUSCLE_CONTRACTION		47	0.26185	0.808781	0.688889	0.725028	1	2210	tags=13%, list=6%, signal=14%
PID_PI3KCI_PATHWAY	PID_PI3KCI_PATHWAY		49	0.243488	0.808606	0.688889	0.724465	1	4359	tags=18%, list=12%, signal=21%
PID_IL8_CXCR2_PATHWAY	PID_IL8_CXCR2_PATHWAY		33	0.281333	0.807974	0.627451	0.724759	1	3813	tags=24%, list=11%, signal=27%
REACTOME_TRAF6_MEDIATED_IRF7_ACTIVATION	REACTOME_TRAF6_MEDIATED_IRF7_ACTIVATION		18	0.307077	0.807839	0.722222	0.724108	1	11939	tags=61%, list=34%, signal=93%
PID_RHODOPSIN_PATHWAY	PID_RHODOPSIN_PATHWAY		23	0.270185	0.80647	0.745455	0.724535	1	9472	tags=39%, list=27%, signal=54%
BIOCARTA_IL10_PATHWAY	BIOCARTA_IL10_PATHWAY		17	0.304943	0.804812	0.58	0.725506	1	6542	tags=24%, list=19%, signal=29%
KEGG_VASOPRESSIN_REGULATED_WATER_REABSORPTION	KEGG_VASOPRESSIN_REGULATED_WATER_REABSORPTION		42	0.276821	0.80439	0.709091	0.725368	1	7742	tags=38%, list=22%, signal=49%
PID_NETRIN_PATHWAY	PID_NETRIN_PATHWAY		32	0.258125	0.803298	0.647059	0.726021	1	10168	tags=44%, list=29%, signal=62%
PID_IFNG_PATHWAY	PID_IFNG_PATHWAY		40	0.244623	0.800979	0.673077	0.728151	1	7515	tags=33%, list=21%, signal=41%
REACTOME_STRIATED_MUSCLE_CONTRACTION	REACTOME_STRIATED_MUSCLE_CONTRACTION		27	0.268709	0.800957	0.725	0.727197	1	2210	tags=11%, list=6%, signal=12%
PID_IL23_PATHWAY	PID_IL23_PATHWAY		36	0.270566	0.800131	0.666667	0.727423	1	7757	tags=28%, list=22%, signal=36%
REACTOME_CD28_DEPENDENT_PI3K_AKT_SIGNALING	REACTOME_CD28_DEPENDENT_PI3K_AKT_SIGNALING		21	0.247441	0.798398	0.76087	0.729109	1	8423	tags=33%, list=24%, signal=44%
REACTOME_COLLAGEN_FORMATION	REACTOME_COLLAGEN_FORMATION		54	0.288674	0.798042	0.711111	0.728894	1	10836	tags=50%, list=31%, signal=72%
PID_AVB3_INTEGRIN_PATHWAY	PID_AVB3_INTEGRIN_PATHWAY		74	0.235657	0.797949	0.679245	0.728017	1	11207	tags=50%, list=32%, signal=73%
KEGG_PROPANOATE_METABOLISM	KEGG_PROPANOATE_METABOLISM		32	0.310036	0.794667	0.68	0.732247	1	6689	tags=34%, list=19%, signal=42%
PID_EPO_PATHWAY	PID_EPO_PATHWAY		34	0.251341	0.793267	0.697674	0.733638	1	7576	tags=26%, list=22%, signal=34%
REACTOME_TIE2_SIGNALING	REACTOME_TIE2_SIGNALING		17	0.292628	0.793084	0.74	0.73289	1	4359	tags=24%, list=12%, signal=27%
BIOCARTA_IGF1R_PATHWAY	BIOCARTA_IGF1R_PATHWAY		22	0.278432	0.792672	0.72549	0.732707	1	4537	tags=23%, list=13%, signal=26%
REACTOME_REGULATION_OF_SIGNALING_BY_CBL	REACTOME_REGULATION_OF_SIGNALING_BY_CBL		18	0.305351	0.792202	0.717391	0.73261	1	6112	tags=22%, list=17%, signal=27%
BIOCARTA_KERATINOCYTE_PATHWAY	BIOCARTA_KERATINOCYTE_PATHWAY		46	0.232395	0.792193	0.788462	0.731649	1	5615	tags=22%, list=16%, signal=26%
REACTOME_SHC_MEDIATED_CASCADE	REACTOME_SHC_MEDIATED_CASCADE		27	0.272962	0.790968	0.708333	0.732658	1	11859	tags=44%, list=34%, signal=67%
REACTOME_METAL_ION_SLC_TRANSPORTERS	REACTOME_METAL_ION_SLC_TRANSPORTERS		22	0.25937	0.789706	0.722222	0.733803	1	8844	tags=36%, list=25%, signal=49%
KEGG_TGF_BETA_SIGNALING_PATHWAY	KEGG_TGF_BETA_SIGNALING_PATHWAY		85	0.223337	0.78691	0.755102	0.736881	1	9104	tags=32%, list=26%, signal=43%
PID_AVB3_OPN_PATHWAY	PID_AVB3_OPN_PATHWAY		31	0.262732	0.786381	0.673077	0.73665	1	8341	tags=35%, list=24%, signal=47%
KEGG_LONG_TERM_POTENTIATION	KEGG_LONG_TERM_POTENTIATION		67	0.229419	0.780285	0.829787	0.746364	1	10342	tags=45%, list=30%, signal=63%
BIOCARTA_PDGF_PATHWAY	BIOCARTA_PDGF_PATHWAY		32	0.246247	0.77752	0.681818	0.749742	1	4470	tags=19%, list=13%, signal=21%
REACTOME_SIGNALING_BY_FGFR1_FUSION_MUTANTS	REACTOME_SIGNALING_BY_FGFR1_FUSION_MUTANTS		18	0.275341	0.773957	0.714286	0.753656	1	4498	tags=17%, list=13%, signal=19%
PID_ECADHERIN_STABILIZATION_PATHWAY	PID_ECADHERIN_STABILIZATION_PATHWAY		40	0.267125	0.773335	0.744681	0.753803	1	11567	tags=52%, list=33%, signal=78%
BIOCARTA_CTCF_PATHWAY	BIOCARTA_CTCF_PATHWAY		23	0.253913	0.773334	0.74	0.752825	1	3911	tags=17%, list=11%, signal=20%
BIOCARTA_EIF4_PATHWAY	BIOCARTA_EIF4_PATHWAY		24	0.273631	0.766291	0.682927	0.762192	1	4535	tags=25%, list=13%, signal=29%
REACTOME_TRANSPORT_OF_INORGANIC_CATIONS_ANIONS_AND_AMINO_ACIDS_OLIGOPEPTIDES	REACTOME_TRANSPORT_OF_INORGANIC_CATIONS_ANIONS_AND_AMINO_ACIDS_OLIGOPEPTIDES		92	0.184651	0.765315	0.872727	0.762797	1	8864	tags=27%, list=25%, signal=36%
PID_LYMPH_ANGIOGENESIS_PATHWAY	PID_LYMPH_ANGIOGENESIS_PATHWAY		24	0.258077	0.764502	0.734694	0.76321	1	11493	tags=50%, list=33%, signal=74%
PID_AR_TF_PATHWAY	PID_AR_TF_PATHWAY		51	0.228851	0.762376	0.696429	0.765084	1	6626	tags=27%, list=19%, signal=34%
BIOCARTA_CSK_PATHWAY	BIOCARTA_CSK_PATHWAY		21	0.285357	0.762149	0.75	0.764563	1	7742	tags=33%, list=22%, signal=43%
BIOCARTA_GPCR_PATHWAY	BIOCARTA_GPCR_PATHWAY		33	0.245401	0.762123	0.745098	0.763673	1	5177	tags=24%, list=15%, signal=28%
KEGG_CYTOKINE_CYTOKINE_RECEPTOR_INTERACTION	KEGG_CYTOKINE_CYTOKINE_RECEPTOR_INTERACTION		237	0.191631	0.762091	0.8	0.762726	1	11224	tags=41%, list=32%, signal=60%
REACTOME_MYOGENESIS	REACTOME_MYOGENESIS		24	0.260569	0.760554	0.72	0.764346	1	3221	tags=17%, list=9%, signal=18%
PID_ERBB_NETWORK_PATHWAY	PID_ERBB_NETWORK_PATHWAY		15	0.276807	0.760444	0.755102	0.763543	1	3723	tags=20%, list=11%, signal=22%
REACTOME_CHONDROITIN_SULFATE_DERMATAN_SULFATE_METABOLISM	REACTOME_CHONDROITIN_SULFATE_DERMATAN_SULFATE_METABOLISM		47	0.234369	0.757328	0.745098	0.767121	1	8609	tags=32%, list=25%, signal=42%
PID_CD8_TCR_PATHWAY	PID_CD8_TCR_PATHWAY		53	0.237547	0.756372	0.644444	0.767688	1	6564	tags=28%, list=19%, signal=35%
REACTOME_LIGAND_GATED_ION_CHANNEL_TRANSPORT	REACTOME_LIGAND_GATED_ION_CHANNEL_TRANSPORT		19	0.266448	0.752636	0.87037	0.772212	1	8168	tags=26%, list=23%, signal=34%
PID_FGF_PATHWAY	PID_FGF_PATHWAY		54	0.212497	0.752211	0.833333	0.771662	1	10168	tags=37%, list=29%, signal=52%
PID_FCER1_PATHWAY	PID_FCER1_PATHWAY		61	0.207408	0.751348	0.68	0.771908	1	6560	tags=25%, list=19%, signal=30%
BIOCARTA_ECM_PATHWAY	BIOCARTA_ECM_PATHWAY		24	0.261079	0.7509	0.711538	0.771638	1	3806	tags=17%, list=11%, signal=19%
REACTOME_NEGATIVE_REGULATION_OF_FGFR_SIGNALING	REACTOME_NEGATIVE_REGULATION_OF_FGFR_SIGNALING		36	0.231604	0.744657	0.782609	0.779863	1	3193	tags=14%, list=9%, signal=15%
KEGG_LEUKOCYTE_TRANSENDOTHELIAL_MIGRATION	KEGG_LEUKOCYTE_TRANSENDOTHELIAL_MIGRATION		111	0.192568	0.744577	0.754717	0.778916	1	10091	tags=34%, list=29%, signal=48%
KEGG_PEROXISOME	KEGG_PEROXISOME		78	0.259632	0.744496	0.792453	0.778003	1	9221	tags=41%, list=26%, signal=56%
PID_RAS_PATHWAY	PID_RAS_PATHWAY		30	0.227845	0.743799	0.836735	0.778033	1	4648	tags=23%, list=13%, signal=27%
REACTOME_SEMA4D_IN_SEMAPHORIN_SIGNALING	REACTOME_SEMA4D_IN_SEMAPHORIN_SIGNALING		31	0.246231	0.739911	0.787234	0.782481	1	7771	tags=35%, list=22%, signal=46%
PID_BCR_5PATHWAY	PID_BCR_5PATHWAY		65	0.2218	0.738947	0.714286	0.782577	1	5912	tags=25%, list=17%, signal=30%
REACTOME_REGULATION_OF_BETA_CELL_DEVELOPMENT	REACTOME_REGULATION_OF_BETA_CELL_DEVELOPMENT		30	0.234274	0.738538	0.792453	0.782197	1	11800	tags=57%, list=34%, signal=85%
PID_IL4_2PATHWAY	PID_IL4_2PATHWAY		65	0.203661	0.730476	0.727273	0.794078	1	11493	tags=38%, list=33%, signal=57%
KEGG_OLFACTORY_TRANSDUCTION	KEGG_OLFACTORY_TRANSDUCTION		68	0.194354	0.729675	0.923077	0.794189	1	10301	tags=37%, list=29%, signal=52%
BIOCARTA_NO1_PATHWAY	BIOCARTA_NO1_PATHWAY		29	0.232226	0.728101	0.811321	0.795587	1	4537	tags=17%, list=13%, signal=20%
KEGG_VIRAL_MYOCARDITIS	KEGG_VIRAL_MYOCARDITIS		68	0.229636	0.722687	0.76087	0.803151	1	6857	tags=26%, list=20%, signal=33%
REACTOME_DOWNSTREAM_TCR_SIGNALING	REACTOME_DOWNSTREAM_TCR_SIGNALING		33	0.251728	0.722417	0.804348	0.802616	1	7350	tags=30%, list=21%, signal=38%
REACTOME_SIGNALING_BY_FGFR_MUTANTS	REACTOME_SIGNALING_BY_FGFR_MUTANTS		42	0.213736	0.72111	0.826087	0.803661	1	4498	tags=14%, list=13%, signal=16%
REACTOME_EXTRACELLULAR_MATRIX_ORGANIZATION	REACTOME_EXTRACELLULAR_MATRIX_ORGANIZATION		83	0.2259	0.715578	0.795918	0.810816	1	11053	tags=45%, list=32%, signal=65%
REACTOME_BOTULINUM_NEUROTOXICITY	REACTOME_BOTULINUM_NEUROTOXICITY		18	0.236467	0.714007	0.791667	0.812085	1	8076	tags=39%, list=23%, signal=51%
ST_INTERLEUKIN_4_PATHWAY	ST_INTERLEUKIN_4_PATHWAY		26	0.210376	0.713475	0.823529	0.811647	1	3911	tags=15%, list=11%, signal=17%
KEGG_VALINE_LEUCINE_AND_ISOLEUCINE_DEGRADATION	KEGG_VALINE_LEUCINE_AND_ISOLEUCINE_DEGRADATION		44	0.26324	0.712522	0.72	0.811556	1	5681	tags=25%, list=16%, signal=30%
REACTOME_GROWTH_HORMONE_RECEPTOR_SIGNALING	REACTOME_GROWTH_HORMONE_RECEPTOR_SIGNALING		23	0.23275	0.711192	0.913044	0.812436	1	8363	tags=30%, list=24%, signal=40%
REACTOME_PD1_SIGNALING	REACTOME_PD1_SIGNALING		17	0.331373	0.709329	0.733333	0.814415	1	7350	tags=35%, list=21%, signal=45%
BIOCARTA_PPARA_PATHWAY	BIOCARTA_PPARA_PATHWAY		56	0.20381	0.707369	0.8	0.816146	1	5930	tags=21%, list=17%, signal=26%
KEGG_LEISHMANIA_INFECTION	KEGG_LEISHMANIA_INFECTION		70	0.225443	0.699598	0.745098	0.825898	1	4132	tags=16%, list=12%, signal=18%
REACTOME_SEMA4D_INDUCED_CELL_MIGRATION_AND_GROWTH_CONE_COLLAPSE	REACTOME_SEMA4D_INDUCED_CELL_MIGRATION_AND_GROWTH_CONE_COLLAPSE		26	0.226305	0.699282	0.818182	0.825148	1	7771	tags=35%, list=22%, signal=44%
REACTOME_HS_GAG_BIOSYNTHESIS	REACTOME_HS_GAG_BIOSYNTHESIS		31	0.233593	0.692568	0.911111	0.833094	1	8987	tags=29%, list=26%, signal=39%
PID_ALK1_PATHWAY	PID_ALK1_PATHWAY		25	0.235988	0.692508	0.921569	0.832144	1	2628	tags=12%, list=8%, signal=13%
KEGG_GRAFT_VERSUS_HOST_DISEASE	KEGG_GRAFT_VERSUS_HOST_DISEASE		37	0.279834	0.68152	0.744186	0.846727	1	10960	tags=51%, list=31%, signal=75%
REACTOME_TIGHT_JUNCTION_INTERACTIONS	REACTOME_TIGHT_JUNCTION_INTERACTIONS		26	0.223954	0.680562	0.897959	0.84725	1	9928	tags=38%, list=28%, signal=54%
REACTOME_CLASS_A1_RHODOPSIN_LIKE_RECEPTORS	REACTOME_CLASS_A1_RHODOPSIN_LIKE_RECEPTORS		258	0.164163	0.68021	0.934783	0.846896	1	10774	tags=35%, list=31%, signal=51%
REACTOME_PI_3K_CASCADE	REACTOME_PI_3K_CASCADE		53	0.18672	0.675958	0.927273	0.852425	1	3978	tags=15%, list=11%, signal=17%
KEGG_OTHER_GLYCAN_DEGRADATION	KEGG_OTHER_GLYCAN_DEGRADATION		15	0.286646	0.670107	0.782609	0.858567	1	3952	tags=20%, list=11%, signal=23%
ST_GAQ_PATHWAY	ST_GAQ_PATHWAY		27	0.216048	0.667244	0.862745	0.861909	1	4205	tags=19%, list=12%, signal=21%
REACTOME_LIPID_DIGESTION_MOBILIZATION_AND_TRANSPORT	REACTOME_LIPID_DIGESTION_MOBILIZATION_AND_TRANSPORT		44	0.205822	0.667184	0.966102	0.860866	1	6900	tags=23%, list=20%, signal=28%
REACTOME_G_ALPHA_Q_SIGNALLING_EVENTS	REACTOME_G_ALPHA_Q_SIGNALLING_EVENTS		167	0.155819	0.66416	0.962264	0.863338	1	10894	tags=39%, list=31%, signal=56%
ST_G_ALPHA_I_PATHWAY	ST_G_ALPHA_I_PATHWAY		35	0.202679	0.663637	0.807692	0.862939	1	2379	tags=11%, list=7%, signal=12%
ST_WNT_BETA_CATENIN_PATHWAY	ST_WNT_BETA_CATENIN_PATHWAY		33	0.229595	0.663609	0.916667	0.86197	1	12726	tags=61%, list=36%, signal=95%
BIOCARTA_NFAT_PATHWAY	BIOCARTA_NFAT_PATHWAY		51	0.201183	0.663388	0.96	0.861026	1	5211	tags=20%, list=15%, signal=23%
BIOCARTA_EDG1_PATHWAY	BIOCARTA_EDG1_PATHWAY		27	0.209247	0.662297	0.865385	0.861237	1	6170	tags=22%, list=18%, signal=27%
BIOCARTA_TH1TH2_PATHWAY	BIOCARTA_TH1TH2_PATHWAY		19	0.24439	0.659934	0.76087	0.863156	1	7863	tags=37%, list=22%, signal=48%
REACTOME_NEPHRIN_INTERACTIONS	REACTOME_NEPHRIN_INTERACTIONS		19	0.237881	0.659161	0.862745	0.862823	1	3421	tags=16%, list=10%, signal=17%
REACTOME_OLFACTORY_SIGNALING_PATHWAY	REACTOME_OLFACTORY_SIGNALING_PATHWAY		36	0.196181	0.654166	0.945455	0.868362	1	10259	tags=39%, list=29%, signal=55%
BIOCARTA_SPRY_PATHWAY	BIOCARTA_SPRY_PATHWAY		18	0.23754	0.648594	0.90566	0.873826	1	11359	tags=50%, list=32%, signal=74%
REACTOME_O_LINKED_GLYCOSYLATION_OF_MUCINS	REACTOME_O_LINKED_GLYCOSYLATION_OF_MUCINS		53	0.184127	0.647458	0.912281	0.874535	1	8520	tags=26%, list=24%, signal=35%
KEGG_O_GLYCAN_BIOSYNTHESIS	KEGG_O_GLYCAN_BIOSYNTHESIS		27	0.236678	0.644991	0.86	0.876322	1	8206	tags=37%, list=23%, signal=48%
KEGG_ASCORBATE_AND_ALDARATE_METABOLISM	KEGG_ASCORBATE_AND_ALDARATE_METABOLISM		23	0.245797	0.643756	0.87037	0.876555	1	12627	tags=52%, list=36%, signal=82%
REACTOME_GPCR_LIGAND_BINDING	REACTOME_GPCR_LIGAND_BINDING		351	0.148872	0.636723	0.977273	0.883684	1	10774	tags=36%, list=31%, signal=51%
REACTOME_PEROXISOMAL_LIPID_METABOLISM	REACTOME_PEROXISOMAL_LIPID_METABOLISM		20	0.247877	0.633019	0.887097	0.886842	1	9132	tags=45%, list=26%, signal=61%
REACTOME_GENERATION_OF_SECOND_MESSENGER_MOLECULES	REACTOME_GENERATION_OF_SECOND_MESSENGER_MOLECULES		26	0.24378	0.617648	0.85	0.901468	1	8087	tags=27%, list=23%, signal=35%
KEGG_LYSOSOME	KEGG_LYSOSOME		119	0.197269	0.61745	0.769231	0.900445	1	8111	tags=29%, list=23%, signal=38%
ST_DIFFERENTIATION_PATHWAY_IN_PC12_CELLS	ST_DIFFERENTIATION_PATHWAY_IN_PC12_CELLS		44	0.187264	0.613254	0.955556	0.903346	1	6560	tags=25%, list=19%, signal=31%
REACTOME_A_TETRASACCHARIDE_LINKER_SEQUENCE_IS_REQUIRED_FOR_GAG_SYNTHESIS	REACTOME_A_TETRASACCHARIDE_LINKER_SEQUENCE_IS_REQUIRED_FOR_GAG_SYNTHESIS		25	0.207105	0.599692	0.931818	0.9163	1	8227	tags=28%, list=24%, signal=37%
BIOCARTA_CREB_PATHWAY	BIOCARTA_CREB_PATHWAY		26	0.201119	0.595696	0.943396	0.91928	1	4648	tags=19%, list=13%, signal=22%
REACTOME_HEPARAN_SULFATE_HEPARIN_HS_GAG_METABOLISM	REACTOME_HEPARAN_SULFATE_HEPARIN_HS_GAG_METABOLISM		52	0.176483	0.58714	1	0.926476	1	8227	tags=25%, list=24%, signal=33%
BIOCARTA_IL22BP_PATHWAY	BIOCARTA_IL22BP_PATHWAY		15	0.237894	0.585874	0.888889	0.926175	1	1140	tags=7%, list=3%, signal=7%
REACTOME_GPVI_MEDIATED_ACTIVATION_CASCADE	REACTOME_GPVI_MEDIATED_ACTIVATION_CASCADE		31	0.191865	0.585139	0.921569	0.925636	1	9862	tags=42%, list=28%, signal=58%
REACTOME_PLC_BETA_MEDIATED_EVENTS	REACTOME_PLC_BETA_MEDIATED_EVENTS		39	0.188376	0.581668	0.978261	0.927594	1	6816	tags=23%, list=19%, signal=29%
PID_NEPHRIN_NEPH1_PATHWAY	PID_NEPHRIN_NEPH1_PATHWAY		30	0.180635	0.58139	0.979592	0.926663	1	6560	tags=20%, list=19%, signal=25%
REACTOME_PROTEOLYTIC_CLEAVAGE_OF_SNARE_COMPLEX_PROTEINS	REACTOME_PROTEOLYTIC_CLEAVAGE_OF_SNARE_COMPLEX_PROTEINS		16	0.196405	0.577175	0.960784	0.929748	1	8076	tags=38%, list=23%, signal=49%
PID_TCR_PATHWAY	PID_TCR_PATHWAY		66	0.181386	0.575913	0.790698	0.930255	1	7646	tags=26%, list=22%, signal=33%
ST_GA12_PATHWAY	ST_GA12_PATHWAY		23	0.191464	0.565487	0.918367	0.938168	1	7577	tags=26%, list=22%, signal=33%
PID_IL12_STAT4_PATHWAY	PID_IL12_STAT4_PATHWAY		33	0.198666	0.561259	0.837209	0.939974	1	7591	tags=24%, list=22%, signal=31%
REACTOME_ACETYLCHOLINE_BINDING_AND_DOWNSTREAM_EVENTS	REACTOME_ACETYLCHOLINE_BINDING_AND_DOWNSTREAM_EVENTS		15	0.192507	0.557825	0.971429	0.941244	1	10489	tags=40%, list=30%, signal=57%
REACTOME_SIGNALING_BY_FGFR1_MUTANTS	REACTOME_SIGNALING_BY_FGFR1_MUTANTS		28	0.171028	0.551658	0.952381	0.94462	1	4498	tags=11%, list=13%, signal=12%
BIOCARTA_BAD_PATHWAY	BIOCARTA_BAD_PATHWAY		24	0.169908	0.546327	0.963636	0.947086	1	4940	tags=17%, list=14%, signal=19%
BIOCARTA_NKT_PATHWAY	BIOCARTA_NKT_PATHWAY		29	0.184587	0.532936	0.948718	0.954288	1	7863	tags=28%, list=22%, signal=36%
REACTOME_REGULATION_OF_INSULIN_LIKE_GROWTH_FACTOR_IGF_ACTIVITY_BY_INSULIN_LIKE_GROWTH_FACTOR_BINDING_PROTEINS_IGFBPS	REACTOME_REGULATION_OF_INSULIN_LIKE_GROWTH_FACTOR_IGF_ACTIVITY_BY_INSULIN_LIKE_GROWTH_FACTOR_BINDING_PROTEINS_IGFBPS		16	0.20336	0.522183	1	0.959111	1	9161	tags=31%, list=26%, signal=42%
BIOCARTA_NOS1_PATHWAY	BIOCARTA_NOS1_PATHWAY		20	0.17145	0.505621	0.980392	0.96678	1	10342	tags=35%, list=30%, signal=50%
KEGG_JAK_STAT_SIGNALING_PATHWAY	KEGG_JAK_STAT_SIGNALING_PATHWAY		133	0.124237	0.503563	1	0.966909	1	7863	tags=22%, list=22%, signal=28%
BIOCARTA_PITX2_PATHWAY	BIOCARTA_PITX2_PATHWAY		15	0.207051	0.497016	0.979592	0.968977	1	5674	tags=27%, list=16%, signal=32%
BIOCARTA_CTLA4_PATHWAY	BIOCARTA_CTLA4_PATHWAY		19	0.197158	0.474152	0.928571	0.976425	1	7350	tags=26%, list=21%, signal=33%
KEGG_ALLOGRAFT_REJECTION	KEGG_ALLOGRAFT_REJECTION		35	0.181968	0.459941	0.916667	0.980003	1	7311	tags=29%, list=21%, signal=36%
BIOCARTA_GH_PATHWAY	BIOCARTA_GH_PATHWAY		28	0.14152	0.456122	1	0.980004	1	11359	tags=39%, list=32%, signal=58%
KEGG_STEROID_HORMONE_BIOSYNTHESIS	KEGG_STEROID_HORMONE_BIOSYNTHESIS		53	0.134894	0.419278	1	0.988389	1	12719	tags=43%, list=36%, signal=68%
BIOCARTA_INFLAM_PATHWAY	BIOCARTA_INFLAM_PATHWAY		26	0.127365	0.361601	1	0.994769	1	13171	tags=50%, list=38%, signal=80%

## Sheet: label free NSCLC oe default clu
Annotation Cluster 1	Enrichment Score: 6.855338116730459
Category	Term	Count	%	PValue	Genes	List Total	Pop Hits	Pop Total	Fold Enrichment	Bonferroni	Benjamini	FDR
SP_PIR_KEYWORDS	protein biosynthesis	21	12.5	2.2e-16	EIF6, EEF1A1, CARS, AIMP1, AIMP2, RPL13, EEF1A2, RPLP2, IARS, EIF3D, RPS27, RPL30, GSPT1, RPL18A, RPS14, EIF4H, EIF1AX, RPS12, RPL10, FAU, RPS11	168	188	19235	12.7892	6.17e-14	3.09e-14	2.89e-13
GOTERM_BP_FAT	GO:0006412~translation	23	13.6905	9.02e-12	EIF6, EEF1A1, CARS, AIMP1, AIMP2, RPL13, EEF1A2, RPLP2, RPL38, MRPS7, IARS, EIF3D, RPS27, RPL30, GSPT1, RPL18A, RPS14, EIF4H, EIF1AX, RPS12, RPL10, FAU, RPS11	148	331	13528	6.35143	1.03e-08	1.03e-08	1.45e-08
GOTERM_CC_FAT	GO:0022626~cytosolic ribosome	13	7.7381	8.12e-11	RPL13, RPLP2, MRPS7, RPL38, RPS27, RPL30, RPL18A, RPS14, RPS12, FAU, RPL10, RPS11, FTL	143	81	12782	14.3457	2.13e-08	1.06e-08	1.06e-07
GOTERM_BP_FAT	GO:0006414~translational elongation	13	7.7381	8.97e-10	EEF1A1, RPL13, EEF1A2, RPLP2, RPL38, RPS27, RPL30, RPL18A, RPS14, RPS12, FAU, RPL10, RPS11	148	101	13528	11.7651	1.02e-06	5.1e-07	1.44e-06
SP_PIR_KEYWORDS	ribonucleoprotein	17	10.119	2.93e-09	SNRPA1, RPL13, RPLP2, HEATR1, RPL38, MRPS7, HNRNPU, HNRNPL, RPS27, RPL30, RPL18A, RPS14, RPS12, FAU, RPL10, RPS11, SRP72	168	279	19235	6.97634	8.15e-07	1.63e-07	3.87e-06
SP_PIR_KEYWORDS	ribosome	10	5.95238	1.36e-08	RPL30, RPS27, RPL18A, RPL13, RPS14, RPS12, RPLP2, RPL10, FAU, RPS11	168	73	19235	15.6841	3.79e-06	6.31e-07	1.8e-05
GOTERM_CC_FAT	GO:0044445~cytosolic part	13	7.7381	1.2e-07	CYB5R3, RPLP2, MRPS7, RPL38, RPS27, RPL30, RPL18A, RPS14, RPS12, FAU, RPL10, RPS11, FTL	143	152	12782	7.64474	3.13e-05	1.04e-05	0.000157
GOTERM_CC_FAT	GO:0033279~ribosomal subunit	12	7.14286	1.73e-07	RPL30, RPS27, RPL18A, RPS14, RPS12, RPLP2, RPL10, FAU, RPS11, MRPS7, RPL38, FTL	143	128	12782	8.37981	4.53e-05	1.13e-05	0.000226
GOTERM_CC_FAT	GO:0030529~ribonucleoprotein complex	22	13.0952	2.37e-07	SNRPA1, RPL13, RPLP2, HEATR1, HSPA1A, RPL38, MRPS7, HNRNPU, YBX1, HNRNPL, PSMA1, MOV10, RPS27, RPL30, RPL18A, RPS14, RPS12, RPL10, FAU, RPS11, SRP72, FTL	143	515	12782	3.81837	6.21e-05	1.24e-05	0.00031
GOTERM_MF_FAT	GO:0003723~RNA binding	26	15.4762	4.51e-07	RPL13, RPLP2, IGF2BP2, RPL38, YBX1, HNRNPL, RPL30, MOV10, DDX18, EIF1AX, FAU, SNRPA1, CARS, AIMP1, ACO1, MRPS7, CRYZ, HNRNPU, SFRS3, PSMA1, RPL18A, RPS14, EIF4H, RPS11, SRP72, MATR3	148	718	12983	3.1766	0.0002	0.0002	0.000638
SP_PIR_KEYWORDS	ribosomal protein	12	7.14286	7.79e-07	RPL30, RPS27, RPL18A, RPL13, RPS14, RPS12, RPLP2, RPL10, FAU, RPS11, MRPS7, RPL38	168	188	19235	7.30813	0.000217	2.41e-05	0.00102928
GOTERM_MF_FAT	GO:0003735~structural constituent of ribosome	12	7.14286	3.18e-06	RPL30, RPS27, RPL18A, RPL13, RPS14, RPS12, RPLP2, RPL10, FAU, RPS11, MRPS7, RPL38	148	168	12983	6.26593	0.0014057	0.000703	0.0044947
GOTERM_CC_FAT	GO:0022627~cytosolic small ribosomal subunit	7	4.16667	4.76e-06	RPS27, RPS14, RPS12, FAU, RPS11, MRPS7, FTL	143	40	12782	15.6423	0.00124533	0.000208	0.00622405
GOTERM_CC_FAT	GO:0005840~ribosome	13	7.7381	4.82e-06	RPL13, RPLP2, MRPS7, RPL38, RPS27, RPL30, RPL18A, RPS14, RPS12, FAU, RPL10, RPS11, FTL	143	215	12782	5.40465	0.00126159	0.00018	0.00630533
KEGG_PATHWAY	hsa03010:Ribosome	10	5.95238	7.11e-06	RPL30, RPS27, RPL18A, RPL13, RPS12, RPLP2, RPL10, FAU, RPS11, RPL38	81	87	5085	7.21584	0.000874	0.000437	0.00819527
GOTERM_MF_FAT	GO:0005198~structural molecule activity	21	12.5	3.05e-05	EPPK1, RPL13, TUBB2A, VAPB, RPLP2, RPL38, MRPS7, COPB2, NUMA1, RPS27, RPL30, RPL18A, RPS14, RPS12, RPL10, MAP4, FAU, RPS11, MATR3, COPE, SPTAN1	148	634	12983	2.90565	0.0134361	0.00449892	0.0432142
GOTERM_CC_FAT	GO:0015935~small ribosomal subunit	7	4.16667	6.83e-05	RPS27, RPS14, RPS12, FAU, RPS11, MRPS7, FTL	143	63	12782	9.93162	0.0177294	0.00198563	0.0893118
GOTERM_CC_FAT	GO:0022625~cytosolic large ribosomal subunit	5	2.97619	0.000804	RPL30, RPL18A, RPLP2, RPL10, RPL38	143	38	12782	11.7611	0.189958	0.0130805	1.04676
GOTERM_CC_FAT	GO:0015934~large ribosomal subunit	5	2.97619	0.00651427	RPL30, RPL18A, RPLP2, RPL10, RPL38	143	67	12782	6.67049	0.819554	0.0614502	8.19739
Annotation Cluster 2	Enrichment Score: 6.219502062775287
Category	Term	Count	%	PValue	Genes	List Total	Pop Hits	Pop Total	Fold Enrichment	Bonferroni	Benjamini	FDR
SP_PIR_KEYWORDS	oxidoreductase	22	13.0952	1.96e-08	CYB5R3, ALDH18A1, HSD17B12, UGDH, ADH5, FDXR, CRYZ, FTH1, PDHB, SOD2, BLVRA, PYCR2, CBR1, RRM2, AKR1B1, DLD, IDH2, FASN, IDH1, ERO1L, MDH2, MDH1	168	562	19235	4.48197	5.45e-06	6.81e-07	2.59e-05
GOTERM_BP_FAT	GO:0055114~oxidation reduction	24	14.2857	3.85e-07	CYB5R3, ALDH18A1, HSD17B12, FDXR, UGDH, ADH5, CRYZ, FTH1, PDHB, SOD2, BLVRA, PYCR2, CBR1, RRM2, AKR1B1, TXN, DLD, IDH2, FASN, IDH1, ERO1L, MDH2, MDH1, FTL	148	639	13528	3.43307	0.000438	5.47e-05	0.000619
SP_PIR_KEYWORDS	nadp	11	6.54762	1.09e-06	BLVRA, CBR1, PYCR2, ALDH18A1, AKR1B1, HSD17B12, FASN, FDXR, IDH2, IDH1, CRYZ	168	156	19235	8.0733	0.000304	3.04e-05	0.00144547
INTERPRO	IPR016040:NAD(P)-binding domain	10	5.95238	1.6e-05	BLVRA, CBR1, PYCR2, AHCY, HSD17B12, UGDH, FASN, CRYZ, MDH2, MDH1	163	150	16659	6.8135	0.00725285	0.00725285	0.0227731
Annotation Cluster 3	Enrichment Score: 5.515239146590939
Category	Term	Count	%	PValue	Genes	List Total	Pop Hits	Pop Total	Fold Enrichment	Bonferroni	Benjamini	FDR
GOTERM_BP_FAT	GO:0006084~acetyl-CoA metabolic process	9	5.35714	1.03e-09	ACO1, DLD, CS, IDH2, IDH1, MDH2, PDHB, FH, MDH1	148	31	13528	26.5371	1.17e-06	3.89e-07	1.65e-06
GOTERM_BP_FAT	GO:0051187~cofactor catabolic process	9	5.35714	1.03e-09	BLVRA, ACO1, CS, IDH2, IDH1, MDH2, PDHB, FH, MDH1	148	31	13528	26.5371	1.17e-06	3.89e-07	1.65e-06
GOTERM_BP_FAT	GO:0046356~acetyl-CoA catabolic process	8	4.7619	3.28e-09	ACO1, CS, IDH2, IDH1, MDH2, PDHB, FH, MDH1	148	23	13528	31.7932	3.73e-06	9.34e-07	5.27e-06
GOTERM_BP_FAT	GO:0006099~tricarboxylic acid cycle	8	4.7619	3.28e-09	ACO1, CS, IDH2, IDH1, MDH2, PDHB, FH, MDH1	148	23	13528	31.7932	3.73e-06	9.34e-07	5.27e-06
GOTERM_BP_FAT	GO:0009109~coenzyme catabolic process	8	4.7619	8.58e-09	ACO1, CS, IDH2, IDH1, MDH2, PDHB, FH, MDH1	148	26	13528	28.1247	9.75e-06	1.95e-06	1.38e-05
KEGG_PATHWAY	hsa00020:Citrate cycle (TCA cycle)	9	5.35714	1.55e-08	ACO1, DLD, CS, IDH2, IDH1, MDH2, PDHB, FH, MDH1	81	31	5085	18.2258	1.91e-06	1.91e-06	1.79e-05
SP_PIR_KEYWORDS	tricarboxylic acid cycle	7	4.16667	1.91e-08	ACO1, CS, IDH2, IDH1, MDH2, FH, MDH1	168	21	19235	38.1647	5.3e-06	7.57e-07	2.52e-05
GOTERM_BP_FAT	GO:0009060~aerobic respiration	8	4.7619	8.08e-08	ACO1, CS, IDH2, IDH1, MDH2, PDHB, FH, MDH1	148	35	13528	20.8927	9.19e-05	1.53e-05	0.00013
GOTERM_BP_FAT	GO:0006091~generation of precursor metabolites and energy	17	10.119	2.91e-07	ECH1, MSH2, ACO1, CS, FDXR, HK1, PDHB, SOD2, TXN, DLD, IDH2, IDH1, ERO1L, PGK1, MDH2, MDH1, FH	148	313	13528	4.96451	0.000331	4.73e-05	0.000467
GOTERM_BP_FAT	GO:0045333~cellular respiration	10	5.95238	1.05e-06	ACO1, DLD, CS, IDH2, IDH1, MDH2, PDHB, FH, SOD2, MDH1	148	97	13528	9.42324	0.0011906	0.000132	0.0016825
GOTERM_BP_FAT	GO:0051186~cofactor metabolic process	13	7.7381	1.41e-06	BLVRA, CBR1, TALDO1, ACO1, DLD, CS, IDH2, IDH1, MDH2, PDHB, FH, SOD2, MDH1	148	195	13528	6.09369	0.00159827	0.00016	0.00225906
GOTERM_BP_FAT	GO:0006732~coenzyme metabolic process	11	6.54762	6.44e-06	TALDO1, ACO1, DLD, CS, IDH2, IDH1, MDH2, PDHB, FH, SOD2, MDH1	148	153	13528	6.57163	0.00729079	0.000665	0.0103342
GOTERM_BP_FAT	GO:0015980~energy derivation by oxidation of organic compounds	10	5.95238	2.7e-05	ACO1, DLD, CS, IDH2, IDH1, MDH2, PDHB, FH, SOD2, MDH1	148	144	13528	6.3476	0.0302429	0.00255586	0.0433626
GOTERM_BP_FAT	GO:0043648~dicarboxylic acid metabolic process	5	2.97619	0.000482	DLD, CS, MDH2, FH, MDH1	148	34	13528	13.442	0.42178	0.0358612	0.770689
GOTERM_CC_FAT	GO:0005759~mitochondrial matrix	10	5.95238	0.00097	SLC25A5, PITRM1, DLD, CS, FDXR, VDAC2, MDH2, PDHB, FH, SOD2	143	227	12782	3.93765	0.224613	0.0148529	1.26264
GOTERM_CC_FAT	GO:0031980~mitochondrial lumen	10	5.95238	0.00097	SLC25A5, PITRM1, DLD, CS, FDXR, VDAC2, MDH2, PDHB, FH, SOD2	143	227	12782	3.93765	0.224613	0.0148529	1.26264
KEGG_PATHWAY	hsa00630:Glyoxylate and dicarboxylate metabolism	4	2.38095	0.00148884	ACO1, CS, MDH2, MDH1	81	15	5085	16.7407	0.167452	0.0447823	1.70333
UP_SEQ_FEATURE	transit peptide:Mitochondrion	12	7.14286	0.00273737	ECH1, PITRM1, DLD, CS, FDXR, IDH2, SLC25A1, MRPS7, MDH2, PDHB, FH, SOD2	168	467	19113	2.92337	0.818722	0.434045	3.98759
SP_PIR_KEYWORDS	transit peptide	12	7.14286	0.00301716	ECH1, PITRM1, DLD, CS, FDXR, IDH2, SLC25A1, MRPS7, MDH2, PDHB, FH, SOD2	168	476	19235	2.8864	0.568306	0.0392123	3.91241
GOTERM_BP_FAT	GO:0006108~malate metabolic process	3	1.78571	0.00314589	MDH2, FH, MDH1	148	8	13528	34.277	0.972194	0.128717	4.93381
GOTERM_BP_FAT	GO:0006107~oxaloacetate metabolic process	3	1.78571	0.00498428	CS, MDH2, MDH1	148	10	13528	27.4216	0.996591	0.172525	7.71038
Annotation Cluster 4	Enrichment Score: 4.347256147228894
Category	Term	Count	%	PValue	Genes	List Total	Pop Hits	Pop Total	Fold Enrichment	Bonferroni	Benjamini	FDR
GOTERM_BP_FAT	GO:0006084~acetyl-CoA metabolic process	9	5.35714	1.03e-09	ACO1, DLD, CS, IDH2, IDH1, MDH2, PDHB, FH, MDH1	148	31	13528	26.5371	1.17e-06	3.89e-07	1.65e-06
KEGG_PATHWAY	hsa00020:Citrate cycle (TCA cycle)	9	5.35714	1.55e-08	ACO1, DLD, CS, IDH2, IDH1, MDH2, PDHB, FH, MDH1	81	31	5085	18.2258	1.91e-06	1.91e-06	1.79e-05
KEGG_PATHWAY	hsa00620:Pyruvate metabolism	6	3.57143	0.000363	AKR1B1, DLD, ACAT2, MDH2, PDHB, MDH1	81	40	5085	9.41667	0.0437055	0.0147861	0.418064
GOTERM_BP_FAT	GO:0043648~dicarboxylic acid metabolic process	5	2.97619	0.000482	DLD, CS, MDH2, FH, MDH1	148	34	13528	13.442	0.42178	0.0358612	0.770689
GOTERM_BP_FAT	GO:0043603~cellular amide metabolic process	5	2.97619	0.00317197	TALDO1, DLD, IDH1, MDH2, MDH1	148	56	13528	8.1612	0.973009	0.125224	4.97375
UP_SEQ_FEATURE	nucleotide phosphate-binding region:NAD	5	2.97619	0.00442606	DLD, UGDH, VDAC2, MDH2, MDH1	168	76	19113	7.48473	0.936933	0.424612	6.37305
UP_SEQ_FEATURE	binding site:NAD	4	2.38095	0.00950739	DLD, UGDH, MDH2, MDH1	168	50	19113	9.10143	0.997398	0.572673	13.2218
Annotation Cluster 5	Enrichment Score: 3.563532547372526
Category	Term	Count	%	PValue	Genes	List Total	Pop Hits	Pop Total	Fold Enrichment	Bonferroni	Benjamini	FDR
SP_PIR_KEYWORDS	mitochondrion	23	13.6905	3.26e-06	CYB5R3, ALDH18A1, ECH1, SLC25A5, PHB, CS, FDXR, HK1, BCS1L, MRPS7, VDAC2, PDHB, CPT1A, SOD2, ACOT7, MTCH2, PITRM1, DLD, IDH2, RPL10, SLC25A1, MDH2, FH	168	832	19235	3.1651	0.000907	8.24e-05	0.00430883
GOTERM_CC_FAT	GO:0005739~mitochondrion	30	17.8571	7.14e-06	CYB5R3, ALDH18A1, ABCF2, ECH1, ADH5, HK1, HSPA1A, PDHB, ACOT7, MTCH2, PITRM1, TGM2, IDH2, SLC25A1, FH, SLC25A5, PHB, CS, FDXR, BCS1L, DPYSL2, MRPS7, VDAC2, CPT1A, SOD2, PSMC4, TXN, DLD, MDH2, VPS25	143	1087	12782	2.46692	0.00186929	0.000234	0.00934527
GOTERM_CC_FAT	GO:0044429~mitochondrial part	19	11.3095	0.000104	CYB5R3, ALDH18A1, ABCF2, SLC25A5, PHB, CS, FDXR, HK1, BCS1L, VDAC2, PDHB, CPT1A, SOD2, MTCH2, PITRM1, DLD, SLC25A1, MDH2, FH	143	595	12782	2.8543	0.0267921	0.00271208	0.135559
GOTERM_CC_FAT	GO:0031967~organelle envelope	19	11.3095	0.000173	RTN4, EIF6, CYB5R3, ALDH18A1, ABCF2, SLC25A5, PHB, FDXR, HK1, BCS1L, TAGLN2, VDAC2, CPT1A, SOD2, MTCH2, IGF2R, SLC25A1, MATR3, MDH2	143	620	12782	2.73921	0.0444333	0.00412336	0.226766
GOTERM_CC_FAT	GO:0031975~envelope	19	11.3095	0.000181	RTN4, EIF6, CYB5R3, ALDH18A1, ABCF2, SLC25A5, PHB, FDXR, HK1, BCS1L, TAGLN2, VDAC2, CPT1A, SOD2, MTCH2, IGF2R, SLC25A1, MATR3, MDH2	143	622	12782	2.7304	0.0461977	0.00393382	0.235976
GOTERM_CC_FAT	GO:0019866~organelle inner membrane	13	7.7381	0.000302	CYB5R3, EIF6, ALDH18A1, MTCH2, SLC25A5, PHB, FDXR, BCS1L, SLC25A1, MATR3, MDH2, CPT1A, SOD2	143	329	12782	3.53191	0.0760274	0.00606406	0.394185
GOTERM_CC_FAT	GO:0031090~organelle membrane	26	15.4762	0.000407	CYB5R3, EIF6, RTN4, ALDH18A1, VAPB, HK1, FKBP1A, TAGLN2, COPB2, MTCH2, SLC25A1, ERO1L, SEC61A1, SLC25A5, PHB, HLA-A, FDXR, CORO7, BCS1L, VDAC2, CPT1A, SOD2, MATR3, COPE, MDH2, VPS25	143	1096	12782	2.12044	0.10127	0.00759761	0.531903
GOTERM_CC_FAT	GO:0005740~mitochondrial envelope	14	8.33333	0.000789	CYB5R3, ALDH18A1, ABCF2, MTCH2, SLC25A5, PHB, FDXR, HK1, BCS1L, SLC25A1, VDAC2, MDH2, CPT1A, SOD2	143	419	12782	2.9866	0.186745	0.0136862	1.02719
GOTERM_CC_FAT	GO:0031966~mitochondrial membrane	13	7.7381	0.00147071	CYB5R3, ALDH18A1, MTCH2, SLC25A5, PHB, FDXR, HK1, SLC25A1, BCS1L, VDAC2, CPT1A, MDH2, SOD2	143	394	12782	2.94924	0.319965	0.021195	1.90767
GOTERM_CC_FAT	GO:0005743~mitochondrial inner membrane	11	6.54762	0.00219228	CYB5R3, ALDH18A1, MTCH2, SLC25A5, PHB, FDXR, SLC25A1, BCS1L, CPT1A, MDH2, SOD2	143	306	12782	3.21317	0.4373	0.0298102	2.83128
SP_PIR_KEYWORDS	mitochondrion inner membrane	6	3.57143	0.0267608	ALDH18A1, MTCH2, SLC25A5, PHB, SLC25A1, BCS1L	168	193	19235	3.5594	0.999469	0.198916	30.1112
Annotation Cluster 6	Enrichment Score: 2.7383576282136626
Category	Term	Count	%	PValue	Genes	List Total	Pop Hits	Pop Total	Fold Enrichment	Bonferroni	Benjamini	FDR
GOTERM_MF_FAT	GO:0051287~NAD or NADH binding	6	3.57143	0.000182	DLD, UGDH, ADH5, IDH2, IDH1, MDH1	148	47	12983	11.1987	0.0773925	0.0159812	0.257055
GOTERM_MF_FAT	GO:0050662~coenzyme binding	8	4.7619	0.00452028	ACOT7, DLD, UGDH, ADH5, IDH2, IDH1, ERO1L, MDH1	148	181	12983	3.87726	0.865612	0.221883	6.21174
GOTERM_MF_FAT	GO:0048037~cofactor binding	9	5.35714	0.00741536	ACOT7, DLD, UGDH, ADH5, FASN, IDH2, IDH1, ERO1L, MDH1	148	249	12983	3.17071	0.963015	0.306747	9.99967
Annotation Cluster 7	Enrichment Score: 2.7273800988831662
Category	Term	Count	%	PValue	Genes	List Total	Pop Hits	Pop Total	Fold Enrichment	Bonferroni	Benjamini	FDR
GOTERM_MF_FAT	GO:0051287~NAD or NADH binding	6	3.57143	0.000182	DLD, UGDH, ADH5, IDH2, IDH1, MDH1	148	47	12983	11.1987	0.0773925	0.0159812	0.257055
GOTERM_BP_FAT	GO:0006081~cellular aldehyde metabolic process	4	2.38095	0.00337475	TALDO1, ADH5, IDH2, IDH1	148	28	13528	13.0579	0.978583	0.128266	5.28368
GOTERM_BP_FAT	GO:0019748~secondary metabolic process	5	2.97619	0.0107149	TALDO1, ADH5, IDH1, MDH2, MDH1	148	79	13528	5.78515	0.999995	0.263772	15.8854
Annotation Cluster 8	Enrichment Score: 2.5651451050635012
Category	Term	Count	%	PValue	Genes	List Total	Pop Hits	Pop Total	Fold Enrichment	Bonferroni	Benjamini	FDR
GOTERM_BP_FAT	GO:0006732~coenzyme metabolic process	11	6.54762	6.44e-06	TALDO1, ACO1, DLD, CS, IDH2, IDH1, MDH2, PDHB, FH, SOD2, MDH1	148	153	13528	6.57163	0.00729079	0.000665	0.0103342
GOTERM_BP_FAT	GO:0006006~glucose metabolic process	9	5.35714	0.000263	TALDO1, AIMP1, UGDH, HK1, PGK1, CPT1A, MDH2, PDHB, MDH1	148	153	13528	5.37679	0.258821	0.0227761	0.422118
GOTERM_BP_FAT	GO:0006007~glucose catabolic process	6	3.57143	0.000408	TALDO1, HK1, PGK1, MDH2, PDHB, MDH1	148	58	13528	9.45573	0.371257	0.0326019	0.653223
GOTERM_BP_FAT	GO:0019320~hexose catabolic process	6	3.57143	0.00091	TALDO1, HK1, PGK1, MDH2, PDHB, MDH1	148	69	13528	7.9483	0.644665	0.0590492	1.4507
GOTERM_BP_FAT	GO:0046365~monosaccharide catabolic process	6	3.57143	0.00103567	TALDO1, HK1, PGK1, MDH2, PDHB, MDH1	148	71	13528	7.7244	0.692158	0.0601254	1.65019
GOTERM_BP_FAT	GO:0019318~hexose metabolic process	9	5.35714	0.00118216	TALDO1, AIMP1, UGDH, HK1, PGK1, CPT1A, MDH2, PDHB, MDH1	148	192	13528	4.28463	0.739438	0.0650346	1.88154
GOTERM_BP_FAT	GO:0006096~glycolysis	5	2.97619	0.00166091	HK1, PGK1, MDH2, PDHB, MDH1	148	47	13528	9.72398	0.848931	0.0860698	2.63402
GOTERM_BP_FAT	GO:0046164~alcohol catabolic process	6	3.57143	0.00186901	TALDO1, HK1, PGK1, MDH2, PDHB, MDH1	148	81	13528	6.77077	0.880812	0.0921572	2.95942
GOTERM_BP_FAT	GO:0044275~cellular carbohydrate catabolic process	6	3.57143	0.00231143	TALDO1, HK1, PGK1, MDH2, PDHB, MDH1	148	85	13528	6.45215	0.928003	0.103835	3.64783
GOTERM_BP_FAT	GO:0005996~monosaccharide metabolic process	9	5.35714	0.00293737	TALDO1, AIMP1, UGDH, HK1, PGK1, CPT1A, MDH2, PDHB, MDH1	148	222	13528	3.70562	0.964729	0.125225	4.61398
GOTERM_BP_FAT	GO:0043603~cellular amide metabolic process	5	2.97619	0.00317197	TALDO1, DLD, IDH1, MDH2, MDH1	148	56	13528	8.1612	0.973009	0.125224	4.97375
GOTERM_BP_FAT	GO:0016052~carbohydrate catabolic process	6	3.57143	0.00669462	TALDO1, HK1, PGK1, MDH2, PDHB, MDH1	148	109	13528	5.03149	0.999518	0.212324	10.2251
GOTERM_BP_FAT	GO:0046496~nicotinamide nucleotide metabolic process	4	2.38095	0.00925772	TALDO1, IDH1, MDH2, MDH1	148	40	13528	9.14054	0.999974	0.260769	13.8736
GOTERM_BP_FAT	GO:0006769~nicotinamide metabolic process	4	2.38095	0.00925772	TALDO1, IDH1, MDH2, MDH1	148	40	13528	9.14054	0.999974	0.260769	13.8736
GOTERM_BP_FAT	GO:0009820~alkaloid metabolic process	4	2.38095	0.00991031	TALDO1, IDH1, MDH2, MDH1	148	41	13528	8.9176	0.999988	0.263658	14.7801
GOTERM_BP_FAT	GO:0019362~pyridine nucleotide metabolic process	4	2.38095	0.010589	TALDO1, IDH1, MDH2, MDH1	148	42	13528	8.70528	0.999994	0.266815	15.7134
GOTERM_BP_FAT	GO:0019748~secondary metabolic process	5	2.97619	0.0107149	TALDO1, ADH5, IDH1, MDH2, MDH1	148	79	13528	5.78515	0.999995	0.263772	15.8854
KEGG_PATHWAY	hsa00010:Glycolysis / Gluconeogenesis	5	2.97619	0.0142227	DLD, ADH5, HK1, PGK1, PDHB	81	60	5085	5.23148	0.828291	0.25447	15.2254
GOTERM_BP_FAT	GO:0006733~oxidoreduction coenzyme metabolic process	4	2.38095	0.0188474	TALDO1, IDH1, MDH2, MDH1	148	52	13528	7.03119	1	0.362823	26.3276
SP_PIR_KEYWORDS	glycolysis	3	1.78571	0.0559012	HK1, PGK1, PDHB	168	44	19235	7.80641	1	0.329543	53.2225
Annotation Cluster 9	Enrichment Score: 2.183587098399222
Category	Term	Count	%	PValue	Genes	List Total	Pop Hits	Pop Total	Fold Enrichment	Bonferroni	Benjamini	FDR
GOTERM_MF_FAT	GO:0008135~translation factor activity, nucleic acid binding	7	4.16667	0.000851	EIF6, EIF3D, EEF1A1, GSPT1, EIF1AX, EIF4H, EEF1A2	148	98	12983	6.26593	0.314295	0.0609482	1.19837
SP_PIR_KEYWORDS	Initiation factor	4	2.38095	0.0104055	EIF6, EIF3D, EIF1AX, EIF4H	168	52	19235	8.80723	0.945409	0.109806	12.9035
GOTERM_MF_FAT	GO:0003743~translation initiation factor activity	4	2.38095	0.0317591	EIF6, EIF3D, EIF1AX, EIF4H	148	61	12983	5.75233	0.999999	0.614482	36.6724
Annotation Cluster 10	Enrichment Score: 1.865560739341264
Category	Term	Count	%	PValue	Genes	List Total	Pop Hits	Pop Total	Fold Enrichment	Bonferroni	Benjamini	FDR
GOTERM_MF_FAT	GO:0000166~nucleotide binding	45	26.7857	0.000105	ALDH18A1, ABCF2, TUBB2A, ATL3, ADH5, UGDH, PRKDC, HK1, IGF2BP2, HSPA1A, HNRNPL, IARS, TOP1, MOV10, ATAD3A, DDX18, TGM2, IDH2, IDH1, NAT10, ERO1L, TOP2A, CHD4, DCTPP1, EEF1A1, GTPBP4, CARS, SMCHD1, MSH2, EEF1A2, BCS1L, VDAC2, SFRS3, HNRNPU, MAPK1, PSMC6, GSPT1, PSMC4, EIF4H, DLD, SMARCA5, PGK1, MATR3, MDH1, SEPT9	148	2245	12983	1.75837	0.0454776	0.0115686	0.148612
SP_PIR_KEYWORDS	nucleotide-binding	31	18.4524	0.000119	ALDH18A1, ABCF2, TUBB2A, ATL3, PRKDC, HK1, HSPA1A, IARS, TOP1, ATAD3A, MOV10, DDX18, NAT10, TOP2A, DCTPP1, CHD4, EEF1A1, CARS, GTPBP4, MSH2, EEF1A2, BCS1L, VDAC2, HNRNPU, MAPK1, PSMC6, PSMC4, GSPT1, SMARCA5, PGK1, SEPT9	168	1686	19235	2.10517	0.0326694	0.00236968	0.157679
SP_PIR_KEYWORDS	atp-binding	22	13.0952	0.00548052	CARS, ALDH18A1, ABCF2, MSH2, HK1, PRKDC, BCS1L, HSPA1A, HNRNPU, IARS, MAPK1, TOP1, ATAD3A, PSMC6, MOV10, DDX18, PSMC4, SMARCA5, NAT10, PGK1, TOP2A, CHD4	168	1326	19235	1.8996	0.782982	0.0616735	7.00127
GOTERM_MF_FAT	GO:0017076~purine nucleotide binding	33	19.6429	0.0141147	ALDH18A1, ABCF2, TUBB2A, ATL3, PRKDC, HK1, HSPA1A, IARS, TOP1, ATAD3A, MOV10, DDX18, TGM2, NAT10, ERO1L, TOP2A, CHD4, EEF1A1, GTPBP4, CARS, SMCHD1, MSH2, EEF1A2, BCS1L, HNRNPU, MAPK1, PSMC6, PSMC4, GSPT1, DLD, SMARCA5, PGK1, SEPT9	148	1918	12983	1.50931	0.998159	0.383942	18.2268
GOTERM_MF_FAT	GO:0032553~ribonucleotide binding	31	18.4524	0.0228528	ALDH18A1, ABCF2, TUBB2A, ATL3, PRKDC, HK1, HSPA1A, IARS, TOP1, ATAD3A, MOV10, DDX18, TGM2, NAT10, TOP2A, CHD4, EEF1A1, CARS, GTPBP4, SMCHD1, MSH2, EEF1A2, BCS1L, HNRNPU, MAPK1, PSMC6, PSMC4, GSPT1, SMARCA5, PGK1, SEPT9	148	1836	12983	1.48116	0.999964	0.518822	27.9088
GOTERM_MF_FAT	GO:0032555~purine ribonucleotide binding	31	18.4524	0.0228528	ALDH18A1, ABCF2, TUBB2A, ATL3, PRKDC, HK1, HSPA1A, IARS, TOP1, ATAD3A, MOV10, DDX18, TGM2, NAT10, TOP2A, CHD4, EEF1A1, CARS, GTPBP4, SMCHD1, MSH2, EEF1A2, BCS1L, HNRNPU, MAPK1, PSMC6, PSMC4, GSPT1, SMARCA5, PGK1, SEPT9	148	1836	12983	1.48116	0.999964	0.518822	27.9088
GOTERM_MF_FAT	GO:0030554~adenyl nucleotide binding	26	15.4762	0.0505688	ALDH18A1, ABCF2, HK1, PRKDC, HSPA1A, IARS, TOP1, ATAD3A, MOV10, DDX18, TGM2, NAT10, ERO1L, TOP2A, CHD4, CARS, SMCHD1, MSH2, BCS1L, HNRNPU, MAPK1, PSMC6, PSMC4, DLD, SMARCA5, PGK1	148	1577	12983	1.44629	1	0.741342	52.0276
GOTERM_MF_FAT	GO:0001883~purine nucleoside binding	26	15.4762	0.058554	ALDH18A1, ABCF2, HK1, PRKDC, HSPA1A, IARS, TOP1, ATAD3A, MOV10, DDX18, TGM2, NAT10, ERO1L, TOP2A, CHD4, CARS, SMCHD1, MSH2, BCS1L, HNRNPU, MAPK1, PSMC6, PSMC4, DLD, SMARCA5, PGK1	148	1601	12983	1.42461	1	0.755083	57.4334
GOTERM_MF_FAT	GO:0001882~nucleoside binding	26	15.4762	0.0625035	ALDH18A1, ABCF2, HK1, PRKDC, HSPA1A, IARS, TOP1, ATAD3A, MOV10, DDX18, TGM2, NAT10, ERO1L, TOP2A, CHD4, CARS, SMCHD1, MSH2, BCS1L, HNRNPU, MAPK1, PSMC6, PSMC4, DLD, SMARCA5, PGK1	148	1612	12983	1.41489	1	0.760598	59.8925
GOTERM_MF_FAT	GO:0005524~ATP binding	24	14.2857	0.070162	CARS, ALDH18A1, SMCHD1, ABCF2, MSH2, HK1, PRKDC, BCS1L, HSPA1A, HNRNPU, IARS, MAPK1, TOP1, MOV10, ATAD3A, PSMC6, DDX18, PSMC4, SMARCA5, TGM2, NAT10, PGK1, TOP2A, CHD4	148	1477	12983	1.42542	1	0.76888	64.2892
GOTERM_MF_FAT	GO:0032559~adenyl ribonucleotide binding	24	14.2857	0.0788736	CARS, ALDH18A1, SMCHD1, ABCF2, MSH2, HK1, PRKDC, BCS1L, HSPA1A, HNRNPU, IARS, MAPK1, TOP1, MOV10, ATAD3A, PSMC6, DDX18, PSMC4, SMARCA5, TGM2, NAT10, PGK1, TOP2A, CHD4	148	1497	12983	1.40638	1	0.780521	68.7441
UP_SEQ_FEATURE	nucleotide phosphate-binding region:ATP	14	8.33333	0.0790352	MAPK1, MOV10, PSMC6, ATAD3A, DDX18, PSMC4, MSH2, SMARCA5, BCS1L, NAT10, PGK1, TOP2A, HNRNPU, CHD4	168	962	19113	1.65567	1	0.986081	70.5437
Annotation Cluster 11	Enrichment Score: 1.6825318377086507
Category	Term	Count	%	PValue	Genes	List Total	Pop Hits	Pop Total	Fold Enrichment	Bonferroni	Benjamini	FDR
GOTERM_CC_FAT	GO:0031974~membrane-enclosed lumen	34	20.2381	0.00356605	EIF6, A2M, PRKDC, PDHB, RTN3, HNRNPL, TOP1, NUMA1, PITRM1, NAT10, TOP2A, CHD4, FH, SSRP1, GTPBP4, SLC25A5, PHB, CS, FDXR, HEATR1, VDAC2, SOD2, MAPK1, HDAC1, IGF2R, RPS14, DLD, SMARCA5, PSME4, MATR3, MDH2, XRN2, NCLN, VPS25	143	1856	12782	1.63743	0.607797	0.0398776	4.56753
GOTERM_CC_FAT	GO:0043233~organelle lumen	33	19.6429	0.00492939	EIF6, A2M, PRKDC, PDHB, RTN3, HNRNPL, TOP1, NUMA1, PITRM1, NAT10, TOP2A, CHD4, FH, SSRP1, GTPBP4, SLC25A5, PHB, CS, FDXR, HEATR1, VDAC2, SOD2, MAPK1, HDAC1, RPS14, DLD, SMARCA5, PSME4, MATR3, MDH2, XRN2, NCLN, VPS25	143	1820	12782	1.62071	0.726018	0.0504696	6.26224
GOTERM_CC_FAT	GO:0070013~intracellular organelle lumen	32	19.0476	0.00649963	EIF6, PRKDC, PDHB, RTN3, HNRNPL, TOP1, NUMA1, PITRM1, NAT10, TOP2A, CHD4, FH, SSRP1, GTPBP4, SLC25A5, PHB, CS, FDXR, HEATR1, VDAC2, SOD2, MAPK1, HDAC1, RPS14, DLD, SMARCA5, PSME4, MATR3, MDH2, XRN2, NCLN, VPS25	143	1779	12782	1.60782	0.818856	0.0635977	8.17968
GOTERM_CC_FAT	GO:0031981~nuclear lumen	22	13.0952	0.123143	EIF6, SSRP1, GTPBP4, PHB, PRKDC, HEATR1, RTN3, HNRNPL, MAPK1, TOP1, NUMA1, HDAC1, RPS14, SMARCA5, NAT10, PSME4, TOP2A, MATR3, CHD4, XRN2, NCLN, VPS25	143	1450	12782	1.35618	1	0.568182	82.0889
GOTERM_CC_FAT	GO:0005654~nucleoplasm	13	7.7381	0.274828	HNRNPL, MAPK1, TOP1, SSRP1, NUMA1, HDAC1, PHB, SMARCA5, PRKDC, PSME4, TOP2A, CHD4, VPS25	143	882	12782	1.31746	1	0.783633	98.5085
Annotation Cluster 12	Enrichment Score: 1.6618166946093924
Category	Term	Count	%	PValue	Genes	List Total	Pop Hits	Pop Total	Fold Enrichment	Bonferroni	Benjamini	FDR
GOTERM_MF_FAT	GO:0008135~translation factor activity, nucleic acid binding	7	4.16667	0.000851	EIF6, EIF3D, EEF1A1, GSPT1, EIF1AX, EIF4H, EEF1A2	148	98	12983	6.26593	0.314295	0.0609482	1.19837
INTERPRO	IPR004160:Translation elongation factor EFTu/EF1A, C-terminal	3	1.78571	0.00323509	EEF1A1, GSPT1, EEF1A2	163	9	16659	34.0675	0.77033	0.520761	4.49854
INTERPRO	IPR004161:Translation elongation factor EFTu/EF1A, domain 2	3	1.78571	0.00908144	EEF1A1, GSPT1, EEF1A2	163	15	16659	20.4405	0.984106	0.748573	12.1545
GOTERM_MF_FAT	GO:0003924~GTPase activity	8	4.7619	0.0101815	EEF1A1, GTPBP4, GSPT1, TUBB2A, EEF1A2, ATL3, TGM2, SEPT9	148	211	12983	3.32599	0.989257	0.337767	13.4856
INTERPRO	IPR000795:Protein synthesis factor, GTP-binding	3	1.78571	0.011614	EEF1A1, GSPT1, EEF1A2	163	17	16659	18.0357	0.995026	0.734438	15.2904
UP_SEQ_FEATURE	nucleotide phosphate-binding region:GTP	7	4.16667	0.0454044	EEF1A1, GTPBP4, GSPT1, TUBB2A, EEF1A2, ATL3, SEPT9	168	295	19113	2.69958	1	0.928047	49.8335
SP_PIR_KEYWORDS	gtp-binding	7	4.16667	0.0676056	EEF1A1, GTPBP4, GSPT1, TUBB2A, EEF1A2, ATL3, SEPT9	168	329	19235	2.43604	1	0.377885	60.3283
GOTERM_MF_FAT	GO:0005525~GTP binding	8	4.7619	0.129714	EEF1A1, GTPBP4, GSPT1, TUBB2A, EEF1A2, ATL3, TGM2, SEPT9	148	372	12983	1.88652	1	0.897669	86.0072
GOTERM_MF_FAT	GO:0032561~guanyl ribonucleotide binding	8	4.7619	0.143025	EEF1A1, GTPBP4, GSPT1, TUBB2A, EEF1A2, ATL3, TGM2, SEPT9	148	382	12983	1.83713	1	0.90537	88.75
GOTERM_MF_FAT	GO:0019001~guanyl nucleotide binding	8	4.7619	0.143025	EEF1A1, GTPBP4, GSPT1, TUBB2A, EEF1A2, ATL3, TGM2, SEPT9	148	382	12983	1.83713	1	0.90537	88.75
Annotation Cluster 13	Enrichment Score: 1.645478865187819
Category	Term	Count	%	PValue	Genes	List Total	Pop Hits	Pop Total	Fold Enrichment	Bonferroni	Benjamini	FDR
SMART	SM00382:AAA	5	2.97619	0.00974057	PSMC6, ATAD3A, ABCF2, PSMC4, BCS1L	54	144	9079	5.83783	0.410552	0.410552	9.14377
INTERPRO	IPR003959:ATPase, AAA-type, core	4	2.38095	0.0119916	PSMC6, ATAD3A, PSMC4, BCS1L	163	49	16659	8.34306	0.995818	0.665599	15.7489
INTERPRO	IPR003960:ATPase, AAA-type, conserved site	3	1.78571	0.0430351	PSMC6, PSMC4, BCS1L	163	34	16659	9.01786	1	0.942328	46.466
INTERPRO	IPR003593:ATPase, AAA+ type, core	5	2.97619	0.0520956	PSMC6, ATAD3A, ABCF2, PSMC4, BCS1L	163	144	16659	3.5487	1	0.951984	53.2327
Annotation Cluster 14	Enrichment Score: 1.6215553396829503
Category	Term	Count	%	PValue	Genes	List Total	Pop Hits	Pop Total	Fold Enrichment	Bonferroni	Benjamini	FDR
GOTERM_CC_FAT	GO:0042470~melanosome	6	3.57143	0.00310016	SLC1A5, AHCY, SLC2A1, FASN, SLC3A2, SEC22B	143	89	12782	6.02593	0.556698	0.0363021	3.98195
GOTERM_CC_FAT	GO:0048770~pigment granule	6	3.57143	0.00310016	SLC1A5, AHCY, SLC2A1, FASN, SLC3A2, SEC22B	143	89	12782	6.02593	0.556698	0.0363021	3.98195
GOTERM_CC_FAT	GO:0016023~cytoplasmic membrane-bounded vesicle	13	7.7381	0.0194911	COPB2, SLC1A5, A2M, AHCY, AIMP1, IGF2R, SLC2A1, DLD, FASN, SLC3A2, SEC22B, CORO7, COPE	143	550	12782	2.11273	0.994242	0.162916	22.7091
GOTERM_CC_FAT	GO:0031988~membrane-bounded vesicle	13	7.7381	0.0243297	COPB2, SLC1A5, A2M, AHCY, AIMP1, IGF2R, SLC2A1, DLD, FASN, SLC3A2, SEC22B, CORO7, COPE	143	568	12782	2.04577	0.998425	0.193545	27.5543
GOTERM_CC_FAT	GO:0031410~cytoplasmic vesicle	13	7.7381	0.0537323	COPB2, SLC1A5, A2M, AHCY, AIMP1, IGF2R, SLC2A1, DLD, FASN, SLC3A2, SEC22B, CORO7, COPE	143	642	12782	1.80997	0.999999	0.346618	51.4598
GOTERM_CC_FAT	GO:0031982~vesicle	13	7.7381	0.0694241	COPB2, SLC1A5, A2M, AHCY, AIMP1, IGF2R, SLC2A1, DLD, FASN, SLC3A2, SEC22B, CORO7, COPE	143	670	12782	1.73433	1	0.416441	61.0002
GOTERM_CC_FAT	GO:0005794~Golgi apparatus	13	7.7381	0.262197	AIMP1, ACO1, GOLT1B, VAPB, HLA-A, CORO7, RTN3, COPB2, IGF2R, FASN, SEC22B, MAPRE1, COPE	143	872	12782	1.33257	1	0.777578	98.1303
Annotation Cluster 15	Enrichment Score: 1.609031497713201
Category	Term	Count	%	PValue	Genes	List Total	Pop Hits	Pop Total	Fold Enrichment	Bonferroni	Benjamini	FDR
GOTERM_MF_FAT	GO:0009055~electron carrier activity	9	5.35714	0.0036609	GLRX3, CYB5R3, AKR1B1, DLD, UGDH, ADH5, FDXR, ERO1L, SH3BGRL3	148	221	12983	3.57243	0.80304	0.207139	5.05912
SP_PIR_KEYWORDS	Flavoprotein	5	2.97619	0.0141671	CYB5R3, DLD, FDXR, ERO1L, PDHB	168	107	19235	5.35019	0.981063	0.132088	17.1761
UP_SEQ_FEATURE	binding site:FAD	3	1.78571	0.0156312	DLD, FDXR, ERO1L	168	22	19113	15.5138	0.999945	0.706798	20.8545
GOTERM_BP_FAT	GO:0022900~electron transport chain	5	2.97619	0.0356696	DLD, TXN, FDXR, ERO1L, SOD2	148	114	13528	4.00901	1	0.52804	44.192
SP_PIR_KEYWORDS	FAD	4	2.38095	0.0770725	CYB5R3, DLD, FDXR, ERO1L	168	114	19235	4.01734	1	0.411912	65.3309
UP_SEQ_FEATURE	nucleotide phosphate-binding region:FAD	3	1.78571	0.0994836	CYB5R3, DLD, FDXR	168	61	19113	5.59514	1	0.990562	78.8935
Annotation Cluster 16	Enrichment Score: 1.4423444527924314
Category	Term	Count	%	PValue	Genes	List Total	Pop Hits	Pop Total	Fold Enrichment	Bonferroni	Benjamini	FDR
GOTERM_BP_FAT	GO:0043933~macromolecular complex subunit organization	16	9.52381	0.0103441	EIF6, TUBB2A, ATL3, FKBP1A, BCS1L, SLC9A3R1, ANXA5, SOD2, RPS14, RRM2, SMARCA5, TGM2, H3F3B, XRN2, DCTPP1, SEPT9	148	710	13528	2.05984	0.999993	0.267372	15.3777
GOTERM_BP_FAT	GO:0051259~protein oligomerization	7	4.16667	0.0118351	RRM2, ATL3, TGM2, ANXA5, DCTPP1, SOD2, SEPT9	148	174	13528	3.67723	0.999999	0.281195	17.4019
GOTERM_BP_FAT	GO:0065003~macromolecular complex assembly	15	8.92857	0.0134736	EIF6, TUBB2A, ATL3, BCS1L, FKBP1A, SLC9A3R1, ANXA5, SOD2, RPS14, RRM2, TGM2, SMARCA5, H3F3B, DCTPP1, SEPT9	148	665	13528	2.06178	1	0.301409	19.574
GOTERM_BP_FAT	GO:0051260~protein homooligomerization	5	2.97619	0.0198907	ATL3, TGM2, ANXA5, DCTPP1, SOD2	148	95	13528	4.81081	1	0.372616	27.5756
GOTERM_BP_FAT	GO:0006461~protein complex assembly	12	7.14286	0.0218738	TUBB2A, RRM2, ATL3, SMARCA5, TGM2, FKBP1A, BCS1L, ANXA5, SLC9A3R1, DCTPP1, SOD2, SEPT9	148	505	13528	2.17201	1	0.395245	29.8933
GOTERM_BP_FAT	GO:0070271~protein complex biogenesis	12	7.14286	0.0218738	TUBB2A, RRM2, ATL3, SMARCA5, TGM2, FKBP1A, BCS1L, ANXA5, SLC9A3R1, DCTPP1, SOD2, SEPT9	148	505	13528	2.17201	1	0.395245	29.8933
GOTERM_BP_FAT	GO:0034621~cellular macromolecular complex subunit organization	8	4.7619	0.0945589	EIF6, TUBB2A, RPS14, SMARCA5, H3F3B, FKBP1A, BCS1L, XRN2	148	357	13528	2.0483	1	0.782648	79.7113
GOTERM_BP_FAT	GO:0034622~cellular macromolecular complex assembly	7	4.16667	0.133054	EIF6, TUBB2A, RPS14, SMARCA5, H3F3B, FKBP1A, BCS1L	148	318	13528	2.01207	1	0.848575	89.9013
GOTERM_BP_FAT	GO:0043623~cellular protein complex assembly	3	1.78571	0.528839	TUBB2A, FKBP1A, BCS1L	148	162	13528	1.69269	1	0.993483	99.9994
Annotation Cluster 17	Enrichment Score: 1.2500662806563854
Category	Term	Count	%	PValue	Genes	List Total	Pop Hits	Pop Total	Fold Enrichment	Bonferroni	Benjamini	FDR
SP_PIR_KEYWORDS	isopeptide bond	8	4.7619	0.0216018	CUL2, TOP1, PSMA1, A2M, HDAC1, SLC3A2, RPL10, YBX1	168	319	19235	2.87132	0.997691	0.183208	25.0567
SP_PIR_KEYWORDS	ubl conjugation	11	6.54762	0.0328044	CUL2, SSRP1, TOP1, PSMA1, HDAC1, AIMP2, HLA-A, SLC3A2, RPL10, H3F3B, YBX1	168	588	19235	2.1419	0.999906	0.232741	35.631
UP_SEQ_FEATURE	cross-link:Glycyl lysine isopeptide (Lys-Gly) (interchain with G-Cter in ubiquitin)	4	2.38095	0.250829	PSMA1, SLC3A2, RPL10, YBX1	168	199	19113	2.28679	1	0.999876	98.6256
Annotation Cluster 18	Enrichment Score: 1.2437696403962262
Category	Term	Count	%	PValue	Genes	List Total	Pop Hits	Pop Total	Fold Enrichment	Bonferroni	Benjamini	FDR
SP_PIR_KEYWORDS	rna-binding	14	8.33333	0.00089	SNRPA1, AIMP1, ACO1, IGF2BP2, SFRS3, YBX1, HNRNPU, HNRNPL, MOV10, DDX18, EIF4H, EIF1AX, RPS11, MATR3	168	540	19235	2.96836	0.219346	0.0153573	1.16956
SMART	SM00360:RRM	5	2.97619	0.0342413	HNRNPL, EIF4H, IGF2BP2, MATR3, SFRS3	54	211	9079	3.98411	0.847628	0.609651	28.9172
INTERPRO	IPR000504:RNA recognition motif, RNP-1	5	2.97619	0.150581	HNRNPL, EIF4H, IGF2BP2, MATR3, SFRS3	163	211	16659	2.42186	1	0.996653	90.1557
INTERPRO	IPR012677:Nucleotide-binding, alpha-beta plait	5	2.97619	0.153994	HNRNPL, EIF4H, IGF2BP2, MATR3, SFRS3	163	213	16659	2.39912	1	0.995586	90.703
UP_SEQ_FEATURE	domain:RRM 1	3	1.78571	0.220801	HNRNPL, IGF2BP2, MATR3	168	101	19113	3.37924	1	0.999893	97.5369
UP_SEQ_FEATURE	domain:RRM 2	3	1.78571	0.220801	HNRNPL, IGF2BP2, MATR3	168	101	19113	3.37924	1	0.999893	97.5369
Annotation Cluster 19	Enrichment Score: 1.1818967485008072
Category	Term	Count	%	PValue	Genes	List Total	Pop Hits	Pop Total	Fold Enrichment	Bonferroni	Benjamini	FDR
GOTERM_BP_FAT	GO:0032269~negative regulation of cellular protein metabolic process	9	5.35714	0.000779	PSMA1, A2M, PSMC6, GTPBP4, PSME1, PSMC4, ITGAV, FKBP1A, IGF2BP2	148	180	13528	4.57027	0.587583	0.0538531	1.24314
GOTERM_BP_FAT	GO:0051248~negative regulation of protein metabolic process	9	5.35714	0.000998	PSMA1, A2M, PSMC6, GTPBP4, PSME1, PSMC4, ITGAV, FKBP1A, IGF2BP2	148	187	13528	4.39919	0.678517	0.0610988	1.58995
SP_PIR_KEYWORDS	proteasome	5	2.97619	0.00141663	PSMA1, PSMC6, PSME1, PSMC4, PSME4	168	56	19235	10.2227	0.325714	0.0216566	1.85495
GOTERM_BP_FAT	GO:0031396~regulation of protein ubiquitination	6	3.57143	0.00466141	PSMA1, PSMC6, GTPBP4, PSME1, PSMC4, FKBP1A	148	100	13528	5.48432	0.99507	0.167387	7.22831
GOTERM_CC_FAT	GO:0000502~proteasome complex	5	2.97619	0.00466758	PSMA1, PSMC6, PSME1, PSMC4, PSME4	143	61	12782	7.32661	0.706468	0.0497913	5.93897
GOTERM_BP_FAT	GO:0032268~regulation of cellular protein metabolic process	13	7.7381	0.00555782	GTPBP4, A2M, ACO1, PTPLAD1, IGF2BP2, FKBP1A, PSMA1, MAPK1, PSMC6, PSMC4, PSME1, ITGAV, EIF4H	148	474	13528	2.5069	0.99823	0.184876	8.56094
KEGG_PATHWAY	hsa03050:Proteasome	5	2.97619	0.0060657	PSMA1, PSMC6, PSME1, PSMC4, PSME4	81	47	5085	6.67849	0.526855	0.139008	6.775
GOTERM_BP_FAT	GO:0031397~negative regulation of protein ubiquitination	5	2.97619	0.00855315	PSMA1, PSMC6, GTPBP4, PSME1, PSMC4	148	74	13528	6.17604	0.999943	0.249682	12.8848
GOTERM_BP_FAT	GO:0031400~negative regulation of protein modification process	6	3.57143	0.00960522	PSMA1, PSMC6, GTPBP4, PSME1, PSMC4, FKBP1A	148	119	13528	4.60868	0.999983	0.262752	14.3574
GOTERM_BP_FAT	GO:0031398~positive regulation of protein ubiquitination	5	2.97619	0.0132018	PSMA1, PSMC6, PSME1, PSMC4, FKBP1A	148	84	13528	5.4408	1	0.302165	19.2174
GOTERM_BP_FAT	GO:0051436~negative regulation of ubiquitin-protein ligase activity during mitotic cell cycle	4	2.38095	0.0336625	PSMA1, PSMC6, PSME1, PSMC4	148	65	13528	5.62495	1	0.520298	42.2973
GOTERM_BP_FAT	GO:0031145~anaphase-promoting complex-dependent proteasomal ubiquitin-dependent protein catabolic process	4	2.38095	0.0336625	PSMA1, PSMC6, PSME1, PSMC4	148	65	13528	5.62495	1	0.520298	42.2973
GOTERM_BP_FAT	GO:0051352~negative regulation of ligase activity	4	2.38095	0.03635	PSMA1, PSMC6, PSME1, PSMC4	148	67	13528	5.45704	1	0.528475	44.821
GOTERM_BP_FAT	GO:0051444~negative regulation of ubiquitin-protein ligase activity	4	2.38095	0.03635	PSMA1, PSMC6, PSME1, PSMC4	148	67	13528	5.45704	1	0.528475	44.821
GOTERM_BP_FAT	GO:0051437~positive regulation of ubiquitin-protein ligase activity during mitotic cell cycle	4	2.38095	0.037734	PSMA1, PSMC6, PSME1, PSMC4	148	68	13528	5.37679	1	0.535718	46.0799
GOTERM_BP_FAT	GO:0051443~positive regulation of ubiquitin-protein ligase activity	4	2.38095	0.0405819	PSMA1, PSMC6, PSME1, PSMC4	148	70	13528	5.22317	1	0.556092	48.5862
GOTERM_BP_FAT	GO:0051439~regulation of ubiquitin-protein ligase activity during mitotic cell cycle	4	2.38095	0.0420456	PSMA1, PSMC6, PSME1, PSMC4	148	71	13528	5.1496	1	0.562989	49.8314
GOTERM_BP_FAT	GO:0051351~positive regulation of ligase activity	4	2.38095	0.0450518	PSMA1, PSMC6, PSME1, PSMC4	148	73	13528	5.00852	1	0.576516	52.3006
GOTERM_BP_FAT	GO:0000278~mitotic cell cycle	9	5.35714	0.0489154	CUL2, PSMA1, PSMC6, NUMA1, PSME1, PSMC4, GSPT1, TUBB2A, MAPRE1	148	370	13528	2.22337	1	0.601373	55.307
GOTERM_BP_FAT	GO:0051438~regulation of ubiquitin-protein ligase activity	4	2.38095	0.0530199	PSMA1, PSMC6, PSME1, PSMC4	148	78	13528	4.68746	1	0.614391	58.3056
GOTERM_BP_FAT	GO:0010605~negative regulation of macromolecule metabolic process	14	8.33333	0.0563468	A2M, GTPBP4, MSH2, PHB, IGF2BP2, FKBP1A, PSMA1, MOV10, PSMC6, PSMC4, PSME1, HDAC1, ITGAV, RPS14	148	734	13528	1.74343	1	0.631798	60.5966
GOTERM_BP_FAT	GO:0051340~regulation of ligase activity	4	2.38095	0.0581046	PSMA1, PSMC6, PSME1, PSMC4	148	81	13528	4.51385	1	0.637906	61.7589
GOTERM_BP_FAT	GO:0043161~proteasomal ubiquitin-dependent protein catabolic process	4	2.38095	0.0995891	PSMA1, PSMC6, PSME1, PSMC4	148	102	13528	3.58453	1	0.791834	81.4475
GOTERM_BP_FAT	GO:0010498~proteasomal protein catabolic process	4	2.38095	0.0995891	PSMA1, PSMC6, PSME1, PSMC4	148	102	13528	3.58453	1	0.791834	81.4475
GOTERM_BP_FAT	GO:0031399~regulation of protein modification process	7	4.16667	0.102644	PSMA1, PSMC6, GTPBP4, PSME1, PSMC4, PTPLAD1, FKBP1A	148	295	13528	2.16894	1	0.797947	82.4329
GOTERM_BP_FAT	GO:0032270~positive regulation of cellular protein metabolic process	6	3.57143	0.110272	MAPK1, PSMA1, PSMC6, PSME1, PSMC4, FKBP1A	148	233	13528	2.35379	1	0.817892	84.6832
GOTERM_BP_FAT	GO:0006511~ubiquitin-dependent protein catabolic process	6	3.57143	0.123927	CUL2, PSMA1, PSMC6, PSME1, PSMC4, USP14	148	242	13528	2.26625	1	0.833183	88.0519
GOTERM_BP_FAT	GO:0051247~positive regulation of protein metabolic process	6	3.57143	0.125491	MAPK1, PSMA1, PSMC6, PSME1, PSMC4, FKBP1A	148	243	13528	2.25692	1	0.833655	88.3899
GOTERM_BP_FAT	GO:0031401~positive regulation of protein modification process	5	2.97619	0.146468	PSMA1, PSMC6, PSME1, PSMC4, FKBP1A	148	187	13528	2.44399	1	0.861762	92.1383
GOTERM_BP_FAT	GO:0044092~negative regulation of molecular function	7	4.16667	0.156476	PSMA1, PSMC6, GTPBP4, PSME1, PSMC4, FKBP1A, SFN	148	334	13528	1.91568	1	0.872329	93.4949
GOTERM_BP_FAT	GO:0022402~cell cycle process	10	5.95238	0.162039	CUL2, PSMA1, PSMC6, NUMA1, PSME1, PSMC4, GSPT1, TUBB2A, MSH2, MAPRE1	148	565	13528	1.61779	1	0.8714	94.1505
GOTERM_BP_FAT	GO:0043086~negative regulation of catalytic activity	6	3.57143	0.183737	PSMA1, PSMC6, PSME1, PSMC4, FKBP1A, SFN	148	277	13528	1.9799	1	0.898273	96.1616
GOTERM_BP_FAT	GO:0007049~cell cycle	12	7.14286	0.223079	MAPK1, CUL2, PSMA1, PSMC6, NUMA1, PSME1, PSMC4, GSPT1, TUBB2A, MSH2, MAPRE1, SEPT9	148	776	13528	1.41349	1	0.921118	98.2636
GOTERM_BP_FAT	GO:0044093~positive regulation of molecular function	9	5.35714	0.305382	PSMA1, PSMC6, PSME1, PSMC4, GSPT1, MSH2, PTPLAD1, TGM2, FKBP1A	148	586	13528	1.40384	1	0.960712	99.7124
GOTERM_BP_FAT	GO:0043085~positive regulation of catalytic activity	8	4.7619	0.336289	PSMA1, PSMC6, PSME1, PSMC4, GSPT1, MSH2, PTPLAD1, TGM2	148	520	13528	1.40624	1	0.968329	99.8615
GOTERM_BP_FAT	GO:0009057~macromolecule catabolic process	11	6.54762	0.34282	CUL2, PSMA1, PSMC6, PSME1, PSMC4, GSPT1, OTUB1, FKBP1A, HSPA1A, XRN2, USP14	148	781	13528	1.2874	1	0.967739	99.8819
GOTERM_BP_FAT	GO:0044265~cellular macromolecule catabolic process	10	5.95238	0.389793	CUL2, PSMA1, PSMC6, PSME1, PSMC4, GSPT1, OTUB1, HSPA1A, XRN2, USP14	148	725	13528	1.26076	1	0.977513	99.9641
GOTERM_BP_FAT	GO:0043632~modification-dependent macromolecule catabolic process	7	4.16667	0.596806	CUL2, PSMA1, PSMC6, PSME1, PSMC4, OTUB1, USP14	148	574	13528	1.1147	1	0.99646	100
GOTERM_BP_FAT	GO:0019941~modification-dependent protein catabolic process	7	4.16667	0.596806	CUL2, PSMA1, PSMC6, PSME1, PSMC4, OTUB1, USP14	148	574	13528	1.1147	1	0.99646	100
GOTERM_BP_FAT	GO:0051603~proteolysis involved in cellular protein catabolic process	7	4.16667	0.640025	CUL2, PSMA1, PSMC6, PSME1, PSMC4, OTUB1, USP14	148	600	13528	1.0664	1	0.997717	100
GOTERM_BP_FAT	GO:0044257~cellular protein catabolic process	7	4.16667	0.644835	CUL2, PSMA1, PSMC6, PSME1, PSMC4, OTUB1, USP14	148	603	13528	1.06109	1	0.997754	100
GOTERM_BP_FAT	GO:0030163~protein catabolic process	7	4.16667	0.674402	CUL2, PSMA1, PSMC6, PSME1, PSMC4, OTUB1, USP14	148	622	13528	1.02868	1	0.99846	100
GOTERM_BP_FAT	GO:0006508~proteolysis	11	6.54762	0.71781	CUL2, PSMA1, PSMC6, PSME1, PSMC4, OTUB1, CNDP2, PITRM1, DLD, CAPN2, USP14	148	1054	13528	0.953946	1	0.999104	100
GOTERM_BP_FAT	GO:0010604~positive regulation of macromolecule metabolic process	8	4.7619	0.830477	MAPK1, PSMA1, PSMC6, HDAC1, PSME1, PSMC4, PRKDC, FKBP1A	148	857	13528	0.853259	1	0.999896	100
SP_PIR_KEYWORDS	ubl conjugation pathway	3	1.78571	0.937914	CUL2, OTUB1, USP14	168	509	19235	0.674818	1	0.999861	100
Annotation Cluster 20	Enrichment Score: 1.163097785386515
Category	Term	Count	%	PValue	Genes	List Total	Pop Hits	Pop Total	Fold Enrichment	Bonferroni	Benjamini	FDR
SP_PIR_KEYWORDS	rna-binding	14	8.33333	0.00089	SNRPA1, AIMP1, ACO1, IGF2BP2, SFRS3, YBX1, HNRNPU, HNRNPL, MOV10, DDX18, EIF4H, EIF1AX, RPS11, MATR3	168	540	19235	2.96836	0.219346	0.0153573	1.16956
SP_PIR_KEYWORDS	viral nucleoprotein	4	2.38095	0.00198965	HNRNPL, SNRPA1, AHNAK, HNRNPU	168	29	19235	15.7923	0.425166	0.027304	2.5962
GOTERM_BP_FAT	GO:0016071~mRNA metabolic process	9	5.35714	0.0489154	HNRNPL, SNRPA1, MOV10, GSPT1, HSPA1A, XRN2, HNRNPU, SFRS3, YBX1	148	370	13528	2.22337	1	0.601373	55.307
GOTERM_BP_FAT	GO:0000375~RNA splicing, via transesterification reactions	5	2.97619	0.08537	HNRNPL, SNRPA1, HNRNPU, SFRS3, YBX1	148	153	13528	2.9871	1	0.760458	76.1399
GOTERM_BP_FAT	GO:0000377~RNA splicing, via transesterification reactions with bulged adenosine as nucleophile	5	2.97619	0.08537	HNRNPL, SNRPA1, HNRNPU, SFRS3, YBX1	148	153	13528	2.9871	1	0.760458	76.1399
GOTERM_BP_FAT	GO:0000398~nuclear mRNA splicing, via spliceosome	5	2.97619	0.08537	HNRNPL, SNRPA1, HNRNPU, SFRS3, YBX1	148	153	13528	2.9871	1	0.760458	76.1399
GOTERM_BP_FAT	GO:0006397~mRNA processing	7	4.16667	0.13731	HNRNPL, SNRPA1, MOV10, XRN2, HNRNPU, SFRS3, YBX1	148	321	13528	1.99326	1	0.854892	90.6686
SP_PIR_KEYWORDS	mrna processing	5	2.97619	0.188904	SNRPA1, XRN2, HNRNPU, SFRS3, YBX1	168	260	19235	2.20181	1	0.659677	93.7042
GOTERM_BP_FAT	GO:0006396~RNA processing	9	5.35714	0.24448	HNRNPL, SNRPA1, MOV10, RPS14, HEATR1, XRN2, HNRNPU, SFRS3, YBX1	148	547	13528	1.50393	1	0.932884	98.8912
SP_PIR_KEYWORDS	mrna splicing	4	2.38095	0.272347	SNRPA1, HNRNPU, SFRS3, YBX1	168	209	19235	2.19127	1	0.770781	98.4992
KEGG_PATHWAY	hsa03040:Spliceosome	4	2.38095	0.31836	SNRPA1, HSPA1A, HNRNPU, SFRS3	81	126	5085	1.99295	1	0.980324	98.7956
GOTERM_BP_FAT	GO:0008380~RNA splicing	5	2.97619	0.372313	HNRNPL, SNRPA1, HNRNPU, SFRS3, YBX1	148	284	13528	1.60925	1	0.974057	99.9435
Annotation Cluster 21	Enrichment Score: 1.1573532336205108
Category	Term	Count	%	PValue	Genes	List Total	Pop Hits	Pop Total	Fold Enrichment	Bonferroni	Benjamini	FDR
SP_PIR_KEYWORDS	mitochondrion outer membrane	4	2.38095	0.023025	CYB5R3, HK1, VDAC2, CPT1A	168	70	19235	6.54252	0.99846	0.178182	26.4837
GOTERM_CC_FAT	GO:0005741~mitochondrial outer membrane	4	2.38095	0.0785853	CYB5R3, HK1, VDAC2, CPT1A	143	90	12782	3.97265	1	0.448796	65.7363
GOTERM_CC_FAT	GO:0031968~organelle outer membrane	4	2.38095	0.109249	CYB5R3, HK1, VDAC2, CPT1A	143	104	12782	3.43787	1	0.549616	77.9974
GOTERM_CC_FAT	GO:0019867~outer membrane	4	2.38095	0.118749	CYB5R3, HK1, VDAC2, CPT1A	143	108	12782	3.31054	1	0.563079	80.8779
Annotation Cluster 22	Enrichment Score: 1.062834864504419
Category	Term	Count	%	PValue	Genes	List Total	Pop Hits	Pop Total	Fold Enrichment	Bonferroni	Benjamini	FDR
GOTERM_BP_FAT	GO:0048193~Golgi vesicle transport	6	3.57143	0.0141244	COPB2, ATL3, SEC22B, FTH1, COPE, FTL	148	131	13528	4.18651	1	0.30192	20.4217
SP_PIR_KEYWORDS	er-golgi transport	4	2.38095	0.0356444	COPB2, SEC22B, COPE, RTN3	168	83	19235	5.51779	0.999959	0.238682	38.0831
GOTERM_BP_FAT	GO:0016192~vesicle-mediated transport	11	6.54762	0.0970938	COPB2, GOLT1B, IGF2R, ITGAV, ATL3, SEC22B, VPS26A, FTH1, COPE, FTL, RTN3	148	576	13528	1.74559	1	0.78741	80.6045
SP_PIR_KEYWORDS	protein transport	7	4.16667	0.246367	COPB2, GOLT1B, SEC22B, VPS26A, SEC61A1, COPE, VPS25	168	485	19235	1.65249	1	0.748299	97.6146
SP_PIR_KEYWORDS	golgi apparatus	7	4.16667	0.4028	COPB2, AIMP1, GOLT1B, SEC22B, CORO7, COPE, RTN3	168	588	19235	1.36302	1	0.882222	99.8896
Annotation Cluster 23	Enrichment Score: 0.9771746203897507
Category	Term	Count	%	PValue	Genes	List Total	Pop Hits	Pop Total	Fold Enrichment	Bonferroni	Benjamini	FDR
SP_PIR_KEYWORDS	Steroid biosynthesis	4	2.38095	0.00501757	CYB5R3, HSD17B12, FDPS, ACAT2	168	40	19235	11.4494	0.753007	0.0589884	6.42786
SP_PIR_KEYWORDS	lipid synthesis	4	2.38095	0.0537787	CYB5R3, HSD17B12, FDPS, FASN	168	98	19235	4.67323	1	0.325672	51.8143
GOTERM_BP_FAT	GO:0006694~steroid biosynthetic process	4	2.38095	0.0652284	CYB5R3, HSD17B12, FDPS, FDXR	148	85	13528	4.30143	1	0.670938	66.148
GOTERM_BP_FAT	GO:0008203~cholesterol metabolic process	3	1.78571	0.264113	CYB5R3, FDPS, FDXR	148	92	13528	2.98061	1	0.946613	99.2735
GOTERM_BP_FAT	GO:0008610~lipid biosynthetic process	6	3.57143	0.274736	CYB5R3, MBOAT7, HSD17B12, FDPS, FASN, FDXR	148	323	13528	1.69793	1	0.952335	99.4248
GOTERM_BP_FAT	GO:0016125~sterol metabolic process	3	1.78571	0.300366	CYB5R3, FDPS, FDXR	148	101	13528	2.71501	1	0.960176	99.6772
GOTERM_BP_FAT	GO:0008202~steroid metabolic process	4	2.38095	0.376601	CYB5R3, HSD17B12, FDPS, FDXR	148	202	13528	1.81001	1	0.974782	99.9494
Annotation Cluster 24	Enrichment Score: 0.9742131409607409
Category	Term	Count	%	PValue	Genes	List Total	Pop Hits	Pop Total	Fold Enrichment	Bonferroni	Benjamini	FDR
SP_PIR_KEYWORDS	mitochondrion inner membrane	6	3.57143	0.0267608	ALDH18A1, MTCH2, SLC25A5, PHB, SLC25A1, BCS1L	168	193	19235	3.5594	0.999469	0.198916	30.1112
UP_SEQ_FEATURE	repeat:Solcar 2	3	1.78571	0.0808727	MTCH2, SLC25A5, SLC25A1	168	54	19113	6.32044	1	0.982427	71.4042
UP_SEQ_FEATURE	repeat:Solcar 1	3	1.78571	0.0808727	MTCH2, SLC25A5, SLC25A1	168	54	19113	6.32044	1	0.982427	71.4042
INTERPRO	IPR018108:Mitochondrial substrate/solute carrier	3	1.78571	0.103052	MTCH2, SLC25A5, SLC25A1	163	56	16659	5.47513	1	0.988765	78.6664
GOTERM_BP_FAT	GO:0055085~transmembrane transport	6	3.57143	0.746064	MTCH2, SLC25A5, SLC2A1, SLC25A1, VDAC2, SEC61A1	148	569	13528	0.963853	1	0.999443	100
Annotation Cluster 25	Enrichment Score: 0.9683267443692113
Category	Term	Count	%	PValue	Genes	List Total	Pop Hits	Pop Total	Fold Enrichment	Bonferroni	Benjamini	FDR
GOTERM_CC_FAT	GO:0000267~cell fraction	20	11.9048	0.0308524	TALDO1, VAPB, ADH5, FKBP1A, CORO7, CRYZ, CAPN2, CPT1A, SOD2, MGST3, IARS, MAPK1, SLC1A5, IGF2R, SLC2A1, IDH1, ERO1L, USP14, MDH1, SPTAN1	143	1083	12782	1.65069	0.999728	0.232686	33.6427
GOTERM_CC_FAT	GO:0005626~insoluble fraction	14	8.33333	0.14018	TALDO1, VAPB, CORO7, FKBP1A, CAPN2, CPT1A, MGST3, MAPK1, SLC1A5, IGF2R, SLC2A1, ERO1L, USP14, SPTAN1	143	839	12782	1.49152	1	0.610212	86.1449
GOTERM_CC_FAT	GO:0005624~membrane fraction	12	7.14286	0.287769	MGST3, SLC1A5, TALDO1, VAPB, IGF2R, SLC2A1, FKBP1A, CORO7, ERO1L, CPT1A, USP14, SPTAN1	143	809	12782	1.32585	1	0.795603	98.8216
Annotation Cluster 26	Enrichment Score: 0.9033252357217243
Category	Term	Count	%	PValue	Genes	List Total	Pop Hits	Pop Total	Fold Enrichment	Bonferroni	Benjamini	FDR
GOTERM_BP_FAT	GO:0042981~regulation of apoptosis	17	10.119	0.0139075	RTN4, MSH2, PHB, EEF1A2, PRKDC, HSPA1A, SFN, ANXA5, SOD2, MAPK1, CUL2, HDAC1, GSPT1, IGF2R, TGM2, PDCD5, TOP2A	148	804	13528	1.9327	1	0.303651	20.1401
GOTERM_BP_FAT	GO:0043067~regulation of programmed cell death	17	10.119	0.0151509	RTN4, MSH2, PHB, EEF1A2, PRKDC, HSPA1A, SFN, ANXA5, SOD2, MAPK1, CUL2, HDAC1, GSPT1, IGF2R, TGM2, PDCD5, TOP2A	148	812	13528	1.91366	1	0.314328	21.7419
GOTERM_BP_FAT	GO:0010941~regulation of cell death	17	10.119	0.0156389	RTN4, MSH2, PHB, EEF1A2, PRKDC, HSPA1A, SFN, ANXA5, SOD2, MAPK1, CUL2, HDAC1, GSPT1, IGF2R, TGM2, PDCD5, TOP2A	148	815	13528	1.90662	1	0.31704	22.3623
GOTERM_BP_FAT	GO:0012501~programmed cell death	13	7.7381	0.0342928	RTN4, AIMP1, MSH2, AIMP2, PRKDC, SFN, SOD2, RTN3, TOP1, GSPT1, TGM2, PDCD5, TOP2A	148	611	13528	1.9448	1	0.520363	42.8987
GOTERM_BP_FAT	GO:0008219~cell death	14	8.33333	0.0493171	RTN4, AIMP1, MSH2, VAPB, AIMP2, PRKDC, SFN, SOD2, RTN3, TOP1, GSPT1, TGM2, PDCD5, TOP2A	148	719	13528	1.7798	1	0.598583	55.6092
GOTERM_BP_FAT	GO:0016265~death	14	8.33333	0.0515887	RTN4, AIMP1, MSH2, VAPB, AIMP2, PRKDC, SFN, SOD2, RTN3, TOP1, GSPT1, TGM2, PDCD5, TOP2A	148	724	13528	1.76751	1	0.609759	57.2821
GOTERM_BP_FAT	GO:0006916~anti-apoptosis	6	3.57143	0.0741373	HDAC1, EEF1A2, TGM2, HSPA1A, ANXA5, SOD2	148	206	13528	2.66229	1	0.713832	70.9732
GOTERM_BP_FAT	GO:0043066~negative regulation of apoptosis	7	4.16667	0.188103	HDAC1, MSH2, EEF1A2, TGM2, HSPA1A, ANXA5, SOD2	148	354	13528	1.80745	1	0.897528	96.4783
GOTERM_BP_FAT	GO:0043069~negative regulation of programmed cell death	7	4.16667	0.196379	HDAC1, MSH2, EEF1A2, TGM2, HSPA1A, ANXA5, SOD2	148	359	13528	1.78228	1	0.906278	97.0126
GOTERM_BP_FAT	GO:0060548~negative regulation of cell death	7	4.16667	0.198051	HDAC1, MSH2, EEF1A2, TGM2, HSPA1A, ANXA5, SOD2	148	360	13528	1.77733	1	0.906278	97.1108
GOTERM_BP_FAT	GO:0006915~apoptosis	10	5.95238	0.208348	RTN4, AIMP1, GSPT1, AIMP2, MSH2, SFN, PDCD5, TOP2A, SOD2, RTN3	148	602	13528	1.51836	1	0.910625	97.6523
GOTERM_BP_FAT	GO:0006974~response to DNA damage stimulus	7	4.16667	0.220257	MAPK1, SSRP1, MSH2, PRKDC, SFN, TOP2A, SOD2	148	373	13528	1.71538	1	0.919995	98.1595
GOTERM_BP_FAT	GO:0043065~positive regulation of apoptosis	7	4.16667	0.325501	MAPK1, CUL2, TGM2, PRKDC, SFN, PDCD5, TOP2A	148	430	13528	1.48799	1	0.966356	99.8206
GOTERM_BP_FAT	GO:0043068~positive regulation of programmed cell death	7	4.16667	0.331279	MAPK1, CUL2, TGM2, PRKDC, SFN, PDCD5, TOP2A	148	433	13528	1.47769	1	0.967934	99.8438
GOTERM_BP_FAT	GO:0010942~positive regulation of cell death	7	4.16667	0.335138	MAPK1, CUL2, TGM2, PRKDC, SFN, PDCD5, TOP2A	148	435	13528	1.47089	1	0.968677	99.8576
GOTERM_BP_FAT	GO:0006917~induction of apoptosis	5	2.97619	0.460224	MAPK1, CUL2, TGM2, SFN, PDCD5	148	320	13528	1.42821	1	0.987836	99.995
GOTERM_BP_FAT	GO:0012502~induction of programmed cell death	5	2.97619	0.462617	MAPK1, CUL2, TGM2, SFN, PDCD5	148	321	13528	1.42376	1	0.987885	99.9953
GOTERM_BP_FAT	GO:0007242~intracellular signaling cascade	6	3.57143	0.998424	MAPK1, MSH2, PTPLAD1, TGM2, SFN, TOP2A	148	1256	13528	0.43665	1	1	100
Annotation Cluster 27	Enrichment Score: 0.8407573586459743
Category	Term	Count	%	PValue	Genes	List Total	Pop Hits	Pop Total	Fold Enrichment	Bonferroni	Benjamini	FDR
GOTERM_BP_FAT	GO:0043038~amino acid activation	3	1.78571	0.0890589	IARS, CARS, AIMP1	148	46	13528	5.96122	1	0.770763	77.6391
GOTERM_BP_FAT	GO:0043039~tRNA aminoacylation	3	1.78571	0.0890589	IARS, CARS, AIMP1	148	46	13528	5.96122	1	0.770763	77.6391
GOTERM_BP_FAT	GO:0006418~tRNA aminoacylation for protein translation	3	1.78571	0.0890589	IARS, CARS, AIMP1	148	46	13528	5.96122	1	0.770763	77.6391
GOTERM_BP_FAT	GO:0034660~ncRNA metabolic process	5	2.97619	0.240726	IARS, CARS, AIMP1, RPS14, HEATR1	148	230	13528	1.98707	1	0.931179	98.7993
GOTERM_BP_FAT	GO:0006399~tRNA metabolic process	3	1.78571	0.36784	IARS, CARS, AIMP1	148	118	13528	2.32387	1	0.973247	99.9367
Annotation Cluster 28	Enrichment Score: 0.7929024918775881
Category	Term	Count	%	PValue	Genes	List Total	Pop Hits	Pop Total	Fold Enrichment	Bonferroni	Benjamini	FDR
GOTERM_CC_FAT	GO:0012505~endomembrane system	15	8.92857	0.052343	RTN4, EIF6, CYB5R3, VAPB, HLA-A, CORO7, FKBP1A, TAGLN2, COPB2, IGF2R, ERO1L, VPS26A, SEC61A1, MATR3, COPE	143	782	12782	1.71454	0.999999	0.347434	50.5188
GOTERM_CC_FAT	GO:0005789~endoplasmic reticulum membrane	6	3.57143	0.180006	CYB5R3, RTN4, VAPB, FKBP1A, ERO1L, SEC61A1	143	269	12782	1.99371	1	0.685089	92.5516
GOTERM_CC_FAT	GO:0042175~nuclear envelope-endoplasmic reticulum network	6	3.57143	0.20888	CYB5R3, RTN4, VAPB, FKBP1A, ERO1L, SEC61A1	143	284	12782	1.88841	1	0.714301	95.3407
GOTERM_CC_FAT	GO:0044432~endoplasmic reticulum part	6	3.57143	0.342254	CYB5R3, RTN4, VAPB, FKBP1A, ERO1L, SEC61A1	143	347	12782	1.54556	1	0.849296	99.5841
Annotation Cluster 29	Enrichment Score: 0.7879572699403472
Category	Term	Count	%	PValue	Genes	List Total	Pop Hits	Pop Total	Fold Enrichment	Bonferroni	Benjamini	FDR
GOTERM_BP_FAT	GO:0055072~iron ion homeostasis	4	2.38095	0.00690452	ACO1, FTH1, SOD2, FTL	148	36	13528	10.1562	0.999621	0.212362	10.5293
SP_PIR_KEYWORDS	metalloprotein	5	2.97619	0.0230203	ACO1, ADH5, FTH1, SOD2, FTL	168	124	19235	4.6167	0.998458	0.183172	26.4791
GOTERM_BP_FAT	GO:0019725~cellular homeostasis	11	6.54762	0.0308208	GLRX3, ACO1, DLD, TXN, TGM2, FKBP1A, SH3BGRL3, SLC9A3R1, FTH1, SOD2, FTL	148	466	13528	2.15764	1	0.502388	39.5113
GOTERM_BP_FAT	GO:0006879~cellular iron ion homeostasis	3	1.78571	0.0444062	ACO1, FTH1, FTL	148	31	13528	8.84568	1	0.577157	51.7802
GOTERM_BP_FAT	GO:0042592~homeostatic process	14	8.33333	0.0651086	GLRX3, ACO1, PRKDC, FKBP1A, SLC9A3R1, FTH1, SOD2, RPS14, TXN, DLD, TGM2, SH3BGRL3, FH, FTL	148	751	13528	1.70396	1	0.675579	66.0783
GOTERM_BP_FAT	GO:0006873~cellular ion homeostasis	8	4.7619	0.113369	ACO1, DLD, TGM2, FKBP1A, SLC9A3R1, FTH1, SOD2, FTL	148	374	13528	1.9552	1	0.819161	85.5175
GOTERM_BP_FAT	GO:0055066~di-, tri-valent inorganic cation homeostasis	6	3.57143	0.11929	ACO1, TGM2, FKBP1A, FTH1, SOD2, FTL	148	239	13528	2.2947	1	0.831882	86.9949
GOTERM_BP_FAT	GO:0055082~cellular chemical homeostasis	8	4.7619	0.120451	ACO1, DLD, TGM2, FKBP1A, SLC9A3R1, FTH1, SOD2, FTL	148	380	13528	1.92432	1	0.827642	87.2673
GOTERM_BP_FAT	GO:0050801~ion homeostasis	8	4.7619	0.157763	ACO1, DLD, TGM2, FKBP1A, SLC9A3R1, FTH1, SOD2, FTL	148	409	13528	1.78788	1	0.869123	93.6524
GOTERM_BP_FAT	GO:0055080~cation homeostasis	6	3.57143	0.200613	ACO1, TGM2, FKBP1A, FTH1, SOD2, FTL	148	286	13528	1.9176	1	0.903252	97.2555
GOTERM_BP_FAT	GO:0030005~cellular di-, tri-valent inorganic cation homeostasis	5	2.97619	0.233708	ACO1, TGM2, FKBP1A, FTH1, FTL	148	227	13528	2.01333	1	0.928053	98.6082
GOTERM_BP_FAT	GO:0030003~cellular cation homeostasis	5	2.97619	0.298355	ACO1, TGM2, FKBP1A, FTH1, FTL	148	254	13528	1.79932	1	0.961185	99.662
GOTERM_BP_FAT	GO:0015674~di-, tri-valent inorganic cation transport	4	2.38095	0.299337	SLC3A2, FKBP1A, FTH1, FTL	148	176	13528	2.0774	1	0.960668	99.6695
GOTERM_BP_FAT	GO:0048878~chemical homeostasis	8	4.7619	0.322197	ACO1, DLD, TGM2, FKBP1A, SLC9A3R1, FTH1, SOD2, FTL	148	512	13528	1.42821	1	0.966672	99.806
SP_PIR_KEYWORDS	iron	4	2.38095	0.451087	ACO1, RRM2, FTH1, FTL	168	285	19235	1.60693	1	0.913895	99.9637
GOTERM_MF_FAT	GO:0005506~iron ion binding	4	2.38095	0.681687	ACO1, RRM2, FTH1, FTL	148	308	12983	1.13926	1	0.999968	100
GOTERM_BP_FAT	GO:0006811~ion transport	7	4.16667	0.847594	LASP1, SLC3A2, SLC25A1, FKBP1A, VDAC2, FTH1, FTL	148	768	13528	0.833122	1	0.999929	100
GOTERM_BP_FAT	GO:0030001~metal ion transport	4	2.38095	0.885377	SLC3A2, FKBP1A, FTH1, FTL	148	465	13528	0.786283	1	0.999981	100
GOTERM_BP_FAT	GO:0006812~cation transport	4	2.38095	0.943006	SLC3A2, FKBP1A, FTH1, FTL	148	553	13528	0.66116	1	0.999999	100
Annotation Cluster 30	Enrichment Score: 0.7354452646337178
Category	Term	Count	%	PValue	Genes	List Total	Pop Hits	Pop Total	Fold Enrichment	Bonferroni	Benjamini	FDR
GOTERM_MF_FAT	GO:0016887~ATPase activity	8	4.7619	0.0853397	PSMC6, DDX18, ABCF2, PSMC4, MSH2, SMARCA5, TOP2A, CHD4	148	334	12983	2.10115	1	0.794163	71.7105
SP_PIR_KEYWORDS	helicase	4	2.38095	0.111274	MOV10, DDX18, SMARCA5, CHD4	168	134	19235	3.41773	1	0.509792	78.9457
SMART	SM00490:HELICc	3	1.78571	0.126987	DDX18, SMARCA5, CHD4	54	106	9079	4.75839	0.999347	0.913229	73.5633
SMART	SM00487:DEXDc	3	1.78571	0.132873	DDX18, SMARCA5, CHD4	54	109	9079	4.62742	0.999547	0.85408	75.2586
GOTERM_MF_FAT	GO:0004386~helicase activity	4	2.38095	0.211601	MOV10, DDX18, SMARCA5, CHD4	148	140	12983	2.50637	1	0.962797	96.5452
UP_SEQ_FEATURE	domain:Helicase C-terminal	3	1.78571	0.233675	DDX18, SMARCA5, CHD4	168	105	19113	3.25051	1	0.9999	98.0766
UP_SEQ_FEATURE	domain:Helicase ATP-binding	3	1.78571	0.249827	DDX18, SMARCA5, CHD4	168	110	19113	3.10276	1	0.999919	98.598
INTERPRO	IPR001650:DNA/RNA helicase, C-terminal	3	1.78571	0.279249	DDX18, SMARCA5, CHD4	163	107	16659	2.86549	1	0.99995	99.0453
INTERPRO	IPR014021:Helicase, superfamily 1 and 2, ATP-binding	3	1.78571	0.279249	DDX18, SMARCA5, CHD4	163	107	16659	2.86549	1	0.99995	99.0453
INTERPRO	IPR014001:DEAD-like helicase, N-terminal	3	1.78571	0.286454	DDX18, SMARCA5, CHD4	163	109	16659	2.81291	1	0.999931	99.1723
Annotation Cluster 31	Enrichment Score: 0.6957399594214094
Category	Term	Count	%	PValue	Genes	List Total	Pop Hits	Pop Total	Fold Enrichment	Bonferroni	Benjamini	FDR
GOTERM_MF_FAT	GO:0042802~identical protein binding	12	7.14286	0.110208	CARS, HDAC1, AIMP1, VAPB, MSH2, ATL3, ADH5, PCMT1, TPD52L2, TOP2A, DCTPP1, FTL	148	640	12983	1.64481	1	0.863241	80.8499
GOTERM_MF_FAT	GO:0042803~protein homodimerization activity	7	4.16667	0.178349	CARS, AIMP1, VAPB, MSH2, ADH5, TPD52L2, TOP2A	148	334	12983	1.83851	1	0.939626	93.8002
GOTERM_MF_FAT	GO:0046983~protein dimerization activity	8	4.7619	0.416195	CARS, AIMP1, VAPB, CNDP2, MSH2, ADH5, TPD52L2, TOP2A	148	542	12983	1.2948	1	0.997018	99.9509
Annotation Cluster 32	Enrichment Score: 0.5839147706166061
Category	Term	Count	%	PValue	Genes	List Total	Pop Hits	Pop Total	Fold Enrichment	Bonferroni	Benjamini	FDR
GOTERM_CC_FAT	GO:0030863~cortical cytoskeleton	3	1.78571	0.102846	LASP1, MAPRE1, SPTAN1	143	49	12782	5.47253	1	0.536291	75.8354
GOTERM_CC_FAT	GO:0005938~cell cortex	4	2.38095	0.221174	GLRX3, LASP1, MAPRE1, SPTAN1	143	146	12782	2.44889	1	0.730135	96.2042
GOTERM_CC_FAT	GO:0044448~cell cortex part	3	1.78571	0.235333	LASP1, MAPRE1, SPTAN1	143	83	12782	3.23077	1	0.748019	97.0144
GOTERM_MF_FAT	GO:0008092~cytoskeletal protein binding	8	4.7619	0.345409	TWF1, NUMA1, VAPB, LASP1, FSCN1, MAPRE1, CAPN2, SPTAN1	148	504	12983	1.39243	1	0.990841	99.7517
SP_PIR_KEYWORDS	cytoskeleton	6	3.57143	0.650859	TWF1, EPPK1, LASP1, MAPRE1, SPTAN1, SEPT9	168	636	19235	1.08013	1	0.978702	99.9999
Annotation Cluster 33	Enrichment Score: 0.5585051028310861
Category	Term	Count	%	PValue	Genes	List Total	Pop Hits	Pop Total	Fold Enrichment	Bonferroni	Benjamini	FDR
GOTERM_BP_FAT	GO:0051494~negative regulation of cytoskeleton organization	3	1.78571	0.12012	MAP4, MAPRE1, SPTAN1	148	55	13528	4.98575	1	0.830417	87.1902
GOTERM_BP_FAT	GO:0051129~negative regulation of cellular component organization	4	2.38095	0.200158	RTN4, MAP4, MAPRE1, SPTAN1	148	142	13528	2.5748	1	0.904753	97.2304
GOTERM_BP_FAT	GO:0010639~negative regulation of organelle organization	3	1.78571	0.223884	MAP4, MAPRE1, SPTAN1	148	82	13528	3.3441	1	0.92017	98.2922
GOTERM_BP_FAT	GO:0051493~regulation of cytoskeleton organization	3	1.78571	0.436405	MAP4, MAPRE1, SPTAN1	148	136	13528	2.0163	1	0.984691	99.99
GOTERM_BP_FAT	GO:0033043~regulation of organelle organization	3	1.78571	0.686395	MAP4, MAPRE1, SPTAN1	148	217	13528	1.26367	1	0.998674	100
Annotation Cluster 34	Enrichment Score: 0.5149184544128145
Category	Term	Count	%	PValue	Genes	List Total	Pop Hits	Pop Total	Fold Enrichment	Bonferroni	Benjamini	FDR
GOTERM_BP_FAT	GO:0010212~response to ionizing radiation	3	1.78571	0.138372	MSH2, PRKDC, SOD2	148	60	13528	4.57027	1	0.854017	90.8514
GOTERM_BP_FAT	GO:0006302~double-strand break repair	3	1.78571	0.145834	MSH2, PRKDC, SOD2	148	62	13528	4.42284	1	0.863495	92.0441
GOTERM_BP_FAT	GO:0006260~DNA replication	5	2.97619	0.15251	SSRP1, TOP1, PHB, RRM2, TOP2A	148	190	13528	2.40541	1	0.867752	92.9859
GOTERM_BP_FAT	GO:0033554~cellular response to stress	10	5.95238	0.163219	MAPK1, SSRP1, VAPB, MSH2, PTPLAD1, PRKDC, ERO1L, SFN, TOP2A, SOD2	148	566	13528	1.61494	1	0.870816	94.2814
SP_PIR_KEYWORDS	DNA binding	6	3.57143	0.174394	SSRP1, TOP1, PRKDC, H3F3B, TOP2A, YBX1	168	340	19235	2.02048	1	0.648172	92.0428
GOTERM_BP_FAT	GO:0006259~DNA metabolic process	9	5.35714	0.185694	SSRP1, TOP1, MSH2, PHB, RRM2, PRKDC, TOP2A, XRN2, SOD2	148	506	13528	1.62579	1	0.898715	96.3067
GOTERM_BP_FAT	GO:0006974~response to DNA damage stimulus	7	4.16667	0.220257	MAPK1, SSRP1, MSH2, PRKDC, SFN, TOP2A, SOD2	148	373	13528	1.71538	1	0.919995	98.1595
GOTERM_BP_FAT	GO:0006281~DNA repair	5	2.97619	0.372313	SSRP1, MSH2, PRKDC, TOP2A, SOD2	148	284	13528	1.60925	1	0.974057	99.9435
GOTERM_BP_FAT	GO:0030097~hemopoiesis	4	2.38095	0.474632	MSH2, RPS14, PRKDC, SOD2	148	236	13528	1.54924	1	0.988466	99.9968
SP_PIR_KEYWORDS	dna repair	3	1.78571	0.487447	SSRP1, MSH2, PRKDC	168	191	19235	1.79834	1	0.932308	99.9853
SP_PIR_KEYWORDS	DNA damage	3	1.78571	0.533866	SSRP1, MSH2, PRKDC	168	205	19235	1.67552	1	0.951748	99.9958
GOTERM_BP_FAT	GO:0048534~hemopoietic or lymphoid organ development	4	2.38095	0.539493	MSH2, RPS14, PRKDC, SOD2	148	260	13528	1.40624	1	0.994235	99.9996
GOTERM_BP_FAT	GO:0009628~response to abiotic stimulus	5	2.97619	0.570046	MSH2, SLC2A1, PRKDC, ERO1L, SOD2	148	368	13528	1.24192	1	0.995582	99.9999
GOTERM_BP_FAT	GO:0002520~immune system development	4	2.38095	0.580131	MSH2, RPS14, PRKDC, SOD2	148	276	13528	1.32472	1	0.995963	99.9999
GOTERM_BP_FAT	GO:0009314~response to radiation	3	1.78571	0.642603	MSH2, PRKDC, SOD2	148	200	13528	1.37108	1	0.997742	100
Annotation Cluster 35	Enrichment Score: 0.504394677841849
Category	Term	Count	%	PValue	Genes	List Total	Pop Hits	Pop Total	Fold Enrichment	Bonferroni	Benjamini	FDR
GOTERM_CC_FAT	GO:0005798~Golgi-associated vesicle	3	1.78571	0.109951	COPB2, IGF2R, COPE	143	51	12782	5.25792	1	0.542736	78.2231
GOTERM_BP_FAT	GO:0016044~membrane organization	6	3.57143	0.399007	COPB2, IGF2R, ITGAV, FTH1, COPE, FTL	148	381	13528	1.43946	1	0.979461	99.9719
GOTERM_CC_FAT	GO:0044431~Golgi apparatus part	5	2.97619	0.413158	COPB2, IGF2R, HLA-A, CORO7, COPE	143	294	12782	1.52015	1	0.89866	99.9065
GOTERM_CC_FAT	GO:0030135~coated vesicle	3	1.78571	0.529818	COPB2, IGF2R, COPE	143	159	12782	1.6865	1	0.954466	99.9949
Annotation Cluster 36	Enrichment Score: 0.4740321157518123
Category	Term	Count	%	PValue	Genes	List Total	Pop Hits	Pop Total	Fold Enrichment	Bonferroni	Benjamini	FDR
GOTERM_CC_FAT	GO:0043025~cell soma	6	3.57143	0.0393785	RTN4, MAPK1, TOP1, NUMA1, EEF1A2, DPYSL2	143	168	12782	3.19231	0.999973	0.280308	40.8893
GOTERM_CC_FAT	GO:0030425~dendrite	3	1.78571	0.543247	MAPK1, NUMA1, DPYSL2	143	163	12782	1.64512	1	0.957513	99.9965
GOTERM_CC_FAT	GO:0042995~cell projection	8	4.7619	0.661891	RTN4, MAPK1, NUMA1, DLD, FSCN1, MAPRE1, DPYSL2, SLC9A3R1	143	697	12782	1.02594	1	0.982729	99.9999
GOTERM_CC_FAT	GO:0043005~neuron projection	3	1.78571	0.897074	MAPK1, NUMA1, DPYSL2	143	342	12782	0.784076	1	0.999645	100
Annotation Cluster 37	Enrichment Score: 0.42883784179664525
Category	Term	Count	%	PValue	Genes	List Total	Pop Hits	Pop Total	Fold Enrichment	Bonferroni	Benjamini	FDR
SP_PIR_KEYWORDS	cytoplasmic vesicle	4	2.38095	0.338907	COPB2, AIMP1, CORO7, COPE	168	238	19235	1.92427	1	0.838982	99.5773
GOTERM_CC_FAT	GO:0000139~Golgi membrane	4	2.38095	0.341478	COPB2, HLA-A, CORO7, COPE	143	186	12782	1.92225	1	0.853425	99.5776
SP_PIR_KEYWORDS	golgi apparatus	7	4.16667	0.4028	COPB2, AIMP1, GOLT1B, SEC22B, CORO7, COPE, RTN3	168	588	19235	1.36302	1	0.882222	99.8896
GOTERM_CC_FAT	GO:0044431~Golgi apparatus part	5	2.97619	0.413158	COPB2, IGF2R, HLA-A, CORO7, COPE	143	294	12782	1.52015	1	0.89866	99.9065
Annotation Cluster 38	Enrichment Score: 0.3953600488123672
Category	Term	Count	%	PValue	Genes	List Total	Pop Hits	Pop Total	Fold Enrichment	Bonferroni	Benjamini	FDR
GOTERM_CC_FAT	GO:0015629~actin cytoskeleton	6	3.57143	0.180006	TWF1, LASP1, FSCN1, SLC9A3R1, SPTAN1, SEPT9	143	269	12782	1.99371	1	0.685089	92.5516
GOTERM_MF_FAT	GO:0008092~cytoskeletal protein binding	8	4.7619	0.345409	TWF1, NUMA1, VAPB, LASP1, FSCN1, MAPRE1, CAPN2, SPTAN1	148	504	12983	1.39243	1	0.990841	99.7517
SP_PIR_KEYWORDS	actin-binding	4	2.38095	0.362881	TWF1, LASP1, FSCN1, SPTAN1	168	247	19235	1.85415	1	0.858882	99.7405
SP_PIR_KEYWORDS	cytoskeleton	6	3.57143	0.650859	TWF1, EPPK1, LASP1, MAPRE1, SPTAN1, SEPT9	168	636	19235	1.08013	1	0.978702	99.9999
GOTERM_MF_FAT	GO:0003779~actin binding	4	2.38095	0.718339	TWF1, LASP1, FSCN1, SPTAN1	148	326	12983	1.07636	1	0.999987	100
Annotation Cluster 39	Enrichment Score: 0.38124006384022485
Category	Term	Count	%	PValue	Genes	List Total	Pop Hits	Pop Total	Fold Enrichment	Bonferroni	Benjamini	FDR
GOTERM_BP_FAT	GO:0001701~in utero embryonic development	4	2.38095	0.299337	PSMC4, MSH2, CAPN2, YBX1	148	176	13528	2.0774	1	0.960668	99.6695
GOTERM_BP_FAT	GO:0043009~chordate embryonic development	5	2.97619	0.48634	PSMC4, MSH2, PRKDC, CAPN2, YBX1	148	331	13528	1.38075	1	0.989569	99.9977
GOTERM_BP_FAT	GO:0009792~embryonic development ending in birth or egg hatching	5	2.97619	0.493377	PSMC4, MSH2, PRKDC, CAPN2, YBX1	148	334	13528	1.36834	1	0.990242	99.9982
Annotation Cluster 40	Enrichment Score: 0.37225243702294075
Category	Term	Count	%	PValue	Genes	List Total	Pop Hits	Pop Total	Fold Enrichment	Bonferroni	Benjamini	FDR
GOTERM_BP_FAT	GO:0001568~blood vessel development	5	2.97619	0.276484	RTN4, PTPRJ, AIMP1, ITGAV, TGM2	148	245	13528	1.86542	1	0.952217	99.4467
GOTERM_BP_FAT	GO:0001944~vasculature development	5	2.97619	0.291038	RTN4, PTPRJ, AIMP1, ITGAV, TGM2	148	251	13528	1.82082	1	0.958392	99.6007
GOTERM_BP_FAT	GO:0048514~blood vessel morphogenesis	4	2.38095	0.403063	RTN4, PTPRJ, AIMP1, TGM2	148	211	13528	1.7328	1	0.979451	99.9748
GOTERM_BP_FAT	GO:0007166~cell surface receptor linked signal transduction	6	3.57143	0.999995	PTPRJ, MAPK1, ITGAV, TGM2, FKBP1A, SLC9A3R1	148	1856	13528	0.295492	1	1	100
Annotation Cluster 41	Enrichment Score: 0.3482331587054869
Category	Term	Count	%	PValue	Genes	List Total	Pop Hits	Pop Total	Fold Enrichment	Bonferroni	Benjamini	FDR
SP_PIR_KEYWORDS	Protease	7	4.16667	0.244931	PSMA1, HM13, OTUB1, CNDP2, PITRM1, CAPN2, USP14	168	484	19235	1.65591	1	0.752091	97.5538
SP_PIR_KEYWORDS	thiol protease	3	1.78571	0.299003	OTUB1, CAPN2, USP14	168	126	19235	2.72605	1	0.796665	99.0832
GOTERM_MF_FAT	GO:0008234~cysteine-type peptidase activity	3	1.78571	0.475959	OTUB1, CAPN2, USP14	148	141	12983	1.86645	1	0.998904	99.9893
GOTERM_MF_FAT	GO:0070011~peptidase activity, acting on L-amino acid peptides	7	4.16667	0.593494	PSMA1, HM13, OTUB1, CNDP2, PITRM1, CAPN2, USP14	148	549	12983	1.11851	1	0.999828	99.9997
GOTERM_MF_FAT	GO:0004175~endopeptidase activity	5	2.97619	0.617671	PSMA1, HM13, PITRM1, CAPN2, USP14	148	375	12983	1.16964	1	0.999884	99.9999
GOTERM_MF_FAT	GO:0008233~peptidase activity	7	4.16667	0.637001	PSMA1, HM13, OTUB1, CNDP2, PITRM1, CAPN2, USP14	148	574	12983	1.06979	1	0.999913	99.9999
Annotation Cluster 42	Enrichment Score: 0.3373006614612288
Category	Term	Count	%	PValue	Genes	List Total	Pop Hits	Pop Total	Fold Enrichment	Bonferroni	Benjamini	FDR
GOTERM_BP_FAT	GO:0016192~vesicle-mediated transport	11	6.54762	0.0970938	COPB2, GOLT1B, IGF2R, ITGAV, ATL3, SEC22B, VPS26A, FTH1, COPE, FTL, RTN3	148	576	13528	1.74559	1	0.78741	80.6045
GOTERM_BP_FAT	GO:0046907~intracellular transport	11	6.54762	0.177844	COPB2, MAPK1, ATL3, SEC22B, SLC25A1, SRP72, VPS26A, SEC61A1, FTH1, COPE, FTL	148	657	13528	1.53038	1	0.892098	95.6916
SP_PIR_KEYWORDS	protein transport	7	4.16667	0.246367	COPB2, GOLT1B, SEC22B, VPS26A, SEC61A1, COPE, VPS25	168	485	19235	1.65249	1	0.748299	97.6146
GOTERM_BP_FAT	GO:0033365~protein localization in organelle	3	1.78571	0.470071	MAPK1, SRP72, SEC61A1	148	146	13528	1.87819	1	0.988718	99.9963
GOTERM_BP_FAT	GO:0015031~protein transport	9	5.35714	0.591342	COPB2, MAPK1, GOLT1B, SEC22B, SRP72, VPS26A, SEC61A1, COPE, VPS25	148	762	13528	1.07959	1	0.99638	99.9999
GOTERM_BP_FAT	GO:0045184~establishment of protein localization	9	5.35714	0.60182	COPB2, MAPK1, GOLT1B, SEC22B, SRP72, VPS26A, SEC61A1, COPE, VPS25	148	769	13528	1.06976	1	0.996621	100
GOTERM_BP_FAT	GO:0006605~protein targeting	3	1.78571	0.681478	MAPK1, SRP72, SEC61A1	148	215	13528	1.27542	1	0.998598	100
GOTERM_BP_FAT	GO:0008104~protein localization	9	5.35714	0.750224	COPB2, MAPK1, GOLT1B, SEC22B, SRP72, VPS26A, SEC61A1, COPE, VPS25	148	882	13528	0.932708	1	0.999472	100
GOTERM_BP_FAT	GO:0006886~intracellular protein transport	4	2.38095	0.776808	COPB2, MAPK1, SRP72, SEC61A1	148	374	13528	0.977598	1	0.999666	100
GOTERM_BP_FAT	GO:0034613~cellular protein localization	4	2.38095	0.828433	COPB2, MAPK1, SRP72, SEC61A1	148	411	13528	0.88959	1	0.999898	100
GOTERM_BP_FAT	GO:0070727~cellular macromolecule localization	4	2.38095	0.832138	COPB2, MAPK1, SRP72, SEC61A1	148	414	13528	0.883144	1	0.999897	100
Annotation Cluster 43	Enrichment Score: 0.32617637429261065
Category	Term	Count	%	PValue	Genes	List Total	Pop Hits	Pop Total	Fold Enrichment	Bonferroni	Benjamini	FDR
SMART	SM00054:EFh	3	1.78571	0.203081	EFHD2, CAPN2, SPTAN1	54	143	9079	3.5272	0.999995	0.913847	89.1807
UP_SEQ_FEATURE	calcium-binding region:2	3	1.78571	0.266012	EFHD2, CAPN2, SPTAN1	168	115	19113	2.96786	1	0.999896	98.9858
UP_SEQ_FEATURE	calcium-binding region:1	3	1.78571	0.301581	EFHD2, CAPN2, SPTAN1	168	126	19113	2.70876	1	0.99994	99.5149
INTERPRO	IPR002048:Calcium-binding EF-hand	3	1.78571	0.406252	EFHD2, CAPN2, SPTAN1	163	143	16659	2.14411	1	0.999999	99.9392
UP_SEQ_FEATURE	domain:EF-hand 1	3	1.78571	0.472295	EFHD2, CAPN2, SPTAN1	168	182	19113	1.87529	1	1	99.9924
UP_SEQ_FEATURE	domain:EF-hand 2	3	1.78571	0.472295	EFHD2, CAPN2, SPTAN1	168	182	19113	1.87529	1	1	99.9924
INTERPRO	IPR018249:EF-HAND 2	3	1.78571	0.621203	EFHD2, CAPN2, SPTAN1	163	215	16659	1.42608	1	1	99.9999
INTERPRO	IPR018247:EF-HAND 1	3	1.78571	0.626245	EFHD2, CAPN2, SPTAN1	163	217	16659	1.41294	1	1	99.9999
INTERPRO	IPR011992:EF-Hand type	3	1.78571	0.671576	EFHD2, CAPN2, SPTAN1	163	236	16659	1.29918	1	1	100
SP_PIR_KEYWORDS	calcium	7	4.16667	0.702184	EFHD2, ITGAV, TGM2, PADI2, CAPN2, ANXA5, SPTAN1	168	803	19235	0.99808	1	0.985142	100
GOTERM_MF_FAT	GO:0005509~calcium ion binding	7	4.16667	0.95354	EFHD2, ITGAV, TGM2, PADI2, CAPN2, ANXA5, SPTAN1	148	919	12983	0.668184	1	1	100
Annotation Cluster 44	Enrichment Score: 0.3006041095812204
Category	Term	Count	%	PValue	Genes	List Total	Pop Hits	Pop Total	Fold Enrichment	Bonferroni	Benjamini	FDR
SP_PIR_KEYWORDS	heterodimer	5	2.97619	0.0124632	TUBB2A, ITGAV, HLA-A, SLC3A2, CAPN2	168	103	19235	5.55796	0.969394	0.121142	15.2654
SP_PIR_KEYWORDS	transmembrane protein	6	3.57143	0.659004	PTPRJ, SLC25A5, IGF2R, ITGAV, HLA-A, SLC3A2	168	642	19235	1.07004	1	0.979439	99.9999
GOTERM_CC_FAT	GO:0005887~integral to plasma membrane	8	4.7619	0.981852	PTPRJ, SLC1A5, SLC25A5, PHB, IGF2R, ITGAV, HLA-A, TMEM11	143	1188	12782	0.601917	1	0.999997	100
GOTERM_CC_FAT	GO:0031226~intrinsic to plasma membrane	8	4.7619	0.985101	PTPRJ, SLC1A5, SLC25A5, PHB, IGF2R, ITGAV, HLA-A, TMEM11	143	1215	12782	0.588541	1	0.999998	100
GOTERM_CC_FAT	GO:0044459~plasma membrane part	16	9.52381	0.990585	CYB5R3, PTPRJ, SLC25A5, PHB, HLA-A, TMEM11, SLC9A3R1, SLC1A5, COPB2, LASP1, ITGAV, IGF2R, SLC2A1, MAPRE1, COPE, SPTAN1	143	2203	12782	0.649185	1	1	100
SP_PIR_KEYWORDS	receptor	5	2.97619	0.999616	PTPRJ, SLC1A5, EEF1A1, IGF2R, ITGAV	168	1583	19235	0.361636	1	1	100
UP_SEQ_FEATURE	topological domain:Extracellular	6	3.57143	1	PTPRJ, SLC1A5, ITGAV, SLC2A1, HLA-A, SLC3A2	168	2719	19113	0.251051	1	1	100
Annotation Cluster 45	Enrichment Score: 0.29907010599410444
Category	Term	Count	%	PValue	Genes	List Total	Pop Hits	Pop Total	Fold Enrichment	Bonferroni	Benjamini	FDR
GOTERM_BP_FAT	GO:0006260~DNA replication	5	2.97619	0.15251	SSRP1, TOP1, PHB, RRM2, TOP2A	148	190	13528	2.40541	1	0.867752	92.9859
GOTERM_BP_FAT	GO:0051276~chromosome organization	9	5.35714	0.158281	SMCHD1, HDAC1, MSH2, PHB, SMARCA5, PRKDC, H3F3B, TOP2A, CHD4	148	485	13528	1.69618	1	0.867312	93.7148
SP_PIR_KEYWORDS	DNA binding	6	3.57143	0.174394	SSRP1, TOP1, PRKDC, H3F3B, TOP2A, YBX1	168	340	19235	2.02048	1	0.648172	92.0428
GOTERM_BP_FAT	GO:0006259~DNA metabolic process	9	5.35714	0.185694	SSRP1, TOP1, MSH2, PHB, RRM2, PRKDC, TOP2A, XRN2, SOD2	148	506	13528	1.62579	1	0.898715	96.3067
GOTERM_CC_FAT	GO:0016585~chromatin remodeling complex	3	1.78571	0.186522	HDAC1, SMARCA5, CHD4	143	71	12782	3.77681	1	0.691425	93.2901
GOTERM_CC_FAT	GO:0005694~chromosome	8	4.7619	0.250859	SSRP1, TOP1, SMCHD1, HDAC1, SMARCA5, H3F3B, TOP2A, CHD4	143	460	12782	1.55452	1	0.766658	97.7173
GOTERM_CC_FAT	GO:0000228~nuclear chromosome	4	2.38095	0.268632	TOP1, HDAC1, H3F3B, TOP2A	143	162	12782	2.20703	1	0.780817	98.3328
GOTERM_BP_FAT	GO:0006281~DNA repair	5	2.97619	0.372313	SSRP1, MSH2, PRKDC, TOP2A, SOD2	148	284	13528	1.60925	1	0.974057	99.9435
GOTERM_BP_FAT	GO:0006333~chromatin assembly or disassembly	3	1.78571	0.40258	SMARCA5, H3F3B, CHD4	148	127	13528	2.15918	1	0.979853	99.9744
SP_PIR_KEYWORDS	chromatin regulator	3	1.78571	0.546224	HDAC1, SMARCA5, CHD4	168	213	19235	1.61259	1	0.954672	99.9971
GOTERM_BP_FAT	GO:0016568~chromatin modification	4	2.38095	0.575174	HDAC1, PHB, SMARCA5, CHD4	148	274	13528	1.33439	1	0.995782	99.9999
GOTERM_BP_FAT	GO:0006325~chromatin organization	5	2.97619	0.591363	HDAC1, PHB, SMARCA5, H3F3B, CHD4	148	378	13528	1.20907	1	0.996268	99.9999
GOTERM_CC_FAT	GO:0000785~chromatin	3	1.78571	0.654684	HDAC1, H3F3B, CHD4	143	200	12782	1.34077	1	0.982357	99.9999
GOTERM_BP_FAT	GO:0006357~regulation of transcription from RNA polymerase II promoter	6	3.57143	0.902107	HDAC1, RPS14, SMARCA5, PRKDC, CHD4, SOD2	148	727	13528	0.754377	1	0.999988	100
[truncated: 147 more rows]

## Sheet: label free NSCLC si default clu
Annotation Cluster 1	Enrichment Score: 6.855338116730459
[truncated: 627 more rows]
